# Supplementary material for: Identification of Zinc-Dependent Mechanisms Used by Group B Streptococcus To Overcome Calprotectin-Mediated Stress
Source: mBio. 2020 Nov 10;11(6):e02302-20. doi: 10.1128/mBio.02302-20 (PMC7667036; doi:10.1128/mBio.02302-20)
Supplement: TABLE S1 [file mBio.02302-20-st001.xlsx]

## Sheet: Bayesian analyses_media
Gene ID	Gene Name	THY Bayesian	THY Essential Call	mRPMI Bayesian	mRPMI Essential Call	Final Call
SAK_RS00005	dnaA	0.995	E	1	E	THY & mRPMI
SAK_RS00010	dnaN	1	E	1	E	THY & mRPMI
SAK_RS00015	SAK_0003	0	NE	0	NE	NE
SAK_RS00020	SAK_0004	0	NE	0.13	U	NE
SAK_RS00025	ychF	0	NE	1	E	mRPMI
SAK_RS00030	undefined	0.081	U	1	E	mRPMI
SAK_RS00035	undefined	0	NE	0.001	NE	NE
SAK_RS00040	SAK_0009	0	NE	0	NE	NE
SAK_RS00045	SAK_0010	0.003	NE	0.001	NE	NE
SAK_RS00050	SAK_0011	-1	S	-1	S	NE
SAK_RS00055	SAK_0012	0	NE	0	NE	NE
SAK_RS00060	tilS	1	E	1	E	THY & mRPMI
SAK_RS00065	undefined	0	NE	1	E	mRPMI
SAK_RS00070	undefined	0.023	NE	1	E	mRPMI
SAK_RS00075	undefined	0	NE	0	NE	NE
SAK_RS00080	undefined	-1	S	-1	S	NE
SAK_RS00085	undefined	0.996	E	0	NE	THY
SAK_RS00090	rrfA	-1	S	-1	S	NE
SAK_RS00095	SAK_0020	-1	S	-1	S	NE
SAK_RS00100	SAK_0021	-1	S	-1	S	NE
SAK_RS00105	SAK_0022	-1	S	-1	S	NE
SAK_RS00110	SAK_0023	-1	S	-1	S	NE
SAK_RS00115	SAK_0024	-1	S	-1	S	NE
SAK_RS00120	SAK_0025	-1	S	-1	S	NE
SAK_RS00125	SAK_0026	-1	S	-1	S	NE
SAK_RS00130	SAK_0027	-1	S	-1	S	NE
SAK_RS00135	SAK_0028	-1	S	-1	S	NE
SAK_RS00140	rrsB	0	NE	0	NE	NE
SAK_RS00145	SAK_0030	-1	S	-1	S	NE
SAK_RS00150	rrlB	0.996	E	0	NE	THY
SAK_RS00155	rrfB	-1	S	-1	S	NE
SAK_RS00160	SAK_0033	-1	S	-1	S	NE
SAK_RS00165	SAK_0034	-1	S	-1	S	NE
SAK_RS00170	SAK_0035	-1	S	-1	S	NE
SAK_RS00175	SAK_0036	-1	S	-1	S	NE
SAK_RS00180	SAK_0037	-1	S	-1	S	NE
SAK_RS00185	SAK_0038	-1	S	-1	S	NE
SAK_RS00190	SAK_0039	-1	S	-1	S	NE
SAK_RS00195	SAK_0040	-1	S	-1	S	NE
SAK_RS00200	SAK_0041	-1	S	-1	S	NE
SAK_RS00205	SAK_0042	-1	S	-1	S	NE
SAK_RS00210	SAK_0043	-1	S	-1	S	NE
SAK_RS00215	SAK_0044	-1	S	-1	S	NE
SAK_RS00220	SAK_0045	-1	S	-1	S	NE
SAK_RS00225	SAK_0046	-1	S	-1	S	NE
SAK_RS00230	SAK_0047	-1	S	-1	S	NE
SAK_RS00235	SAK_0048	-1	S	-1	S	NE
SAK_RS00240	SAK_0049	-1	S	-1	S	NE
SAK_RS00245	pcsB	0.001	NE	1	E	mRPMI
SAK_RS00250	prs	0.001	NE	1	E	mRPMI
SAK_RS00255	SAK_0052	0	NE	0.001	NE	NE
SAK_RS00260	recO	0	NE	0.994	E	mRPMI
SAK_RS00265	SAK_0054	0	NE	0.001	NE	NE
SAK_RS00270	plsX	0.001	NE	0.78	U	NE
SAK_RS00275	SAK_0056	0	NE	0	NE	NE
SAK_RS00280	purC	0.001	NE	0.931	U	NE
SAK_RS00285	SAK_0058	0.246	U	1	E	mRPMI
SAK_RS00290	purF	0	NE	0.826	U	NE
SAK_RS00295	purM	0	NE	0.68	U	NE
SAK_RS00300	purN	0	NE	0.195	U	NE
SAK_RS00305	SAK_0062	0	NE	0.001	NE	NE
SAK_RS00310	purH	0	NE	0.833	U	NE
SAK_RS00315	zooA	0	NE	0	NE	NE
SAK_RS00320	sip	0	NE	0.001	NE	NE
SAK_RS00325	SAK_0066	0	NE	0.001	NE	NE
SAK_RS00330	SAK_0067	0	NE	0.008	NE	NE
SAK_RS00335	SAK_0068	0	NE	0	NE	NE
SAK_RS00340	SAK_0069	0	NE	0.001	NE	NE
SAK_RS00345	SAK_0070	0	NE	0	NE	NE
SAK_RS00350	SAK_0071	0	NE	0	NE	NE
SAK_RS00355	SAK_0072	0	NE	0	NE	NE
SAK_RS00360	SAK_0073	0	NE	0.001	NE	NE
SAK_RS00365	SAK_0074	0	NE	0	NE	NE
SAK_RS00370	SAK_0075	0	NE	0.001	NE	NE
SAK_RS00375	purD	0	NE	1	E	mRPMI
SAK_RS00380	purE	0	NE	0.796	U	NE
SAK_RS00385	purK	0	NE	1	E	mRPMI
SAK_RS00390	SAK_0079	0	NE	0.001	NE	NE
SAK_RS00395	purB	0	NE	0.643	U	NE
SAK_RS00400	SAK_0081	1	E	0.996	E	THY & mRPMI
SAK_RS00405	ruvB	0	NE	1	E	mRPMI
SAK_RS00410	SAK_0083	0	NE	0	NE	NE
SAK_RS00415	SAK_0084	0	NE	0.001	NE	NE
SAK_RS00420	SAK_0085	0	NE	0.969	U	NE
SAK_RS00425	SAK_0086	0	NE	0	NE	NE
SAK_RS00430	SAK_0087	0	NE	0.952	U	NE
SAK_RS00435	thrC	0	NE	0.001	NE	NE
SAK_RS00440	SAK_0089	0	NE	0	NE	NE
SAK_RS00445	rpsJ	0.001	NE	0.952	U	NE
SAK_RS00450	rplC	0.001	NE	0.991	E	mRPMI
SAK_RS00455	rplD	0.992	U	0.993	E	mRPMI
SAK_RS00460	rplW	0.996	E	0.96	U	THY
SAK_RS00465	rplB	0.08	U	1	E	mRPMI
SAK_RS00470	rpsS	0.001	NE	0.285	U	NE
SAK_RS00475	rplV	0	NE	0.899	U	NE
SAK_RS00480	rpsC	0.001	NE	1	E	mRPMI
SAK_RS00485	rplP	0.001	NE	0.982	U	NE
SAK_RS00490	rpmC	0.995	E	0.89	U	THY
SAK_RS00495	rpsQ	1	E	0.993	E	THY & mRPMI
SAK_RS00500	rplN	0.034	NE	0.976	U	NE
SAK_RS00505	rplX	0	NE	0.041	U	NE
SAK_RS00510	rplE	0.003	NE	0.976	U	NE
SAK_RS00515	rpsNA	1	E	0.945	U	THY
SAK_RS00520	rpsH	0.001	NE	0.985	U	NE
SAK_RS00525	rplF	1	E	0.999	E	THY & mRPMI
SAK_RS00530	rplR	1	E	0.962	U	THY
SAK_RS00535	rpsE	1	E	0.973	U	THY
SAK_RS00540	rpmD	1	E	0.948	U	THY
SAK_RS00545	rplO	0.835	U	0.645	U	NE
SAK_RS00550	secY	0.886	U	0.996	E	mRPMI
SAK_RS00555	adk	0.001	NE	1	E	mRPMI
SAK_RS00560	infA	1	E	0.968	U	THY
SAK_RS00565	rpsM	0.001	NE	0.987	U	NE
SAK_RS00570	rpsK	0.936	U	0.953	U	NE
SAK_RS00575	rpoA	0.002	NE	1	E	mRPMI
SAK_RS00580	rplQ	0.001	NE	0.99	E	mRPMI
SAK_RS00585	rrsC	0	NE	0	NE	NE
SAK_RS00590	SAK_0119	-1	S	-1	S	NE
SAK_RS00595	rrlC	0.995	E	0	NE	THY
SAK_RS00600	rrfC	-1	S	-1	S	NE
SAK_RS00605	SAK_0122	-1	S	-1	S	NE
SAK_RS00610	SAK_0123	-1	S	-1	S	NE
SAK_RS00615	SAK_0124	-1	S	-1	S	NE
SAK_RS00620	SAK_0125	-1	S	-1	S	NE
SAK_RS00625	SAK_0126	-1	S	-1	S	NE
SAK_RS00630	SAK_0127	-1	S	-1	S	NE
SAK_RS00635	SAK_0128	-1	S	-1	S	NE
SAK_RS00640	SAK_0129	-1	S	-1	S	NE
SAK_RS00645	SAK_0130	-1	S	-1	S	NE
SAK_RS00650	SAK_0131	-1	S	-1	S	NE
SAK_RS00655	SAK_0132	-1	S	-1	S	NE
SAK_RS00660	SAK_0133	-1	S	-1	S	NE
SAK_RS00665	SAK_0134	-1	S	-1	S	NE
SAK_RS00670	SAK_0135	-1	S	-1	S	NE
SAK_RS00675	SAK_0136	-1	S	-1	S	NE
SAK_RS00685	SAK_0139	0	NE	0.001	NE	NE
SAK_RS00690	SAK_0140	0	NE	0	NE	NE
SAK_RS00695	comX	0	NE	0	NE	NE
SAK_RS00700	SAK_0142	0	NE	0.001	NE	NE
SAK_RS00705	SAK_0143	0	NE	0.001	NE	NE
SAK_RS00710	SAK_0144	0	NE	0	NE	NE
SAK_RS00715	hrcA	0	NE	1	E	mRPMI
SAK_RS00720	grpE	1	E	0.933	U	THY
SAK_RS00725	dnaK	1	E	1	E	THY & mRPMI
SAK_RS00730	dnaJ	1	E	0.995	E	THY & mRPMI
SAK_RS00735	SAK_0149	0	NE	0.001	NE	NE
SAK_RS00740	truA	0	NE	0.928	U	NE
SAK_RS00745	SAK_0151	0	NE	1	E	mRPMI
SAK_RS00750	SAK_0152	0	NE	0	NE	NE
SAK_RS00755	SAK_0153	0	NE	0	NE	NE
SAK_RS00760	SAK_0154	0	NE	0.001	NE	NE
SAK_RS00765	tig	0	NE	0.133	U	NE
SAK_RS00770	rpoE	0	NE	0.72	U	NE
SAK_RS00775	pyrG	1	E	1	E	THY & mRPMI
SAK_RS00780	SAK_0158	0	NE	0.001	NE	NE
SAK_RS00785	SAK_0159	-1	S	-1	S	NE
SAK_RS00790	dut	0.001	NE	0.99	E	mRPMI
SAK_RS00795	radA	0	NE	0.001	NE	NE
SAK_RS00800	SAK_0162	0	NE	0.973	U	NE
SAK_RS00805	SAK_0163	0	NE	0.003	NE	NE
SAK_RS00810	SAK_0164	1	E	1	E	THY & mRPMI
SAK_RS00815	gltX	1	E	1	E	THY & mRPMI
SAK_RS00820	rbsB	0	NE	0.675	U	NE
SAK_RS00825	rbsC	0	NE	0.001	NE	NE
SAK_RS00830	rbsA	0	NE	0.473	U	NE
SAK_RS00835	rbsD	0	NE	0.021	NE	NE
SAK_RS00840	rbsK	0	NE	0.001	NE	NE
SAK_RS00845	rbsR	0	NE	0	NE	NE
SAK_RS00850	SAK_0172	0	NE	0.001	NE	NE
SAK_RS00855	SAK_0173	0	NE	0	NE	NE
SAK_RS00860	SAK_0174	0	NE	0	NE	NE
SAK_RS00865	SAK_0175	0	NE	0	NE	NE
SAK_RS00870	argG	0	NE	0.001	NE	NE
SAK_RS00875	argH	0	NE	0	NE	NE
SAK_RS00880	fba	1	E	0.999	E	THY & mRPMI
SAK_RS00885	SAK_0179	0	NE	0	NE	NE
SAK_RS00890	rpmB	0	NE	0	NE	NE
SAK_RS00895	SAK_0181	0	NE	0.004	NE	NE
SAK_RS00900	SAK_0182	0.001	NE	1	E	mRPMI
SAK_RS00905	SAK_0183	0	NE	0.001	NE	NE
SAK_RS00910	undefined	-1	S	-1	S	NE
SAK_RS00915	SAK_0184	1	E	1	E	THY & mRPMI
SAK_RS00920	SAK_0185	0.005	NE	0.945	U	NE
SAK_RS00925	bag	1	E	1	E	THY & mRPMI
SAK_RS00930	SAK_0187	0.919	U	0.99	E	mRPMI
SAK_RS00935	SAK_0188	1	E	1	E	THY & mRPMI
SAK_RS00940	SAK_0189	1	E	0.995	E	THY & mRPMI
SAK_RS00955	SAK_0193	0	NE	0.946	U	NE
SAK_RS00960	SAK_0194	0	NE	0.326	U	NE
SAK_RS00965	SAK_0195	0	NE	0	NE	NE
SAK_RS00970	SAK_0196	0	NE	0	NE	NE
SAK_RS00975	SAK_0197	0	NE	0.02	NE	NE
SAK_RS00980	SAK_0198	0.001	NE	0.954	U	NE
SAK_RS00985	sufC	0	NE	0.996	E	mRPMI
SAK_RS00990	sufD	0	NE	1	E	mRPMI
SAK_RS00995	sufS	0	NE	1	E	mRPMI
SAK_RS01000	SAK_0202	0	NE	0.085	U	NE
SAK_RS01005	sufB	0	NE	1	E	mRPMI
SAK_RS01010	SAK_0204	0	NE	0	NE	NE
SAK_RS01015	SAK_0205	0	NE	0.286	U	NE
SAK_RS01020	SAK_0206	0	NE	0	NE	NE
SAK_RS01025	oppD	0	NE	0	NE	NE
SAK_RS01030	SAK_0208	0	NE	0	NE	NE
SAK_RS01035	oppD	0	NE	0	NE	NE
SAK_RS01040	oppF	0	NE	0	NE	NE
SAK_RS01045	rrsD	0	NE	0	NE	NE
SAK_RS01050	SAK_0212	-1	S	-1	S	NE
SAK_RS01055	rrlD	0.992	U	0	NE	NE
SAK_RS01060	rrfD	-1	S	-1	S	NE
SAK_RS01065	SAK_0215	-1	S	-1	S	NE
SAK_RS01070	ispE	0	NE	0	NE	NE
SAK_RS01075	adcR	0	NE	0.527	U	NE
SAK_RS01080	adcC	0	NE	0	NE	NE
SAK_RS01085	adcB	0	NE	0	NE	NE
SAK_RS01090	SAK_0220	0	NE	0.001	NE	NE
SAK_RS01095	tyrS	1	E	1	E	THY & mRPMI
SAK_RS01100	SAK_0222	0	NE	0.001	NE	NE
SAK_RS01105	rpoB	1	E	1	E	THY & mRPMI
SAK_RS01110	rpoC	1	E	1	E	THY & mRPMI
SAK_RS01115	SAK_0225	0	NE	0.001	NE	NE
SAK_RS01120	SAK_0227	0	NE	0	NE	NE
SAK_RS01125	SAK_0228	0	NE	0	NE	NE
SAK_RS01130	SAK_0229	0	NE	0	NE	NE
SAK_RS01135	SAK_0230	0	NE	0	NE	NE
SAK_RS01140	SAK_0231	0	NE	0.001	NE	NE
SAK_RS01145	SAK_0232	0	NE	0.001	NE	NE
SAK_RS01150	SAK_0233	0	NE	0.001	NE	NE
SAK_RS01155	ackA	0	NE	1	E	mRPMI
SAK_RS01160	SAK_0235	0	NE	0.009	NE	NE
SAK_RS01165	SAK_0237	0	NE	0	NE	NE
SAK_RS01170	SAK_0238	0	NE	0	NE	NE
SAK_RS01175	proC	0	NE	0	NE	NE
SAK_RS01180	pepA	0	NE	0	NE	NE
SAK_RS01185	SAK_0241	0	NE	0	NE	NE
SAK_RS01190	SAK_0242	0	NE	0	NE	NE
SAK_RS01195	SAK_0243	0	NE	0	NE	NE
SAK_RS01200	SAK_0244	0	NE	0	NE	NE
SAK_RS01205	SAK_0245	0	NE	0	NE	NE
SAK_RS01210	ssb2	0	NE	0	NE	NE
SAK_RS01215	SAK_0247	0	NE	0.001	NE	NE
SAK_RS01220	SAK_0248	0	NE	0.001	NE	NE
SAK_RS01225	SAK_0249	0	NE	0.001	NE	NE
SAK_RS01230	SAK_0250	0	NE	0	NE	NE
SAK_RS01235	SAK_0251	0	NE	0	NE	NE
SAK_RS01240	SAK_0252	0	NE	0.001	NE	NE
SAK_RS01245	SAK_0253	0	NE	0	NE	NE
SAK_RS01250	SAK_0254	0	NE	0	NE	NE
SAK_RS01255	SAK_0255	0	NE	0	NE	NE
SAK_RS01260	SAK_0256	0	NE	0	NE	NE
SAK_RS01265	SAK_0257	0	NE	1	E	mRPMI
SAK_RS01270	SAK_0258	0	NE	1	E	mRPMI
SAK_RS01275	SAK_0259	0	NE	0	NE	NE
SAK_RS01280	SAK_0260	0	NE	0.005	NE	NE
SAK_RS01285	SAK_0261	0	NE	0	NE	NE
SAK_RS01290	SAK_0262	0	NE	0	NE	NE
SAK_RS01295	SAK_0263	0	NE	0	NE	NE
SAK_RS01300	SAK_0264	0	NE	0	NE	NE
SAK_RS01305	rpsO	0	NE	0.982	U	NE
SAK_RS01310	pnp	0	NE	0	NE	NE
SAK_RS01315	SAK_0267	0	NE	0	NE	NE
SAK_RS01320	cysE	0	NE	0.973	U	NE
SAK_RS01325	SAK_0269	0	NE	0	NE	NE
SAK_RS01330	cysS	0.998	E	0.932	U	THY
SAK_RS01335	SAK_0271	0	NE	0.001	NE	NE
SAK_RS01340	SAK_0272	0	NE	0.001	NE	NE
SAK_RS01345	SAK_0273	0	NE	0	NE	NE
SAK_RS01350	SAK_0274	0	NE	0.992	E	mRPMI
SAK_RS01355	rplM	0.001	NE	0.968	U	NE
SAK_RS01360	rpsI	0.969	U	0.988	E	mRPMI
SAK_RS01365	SAK_0278	0.001	NE	1	E	mRPMI
SAK_RS01370	SAK_0279	1	E	1	E	THY & mRPMI
SAK_RS01375	SAK_0280	0.979	U	0.985	U	NE
SAK_RS01380	SAK_0281	0.609	U	0.982	U	NE
SAK_RS01385	SAK_0282	0	NE	0.001	NE	NE
SAK_RS01390	SAK_0283	0.001	NE	0.998	E	mRPMI
SAK_RS01395	undefined	-1	S	-1	S	NE
SAK_RS01400	SAK_0284	0.997	E	0.999	E	THY & mRPMI
SAK_RS01405	SAK_0285	0	NE	0.001	NE	NE
SAK_RS01410	pre	0	NE	0.001	NE	NE
SAK_RS01415	SAK_0287	0	NE	0	NE	NE
SAK_RS01420	SAK_0288	0	NE	0.006	NE	NE
SAK_RS01425	SAK_0289	0	NE	0.986	U	NE
SAK_RS01430	SAK_0290	0	NE	0	NE	NE
SAK_RS01435	SAK_0291	0	NE	0.001	NE	NE
SAK_RS01440	SAK_0292	0	NE	0	NE	NE
SAK_RS01445	SAK_0293	0	NE	0	NE	NE
SAK_RS01450	SAK_0294	0	NE	0	NE	NE
SAK_RS01455	SAK_0295	0	NE	0.001	NE	NE
SAK_RS01460	SAK_0297	-1	S	-1	S	NE
SAK_RS01465	undefined	-1	S	-1	S	NE
SAK_RS01470	SAK_0298	0	NE	0.001	NE	NE
SAK_RS01475	SAK_0299	0	NE	0	NE	NE
SAK_RS01480	SAK_0300	0	NE	0.001	NE	NE
SAK_RS01485	SAK_0301	0	NE	0	NE	NE
SAK_RS01490	SAK_0302	0	NE	0	NE	NE
SAK_RS01495	SAK_0303	0	NE	0	NE	NE
SAK_RS01500	rrsE	0	NE	0	NE	NE
SAK_RS01505	SAK_0305	-1	S	-1	S	NE
SAK_RS01510	rrlE	0.997	E	0	NE	THY
SAK_RS01515	rrfE	-1	S	-1	S	NE
SAK_RS01520	SAK_0308	-1	S	-1	S	NE
SAK_RS01525	SAK_0309	-1	S	-1	S	NE
SAK_RS01530	SAK_0310	-1	S	-1	S	NE
SAK_RS01535	SAK_0311	-1	S	-1	S	NE
SAK_RS01540	SAK_0312	-1	S	-1	S	NE
SAK_RS01545	SAK_0313	-1	S	-1	S	NE
SAK_RS01550	SAK_0314	-1	S	-1	S	NE
SAK_RS01555	SAK_0315	-1	S	-1	S	NE
SAK_RS01560	SAK_0316	-1	S	-1	S	NE
SAK_RS01565	SAK_0317	-1	S	-1	S	NE
SAK_RS01570	SAK_0318	-1	S	-1	S	NE
SAK_RS01575	SAK_0319	-1	S	-1	S	NE
SAK_RS01580	SAK_0320	1	E	1	E	THY & mRPMI
SAK_RS01585	SAK_0321	0	NE	0	NE	NE
SAK_RS01590	SAK_0322	0	NE	0.001	NE	NE
SAK_RS01595	SAK_0323	0	NE	0	NE	NE
SAK_RS01600	SAK_0324	0	NE	0	NE	NE
SAK_RS01605	SAK_0325	0	NE	0	NE	NE
SAK_RS01610	SAK_0326	0	NE	0	NE	NE
SAK_RS01615	SAK_0327	0	NE	0	NE	NE
SAK_RS01620	SAK_0328	0	NE	0	NE	NE
SAK_RS01625	SAK_0329	0	NE	0	NE	NE
SAK_RS01630	SAK_0330	0	NE	0	NE	NE
SAK_RS01635	SAK_0331	0	NE	0	NE	NE
SAK_RS01640	undefined	0	NE	0	NE	NE
SAK_RS01645	SAK_0332	0	NE	0.994	E	mRPMI
SAK_RS01650	SAK_0333	0	NE	0.001	NE	NE
SAK_RS01655	SAK_0334	0	NE	0	NE	NE
SAK_RS01660	SAK_0335	0	NE	0	NE	NE
SAK_RS01665	SAK_0336	0	NE	0	NE	NE
SAK_RS01670	SAK_0337	0	NE	0	NE	NE
SAK_RS01675	nagA	0	NE	0.001	NE	NE
SAK_RS01680	SAK_0339	0	NE	0	NE	NE
SAK_RS01685	glyQ	1	E	1	E	THY & mRPMI
SAK_RS01690	SAK_0341	0	NE	0	NE	NE
SAK_RS01695	glyS	0.995	E	1	E	THY & mRPMI
SAK_RS01700	SAK_0343	0	NE	0	NE	NE
SAK_RS01705	SAK_0344	0	NE	0	NE	NE
SAK_RS01710	glpK	0	NE	0.001	NE	NE
SAK_RS01715	glpO	0	NE	1	E	mRPMI
SAK_RS01720	glpF	0	NE	0.001	NE	NE
SAK_RS01725	SAK_0348	0	NE	0.001	NE	NE
SAK_RS01730	SAK_0349	0	NE	0.001	NE	NE
SAK_RS01735	tkt	0.019	NE	1	E	mRPMI
SAK_RS01740	SAK_0351	0	NE	0	NE	NE
SAK_RS01745	SAK_0352	0	NE	0	NE	NE
SAK_RS01750	SAK_0353	0	NE	0	NE	NE
SAK_RS01755	SAK_0354	0	NE	0	NE	NE
SAK_RS01760	proB	0	NE	0.002	NE	NE
SAK_RS01765	proA	0	NE	0	NE	NE
SAK_RS01770	mraW	0	NE	0.997	E	mRPMI
SAK_RS01775	SAK_0358	0.001	NE	0.048	U	NE
SAK_RS01780	pbpX	0.999	E	1	E	THY & mRPMI
SAK_RS01785	mraY	0.001	NE	1	E	mRPMI
SAK_RS01790	SAK_0361	0.064	U	1	E	mRPMI
SAK_RS01795	SAK_0362	0	NE	0.991	E	mRPMI
SAK_RS01800	SAK_0363	0	NE	1	E	mRPMI
SAK_RS01805	SAK_0364	0	NE	0.2	U	NE
SAK_RS01810	SAK_0365	0	NE	0	NE	NE
SAK_RS01815	trxB	0	NE	1	E	mRPMI
SAK_RS01820	SAK_0367	0.005	NE	0.988	E	mRPMI
SAK_RS01825	nadE	0.001	NE	1	E	mRPMI
SAK_RS01830	pepC	0	NE	0.001	NE	NE
SAK_RS01835	SAK_0370	0.001	NE	1	E	mRPMI
SAK_RS01840	recU	0.001	NE	0.279	U	NE
SAK_RS01845	SAK_0372	0	NE	0.001	NE	NE
SAK_RS01850	SAK_0373	0.001	NE	0.031	NE	NE
SAK_RS01855	SAK_0374	0	NE	0	NE	NE
SAK_RS01860	SAK_0375	0	NE	0.913	U	NE
SAK_RS01865	luxS	0	NE	0	NE	NE
SAK_RS01870	SAK_0377	0	NE	1	E	mRPMI
SAK_RS01875	SAK_0378	0	NE	0	NE	NE
SAK_RS01880	SAK_0379	0	NE	0	NE	NE
SAK_RS01885	SAK_0380	0	NE	0	NE	NE
SAK_RS01890	SAK_0381	0	NE	0	NE	NE
SAK_RS01895	SAK_0382	0	NE	0	NE	NE
SAK_RS01900	gmk	0	NE	0.827	U	NE
SAK_RS01905	rpoZ	0.001	NE	0.739	U	NE
SAK_RS01910	priA	0.001	NE	1	E	mRPMI
SAK_RS01915	fmt	1	E	0.971	U	THY
SAK_RS01920	sun	0	NE	0	NE	NE
SAK_RS01925	stp1	0	NE	1	E	mRPMI
SAK_RS01930	stk1	0	NE	0.999	E	mRPMI
SAK_RS01935	SAK_0390	0	NE	0	NE	NE
SAK_RS01940	SAK_0391	0	NE	0	NE	NE
SAK_RS01945	SAK_0392	0.001	NE	0.001	NE	NE
SAK_RS01950	SAK_0393	0	NE	0.001	NE	NE
SAK_RS01955	SAK_0394	0	NE	0	NE	NE
SAK_RS01960	SAK_0395	0	NE	0	NE	NE
SAK_RS01965	SAK_0396	0	NE	0	NE	NE
SAK_RS01970	SAK_0397	0	NE	0	NE	NE
SAK_RS01975	SAK_0398	0	NE	0	NE	NE
SAK_RS01980	SAK_0399	0	NE	0	NE	NE
SAK_RS01985	SAK_0400	0	NE	0.001	NE	NE
SAK_RS01990	SAK_0401	0	NE	0	NE	NE
SAK_RS01995	SAK_0402	0	NE	0	NE	NE
SAK_RS02000	gldA	0	NE	0	NE	NE
SAK_RS02005	SAK_0404	0	NE	0	NE	NE
SAK_RS02010	SAK_0405	0	NE	0	NE	NE
SAK_RS02015	SAK_0406	0	NE	0	NE	NE
SAK_RS02020	SAK_0407	0	NE	0	NE	NE
SAK_RS02025	yfiA	0	NE	0.002	NE	NE
SAK_RS02030	rrsF	0	NE	0	NE	NE
SAK_RS02035	SAK_0410	-1	S	-1	S	NE
SAK_RS02040	rrlF	0.995	E	0.002	NE	THY
SAK_RS02045	rrfF	-1	S	-1	S	NE
SAK_RS02050	SAK_0413	-1	S	-1	S	NE
SAK_RS02055	SAK_0414	0	NE	0	NE	NE
SAK_RS02060	SAK_0415	0	NE	0	NE	NE
SAK_RS02065	SAK_0416	0	NE	0.008	NE	NE
SAK_RS02070	SAK_0417	0	NE	0	NE	NE
SAK_RS02075	fabH	0	NE	0.031	NE	NE
SAK_RS02080	acpP	0	NE	0	NE	NE
SAK_RS02085	fabK	0	NE	0	NE	NE
SAK_RS02090	fabD	0	NE	0.888	U	NE
SAK_RS02095	fabG	0	NE	0.813	U	NE
SAK_RS02100	fabF	0	NE	1	E	mRPMI
SAK_RS02105	accB	0	NE	0.973	U	NE
SAK_RS02110	fabZ	0	NE	0.978	U	NE
SAK_RS02115	accC	0	NE	1	E	mRPMI
SAK_RS02120	accD	0	NE	1	E	mRPMI
SAK_RS02125	accA	0	NE	0.997	E	mRPMI
SAK_RS02130	SAK_0429	0	NE	0	NE	NE
SAK_RS02135	serS	0	NE	0.191	U	NE
SAK_RS02140	SAK_0431	0	NE	0	NE	NE
SAK_RS02145	SAK_0432	0	NE	0	NE	NE
SAK_RS02150	SAK_0433	0	NE	0	NE	NE
SAK_RS02155	SAK_0434	0	NE	0	NE	NE
SAK_RS02160	SAK_0435	0	NE	0	NE	NE
SAK_RS02165	SAK_0436	0	NE	0	NE	NE
SAK_RS02170	SAK_0437	0	NE	0	NE	NE
SAK_RS02175	SAK_0438	0	NE	0	NE	NE
SAK_RS02180	SAK_0439	0	NE	0	NE	NE
SAK_RS02185	SAK_0440	0	NE	0	NE	NE
SAK_RS02190	SAK_0441	0	NE	0	NE	NE
SAK_RS02195	SAK_0442	0	NE	0	NE	NE
SAK_RS02200	SAK_0443	0	NE	0	NE	NE
SAK_RS02205	SAK_0444	0	NE	0	NE	NE
SAK_RS02210	SAK_0445	0	NE	0	NE	NE
SAK_RS02215	undefined	0	NE	0	NE	NE
SAK_RS02220	ecsA	0	NE	0	NE	NE
SAK_RS02225	SAK_0447	0	NE	0	NE	NE
SAK_RS02230	SAK_0448	0	NE	0	NE	NE
SAK_RS02235	trmB	0	NE	0	NE	NE
SAK_RS02240	SAK_0450	-1	S	-1	S	NE
SAK_RS02245	SAK_0451	0	NE	0	NE	NE
SAK_RS02250	nusA	0	NE	0.274	U	NE
SAK_RS02255	ylxR	0	NE	0	NE	NE
SAK_RS02260	SAK_0454	0	NE	0	NE	NE
SAK_RS02265	infB	0	NE	0	NE	NE
SAK_RS02270	rbfA	0	NE	0	NE	NE
SAK_RS02275	SAK_0457	0	NE	0	NE	NE
SAK_RS02280	copY	0	NE	0.001	NE	NE
SAK_RS02285	copA	0	NE	0.001	NE	NE
SAK_RS02290	SAK_0460	0	NE	0	NE	NE
SAK_RS02295	SAK_0461	0	NE	0	NE	NE
SAK_RS02300	SAK_0462	0	NE	0	NE	NE
SAK_RS02305	polA	0	NE	0	NE	NE
SAK_RS02310	SAK_0464	0	NE	0	NE	NE
SAK_RS02315	SAK_0465	0	NE	0	NE	NE
SAK_RS02320	SAK_0466	0	NE	0.001	NE	NE
SAK_RS02325	SAK_0467	0	NE	0	NE	NE
SAK_RS02330	SAK_0468	0	NE	0	NE	NE
SAK_RS02335	SAK_0469	0	NE	0	NE	NE
SAK_RS02340	tgt	0	NE	0	NE	NE
SAK_RS02345	SAK_0471	0	NE	0	NE	NE
SAK_RS02350	SAK_0472	0	NE	0	NE	NE
SAK_RS02355	SAK_0473	0	NE	0	NE	NE
SAK_RS02360	SAK_0474	0	NE	0	NE	NE
SAK_RS02370	pgi	0	NE	0	NE	NE
SAK_RS02375	SAK_0476	0	NE	0	NE	NE
SAK_RS02380	SAK_0477	0	NE	0.001	NE	NE
SAK_RS02385	SAK_0478	0	NE	0	NE	NE
SAK_RS02390	galU	0	NE	0.404	U	NE
SAK_RS02395	gpsA	0	NE	0.282	U	NE
SAK_RS02400	rnpA	0	NE	0.001	NE	NE
SAK_RS02405	SAK_0482	0	NE	0.001	NE	NE
SAK_RS02410	SAK_0483	0	NE	0.001	NE	NE
SAK_RS02415	rrsG	0	NE	0	NE	NE
SAK_RS02420	SAK_0485	-1	S	-1	S	NE
SAK_RS02425	rrlG	0.998	E	0	NE	THY
SAK_RS02430	rrfG	-1	S	-1	S	NE
SAK_RS02435	SAK_0488	-1	S	-1	S	NE
SAK_RS02440	SAK_0489	-1	S	-1	S	NE
SAK_RS02445	SAK_0490	-1	S	-1	S	NE
SAK_RS02450	SAK_0491	-1	S	-1	S	NE
SAK_RS02455	SAK_0492	0	NE	0.001	NE	NE
SAK_RS02460	recX	0	NE	1	E	mRPMI
SAK_RS02465	rumA	0	NE	0.001	NE	NE
SAK_RS02470	SAK_0495	0	NE	0.856	U	NE
SAK_RS02475	SAK_0496	0	NE	0.005	NE	NE
SAK_RS02480	undefined	0	NE	0.597	U	NE
SAK_RS02485	SAK_0498	0	NE	0.001	NE	NE
SAK_RS02490	nrdF	0	NE	0.001	NE	NE
SAK_RS02495	nrdI	0	NE	0	NE	NE
SAK_RS02500	SAK_0501	0	NE	0.025	NE	NE
SAK_RS02505	SAK_0502	0	NE	0.997	E	mRPMI
SAK_RS02510	SAK_0503	0	NE	0.001	NE	NE
SAK_RS02520	SAK_0505	1	E	1	E	THY & mRPMI
SAK_RS02525	SAK_0506	0	NE	0.029	NE	NE
SAK_RS02530	SAK_0509	0	NE	0	NE	NE
SAK_RS02535	SAK_0510	0.001	NE	0.992	E	mRPMI
SAK_RS02540	SAK_0511	0	NE	0.001	NE	NE
SAK_RS02545	undefined	0	NE	0.964	U	NE
SAK_RS02550	SAK_0513	0	NE	0	NE	NE
SAK_RS02555	SAK_0514	0	NE	0.002	NE	NE
SAK_RS02560	SAK_0515	0	NE	0	NE	NE
SAK_RS02565	SAK_0516	0	NE	0	NE	NE
SAK_RS02570	SAK_0517	1	E	1	E	THY & mRPMI
SAK_RS02575	undefined	0	NE	0.001	NE	NE
SAK_RS02580	SAK_0519	-1	S	-1	S	NE
SAK_RS02585	SAK_0520	0.001	NE	0.99	E	mRPMI
SAK_RS02590	SAK_0521	0.988	U	0.985	U	NE
SAK_RS02595	SAK_0522	0.001	NE	0.237	U	NE
SAK_RS02600	SAK_0523	1	E	1	E	THY & mRPMI
SAK_RS02605	SAK_0524	1	E	1	E	THY & mRPMI
SAK_RS02610	SAK_0525	1	E	0.186	U	THY
SAK_RS02615	SAK_0526	1	E	1	E	THY & mRPMI
SAK_RS02620	rhaD	1	E	1	E	THY & mRPMI
SAK_RS02625	SAK_0528	0.988	U	0.999	E	mRPMI
SAK_RS02630	SAK_0529	1	E	1	E	THY & mRPMI
SAK_RS02635	SAK_0530	0.001	NE	0.994	E	mRPMI
SAK_RS02640	SAK_0531	1	E	0.96	U	THY
SAK_RS02645	SAK_0532	1	E	1	E	THY & mRPMI
SAK_RS02650	SAK_0533	1	E	1	E	THY & mRPMI
SAK_RS02655	SAK_0534	1	E	0.985	U	THY
SAK_RS02660	SAK_0535	1	E	1	E	THY & mRPMI
SAK_RS02665	undefined	0.999	E	1	E	THY & mRPMI
SAK_RS02670	galT	1	E	1	E	THY & mRPMI
SAK_RS02675	galE	0.214	U	1	E	mRPMI
SAK_RS02680	SAK_0539	1	E	1	E	THY & mRPMI
SAK_RS02695	SAK_0542	1	E	0.978	U	THY
SAK_RS02700	SAK_0543	0	NE	0.001	NE	NE
SAK_RS02705	SAK_0544	0	NE	0	NE	NE
SAK_RS02710	SAK_0545	0	NE	0.99	E	mRPMI
SAK_RS02715	SAK_0546	1	E	0.971	U	THY
SAK_RS02720	valS	1	E	1	E	THY & mRPMI
SAK_RS02725	SAK_0548	0	NE	0	NE	NE
SAK_RS02730	SAK_0549	0	NE	0	NE	NE
SAK_RS02735	SAK_0550	0	NE	0	NE	NE
SAK_RS02740	SAK_0551	0	NE	0	NE	NE
SAK_RS02745	asnA	0	NE	0.001	NE	NE
SAK_RS02750	SAK_0553	0.001	NE	0.001	NE	NE
SAK_RS02755	SAK_0554	0	NE	0.009	NE	NE
SAK_RS02760	undefined	0	NE	0.001	NE	NE
SAK_RS02765	coaD	0	NE	0.996	E	mRPMI
SAK_RS02770	SAK_0556	0	NE	0.001	NE	NE
SAK_RS02775	SAK_0557	0	NE	0.382	U	NE
SAK_RS02780	SAK_0558	0	NE	0.1	U	NE
SAK_RS02785	SAK_0559	0	NE	0	NE	NE
SAK_RS02790	SAK_0560	0	NE	0	NE	NE
SAK_RS02795	SAK_0561	0	NE	0.002	NE	NE
SAK_RS02800	SAK_0562	0	NE	0.913	U	NE
SAK_RS02805	SAK_0563	0	NE	0.001	NE	NE
SAK_RS02810	SAK_0564	1	E	1	E	THY & mRPMI
SAK_RS02815	SAK_0565	0	NE	0.001	NE	NE
SAK_RS02820	bioB	0	NE	0.704	U	NE
SAK_RS02825	SAK_0567	0	NE	0.001	NE	NE
SAK_RS02830	SAK_0568	0	NE	0.001	NE	NE
SAK_RS02835	SAK_0569	0	NE	0	NE	NE
SAK_RS02840	nth	0	NE	0.665	U	NE
SAK_RS02845	SAK_0571	0	NE	0	NE	NE
SAK_RS02850	SAK_0572	0	NE	0	NE	NE
SAK_RS02855	SAK_0573	0	NE	0	NE	NE
SAK_RS02860	SAK_0574	0	NE	0	NE	NE
SAK_RS02865	typA	0	NE	0.194	U	NE
SAK_RS02870	SAK_0576	0	NE	0	NE	NE
SAK_RS02875	murD	0.988	U	1	E	mRPMI
SAK_RS02880	murG	0.896	U	1	E	mRPMI
SAK_RS02885	divIB	0	NE	1	E	mRPMI
SAK_RS02890	ftsA	1	E	0.998	E	THY & mRPMI
SAK_RS02895	ftsZ	0.975	U	1	E	mRPMI
SAK_RS02900	SAK_0582	0	NE	0	NE	NE
SAK_RS02905	SAK_0583	0	NE	0.001	NE	NE
SAK_RS02910	SAK_0584	0	NE	0	NE	NE
SAK_RS02915	SAK_0585	0	NE	0.001	NE	NE
SAK_RS02920	SAK_0586	0	NE	0.989	E	mRPMI
SAK_RS02925	ileS	1	E	1	E	THY & mRPMI
SAK_RS02930	SAK_0588	0	NE	0	NE	NE
SAK_RS02935	SAK_0589	0	NE	0	NE	NE
SAK_RS02940	clpE	0	NE	0	NE	NE
SAK_RS02945	SAK_0591	0	NE	0.001	NE	NE
SAK_RS02950	SAK_0592	0	NE	0.001	NE	NE
SAK_RS02955	SAK_0593	0	NE	0.001	NE	NE
SAK_RS02960	SAK_0594	0	NE	0.156	U	NE
SAK_RS02965	folD	0	NE	0.957	U	NE
SAK_RS02970	SAK_0596	0	NE	0.003	NE	NE
SAK_RS02975	xseA	0	NE	0.001	NE	NE
SAK_RS02980	xseB	0	NE	0.017	NE	NE
SAK_RS02985	SAK_0599	0	NE	0.268	U	NE
SAK_RS02990	tlyA	0.036	NE	0.002	NE	NE
SAK_RS02995	SAK_0601	0	NE	0	NE	NE
SAK_RS03000	recN	0	NE	0.001	NE	NE
SAK_RS03005	SAK_0603	0	NE	0	NE	NE
SAK_RS03010	SAK_0604	0	NE	0.001	NE	NE
SAK_RS03015	SAK_0605	0	NE	0	NE	NE
SAK_RS03020	hup	0.411	U	0.001	NE	NE
SAK_RS03025	SAK_0607	1	E	1	E	THY & mRPMI
SAK_RS03030	SAK_0608	0.251	U	0.992	E	mRPMI
SAK_RS03035	SAK_0609	0.07	U	1	E	mRPMI
SAK_RS03040	SAK_0610	0.001	NE	0.998	E	mRPMI
SAK_RS03045	SAK_0611	0.746	U	0.986	U	NE
SAK_RS03050	SAK_0612	0.002	NE	0.993	E	mRPMI
SAK_RS03055	SAK_0613	1	E	0.982	U	THY
SAK_RS03060	undefined	1	E	0.767	U	THY
SAK_RS03065	undefined	1	E	0.991	E	THY & mRPMI
SAK_RS03070	undefined	1	E	0.513	U	THY
SAK_RS03075	SAK_0615	1	E	0.998	E	THY & mRPMI
SAK_RS03080	SAK_0616	1	E	1	E	THY & mRPMI
SAK_RS03085	SAK_0617	1	E	0.998	E	THY & mRPMI
SAK_RS03090	SAK_0618	0.001	NE	0.99	E	mRPMI
SAK_RS03095	SAK_0619	1	E	1	E	THY & mRPMI
SAK_RS03100	SAK_0620	0.992	U	1	E	mRPMI
SAK_RS03105	SAK_0621	1	E	0.984	U	THY
SAK_RS03110	SAK_0622	1	E	0.001	NE	THY
SAK_RS03115	undefined	0.004	NE	0.985	U	NE
SAK_RS03120	undefined	0.587	U	0.991	E	mRPMI
SAK_RS03125	SAK_0625	0.723	U	0.983	U	NE
SAK_RS03130	SAK_0626	1	E	0.974	U	THY
SAK_RS03135	SAK_0627	1	E	0.989	E	THY & mRPMI
SAK_RS03140	SAK_0628	0.755	U	0.999	E	mRPMI
SAK_RS03145	SAK_0629	1	E	0.999	E	THY & mRPMI
SAK_RS03155	SAK_0631	0.999	E	0.997	E	THY & mRPMI
SAK_RS03160	SAK_0632	1	E	1	E	THY & mRPMI
SAK_RS03165	SAK_0633	1	E	1	E	THY & mRPMI
SAK_RS03170	SAK_0634	0.002	NE	0.948	U	NE
SAK_RS03175	SAK_0635	1	E	1	E	THY & mRPMI
SAK_RS03180	SAK_0636	1	E	0.979	U	THY
SAK_RS03185	SAK_0637	0.845	U	0.889	U	NE
SAK_RS03190	SAK_0638	1	E	0.982	U	THY
SAK_RS03195	SAK_0639	0.727	U	0.994	E	mRPMI
SAK_RS03200	SAK_0640	0.996	E	0.974	U	THY
SAK_RS03205	undefined	1	E	0.962	U	THY
SAK_RS03210	SAK_0641	0.001	NE	0.995	E	mRPMI
SAK_RS03215	SAK_0642	1	E	0.999	E	THY & mRPMI
SAK_RS03220	SAK_0643	1	E	0.983	U	THY
SAK_RS03225	SAK_0644	1	E	0.041	U	THY
SAK_RS03230	SAK_0645	1	E	1	E	THY & mRPMI
SAK_RS03235	SAK_0646	1	E	1	E	THY & mRPMI
SAK_RS03240	SAK_0647	1	E	1	E	THY & mRPMI
SAK_RS03245	SAK_0648	1	E	1	E	THY & mRPMI
SAK_RS03250	SAK_0649	1	E	0.995	E	THY & mRPMI
SAK_RS03260	SAK_0651	1	E	0.992	E	THY & mRPMI
SAK_RS03265	SAK_0652	1	E	0.994	E	THY & mRPMI
SAK_RS03270	SAK_0653	1	E	1	E	THY & mRPMI
SAK_RS03275	SAK_0655	0	NE	0.951	U	NE
SAK_RS03280	SAK_0656	0	NE	0	NE	NE
SAK_RS03285	pyrD	0	NE	0.001	NE	NE
SAK_RS03290	fibB	0	NE	1	E	mRPMI
SAK_RS03295	SAK_0659	0	NE	1	E	mRPMI
SAK_RS03300	SAK_0660	0	NE	0	NE	NE
SAK_RS03305	SAK_0661	0	NE	0	NE	NE
SAK_RS03310	SAK_0662	0	NE	0.001	NE	NE
SAK_RS03315	SAK_0663	0	NE	0	NE	NE
SAK_RS03320	SAK_0664	0	NE	1	E	mRPMI
SAK_RS03325	undefined	0	NE	0	NE	NE
SAK_RS03330	fbp	0	NE	0	NE	NE
SAK_RS03335	SAK_0667	0	NE	0	NE	NE
SAK_RS03340	undefined	1	E	0.989	E	THY & mRPMI
SAK_RS03345	ftsE	0	NE	1	E	mRPMI
SAK_RS03350	SAK_0670	0	NE	0.991	E	mRPMI
SAK_RS03355	SAK_0671	1	E	1	E	THY & mRPMI
SAK_RS03360	SAK_0672	0	NE	0	NE	NE
SAK_RS03365	SAK_0673	0	NE	0.001	NE	NE
SAK_RS03370	SAK_0674	0	NE	0.001	NE	NE
SAK_RS03375	SAK_0675	0	NE	0.431	U	NE
SAK_RS03380	SAK_0676	0	NE	0	NE	NE
SAK_RS03385	asnS	1	E	1	E	THY & mRPMI
SAK_RS03390	SAK_0678	0	NE	0	NE	NE
SAK_RS03395	SAK_0679	0	NE	0	NE	NE
SAK_RS03400	SAK_0680	0	NE	0	NE	NE
SAK_RS03405	SAK_0681	0	NE	0.001	NE	NE
SAK_RS03410	undefined	0	NE	0.001	NE	NE
SAK_RS03415	SAK_0683	0	NE	0.821	U	NE
SAK_RS03420	pepDA	0	NE	0	NE	NE
SAK_RS03425	adcA	0	NE	0	NE	NE
SAK_RS03430	rpmE	0	NE	0.517	U	NE
SAK_RS03435	SAK_0687	0	NE	0.99	E	mRPMI
SAK_RS03440	add	0	NE	0.87	U	NE
SAK_RS03445	SAK_0689	0	NE	0.001	NE	NE
SAK_RS03450	SAK_0690	0	NE	0	NE	NE
SAK_RS03455	SAK_0691	0	NE	0	NE	NE
SAK_RS03460	rplS	0.675	U	0.001	NE	NE
SAK_RS03465	SAK_0693	-1	S	-1	S	NE
SAK_RS03470	undefined	0	NE	0	NE	NE
SAK_RS03475	SAK_0695	0	NE	0	NE	NE
SAK_RS03490	SAK_0698	0	NE	0.001	NE	NE
SAK_RS03495	SAK_0699	0	NE	0.001	NE	NE
SAK_RS03500	SAK_0700	0	NE	0	NE	NE
SAK_RS03505	vncR	0	NE	0.001	NE	NE
SAK_RS03510	SAK_0702	0	NE	0	NE	NE
SAK_RS03515	SAK_0703	0	NE	0	NE	NE
SAK_RS03520	SAK_0704	0	NE	0	NE	NE
SAK_RS03525	SAK_0705	0	NE	0	NE	NE
SAK_RS03530	SAK_0706	0	NE	1	E	mRPMI
SAK_RS03535	SAK_0707	0	NE	0.001	NE	NE
SAK_RS03540	gyrB	0.995	E	1	E	THY & mRPMI
SAK_RS03545	ezrA	1	E	1	E	THY & mRPMI
SAK_RS03550	serB	0	NE	0	NE	NE
SAK_RS03555	SAK_0711	0	NE	0	NE	NE
SAK_RS03560	SAK_0712	0	NE	0	NE	NE
SAK_RS03565	eno	1	E	0.969	U	THY
SAK_RS03570	SAK_0714	0	NE	0.001	NE	NE
SAK_RS03575	aroA	0	NE	0.538	U	NE
SAK_RS03580	aroK	0	NE	0.001	NE	NE
SAK_RS03585	SAK_0717	0	NE	0	NE	NE
SAK_RS03590	rumA	0	NE	0	NE	NE
SAK_RS03595	SAK_0719	0	NE	0	NE	NE
SAK_RS03600	SAK_0721	0	NE	0.001	NE	NE
SAK_RS03615	SAK_0723	0	NE	0.001	NE	NE
SAK_RS03620	SAK_0724	0	NE	0.001	NE	NE
SAK_RS03625	SAK_0725	0	NE	0.617	U	NE
SAK_RS03630	SAK_0727	0	NE	0.329	U	NE
SAK_RS03635	SAK_0728	0	NE	0.925	U	NE
SAK_RS03640	SAK_0729	0	NE	0	NE	NE
SAK_RS03645	SAK_0730	1	E	1	E	THY & mRPMI
SAK_RS03650	SAK_0732	0.65	U	0.953	U	NE
SAK_RS03655	SAK_0733	1	E	1	E	THY & mRPMI
SAK_RS03660	SAK_0734	1	E	0.997	E	THY & mRPMI
SAK_RS03665	metK	0.001	NE	1	E	mRPMI
SAK_RS03670	SAK_0737	1	E	0.921	U	THY
SAK_RS03675	undefined	0	NE	0.001	NE	NE
SAK_RS03680	SAK_0738	0	NE	0.72	U	NE
SAK_RS03685	SAK_0739	0	NE	0.333	U	NE
SAK_RS03690	undefined	0	NE	0.276	U	NE
SAK_RS03695	SAK_0740	0	NE	0.001	NE	NE
SAK_RS03700	SAK_0741	0	NE	0	NE	NE
SAK_RS03705	SAK_0742	1	E	1	E	THY & mRPMI
SAK_RS03710	SAK_0743	1	E	0.983	U	THY
SAK_RS03715	SAK_0744	0.931	U	0.996	E	mRPMI
SAK_RS03720	SAK_0745	1	E	0.993	E	THY & mRPMI
SAK_RS03725	SAK_0746	1	E	1	E	THY & mRPMI
SAK_RS03730	SAK_0747	0	NE	0.65	U	NE
SAK_RS03735	SAK_0748	0.008	NE	1	E	mRPMI
SAK_RS03740	SAK_0749	0	NE	0.943	U	NE
SAK_RS03745	SAK_0750	0	NE	0.043	U	NE
SAK_RS03750	SAK_0751	0	NE	0.928	U	NE
SAK_RS03755	SAK_0752	0	NE	0.001	NE	NE
SAK_RS03760	SAK_0753	0	NE	0.967	U	NE
SAK_RS03765	SAK_0754	0	NE	0.44	U	NE
SAK_RS03770	SAK_0756	0	NE	1	E	mRPMI
SAK_RS03775	SAK_0757	0.002	NE	0.997	E	mRPMI
SAK_RS03780	SAK_0758	0.006	NE	1	E	mRPMI
SAK_RS03785	SAK_0759	0	NE	0.809	U	NE
SAK_RS03790	SAK_0760	0	NE	0.206	U	NE
SAK_RS03795	undefined	0	NE	0.028	NE	NE
SAK_RS03800	SAK_0763	0	NE	0.001	NE	NE
SAK_RS03805	SAK_0764	0	NE	0.213	U	NE
SAK_RS03810	SAK_0765	0	NE	0	NE	NE
SAK_RS03815	SAK_0766	0	NE	0	NE	NE
SAK_RS03820	SAK_0767	0	NE	0	NE	NE
SAK_RS03825	SAK_0768	0	NE	0	NE	NE
SAK_RS03830	SAK_0769	0	NE	0	NE	NE
SAK_RS03845	SAK_0771	0	NE	0	NE	NE
SAK_RS03850	SAK_0772	0	NE	0.001	NE	NE
SAK_RS03860	SAK_0774	0	NE	0	NE	NE
SAK_RS03865	SAK_0775	0	NE	0.001	NE	NE
SAK_RS03870	SAK_0776	0	NE	0.017	NE	NE
SAK_RS03875	SAK_0777	0	NE	0.001	NE	NE
SAK_RS03880	SAK_0778	0	NE	0	NE	NE
SAK_RS03885	SAK_0779	0	NE	0	NE	NE
SAK_RS03890	SAK_0780	0	NE	0.001	NE	NE
SAK_RS03895	undefined	0	NE	0	NE	NE
SAK_RS03900	SAK_0782	0	NE	0.001	NE	NE
SAK_RS03905	undefined	-1	S	-1	S	NE
SAK_RS03915	SAK_0785	0	NE	0	NE	NE
SAK_RS03920	SAK_0786	0	NE	0	NE	NE
SAK_RS03925	SAK_0787	0	NE	0.001	NE	NE
SAK_RS03930	SAK_0788	0	NE	0	NE	NE
SAK_RS03935	SAK_0789	0	NE	0.001	NE	NE
SAK_RS03940	cylX	0	NE	0.001	NE	NE
SAK_RS03945	cylD	0	NE	0.001	NE	NE
SAK_RS03950	cylG	0	NE	0.001	NE	NE
SAK_RS03955	SAK_0793	0	NE	0	NE	NE
SAK_RS03960	cylZ	0	NE	0.001	NE	NE
SAK_RS03965	cylA	0	NE	1	E	mRPMI
SAK_RS03970	cylB	0	NE	0.958	U	NE
SAK_RS03975	cylE	0	NE	0.001	NE	NE
SAK_RS03980	cylF	0	NE	0.001	NE	NE
SAK_RS03985	cylI	0	NE	0	NE	NE
SAK_RS03990	cylJ	0	NE	0.03	NE	NE
SAK_RS03995	cylK	0	NE	0	NE	NE
SAK_RS04000	SAK_0802	0	NE	0.001	NE	NE
SAK_RS04005	SAK_0803	0	NE	0.001	NE	NE
SAK_RS04010	SAK_0804	0	NE	0.001	NE	NE
SAK_RS04015	SAK_0805	0	NE	0.007	NE	NE
SAK_RS04020	undefined	0	NE	0.001	NE	NE
SAK_RS04025	undefined	0	NE	0.001	NE	NE
SAK_RS04030	SAK_0807	0	NE	0.003	NE	NE
SAK_RS04035	SAK_0808	0	NE	0	NE	NE
SAK_RS04040	SAK_0809	0	NE	0.139	U	NE
SAK_RS04045	SAK_0810	0	NE	0	NE	NE
SAK_RS04050	undefined	0	NE	0	NE	NE
SAK_RS04055	undefined	-1	S	-1	S	NE
SAK_RS04065	SAK_0812	0	NE	0	NE	NE
SAK_RS04070	SAK_0813	0	NE	0	NE	NE
SAK_RS04075	SAK_0814	0	NE	0.001	NE	NE
SAK_RS04080	SAK_0815	0	NE	0	NE	NE
SAK_RS04085	SAK_0816	0	NE	0.019	NE	NE
SAK_RS04090	SAK_0817	0	NE	0.001	NE	NE
SAK_RS04095	SAK_0818	0	NE	0.001	NE	NE
SAK_RS04100	SAK_0819	0	NE	0	NE	NE
SAK_RS04105	SAK_0820	0	NE	0	NE	NE
SAK_RS04110	ldhA	0	NE	0.001	NE	NE
SAK_RS04115	SAK_0822	0	NE	0.001	NE	NE
SAK_RS04120	SAK_0823	0	NE	0.001	NE	NE
SAK_RS04125	SAK_0824	0	NE	0.787	U	NE
SAK_RS04130	SAK_0825	0	NE	1	E	mRPMI
SAK_RS04135	eda	0	NE	0.217	U	NE
SAK_RS04140	uxaC	0	NE	0.001	NE	NE
SAK_RS04145	uxuA	0	NE	0.001	NE	NE
SAK_RS04150	SAK_0829	0	NE	0	NE	NE
SAK_RS04155	SAK_0830	0	NE	0.001	NE	NE
SAK_RS04160	SAK_0831	0	NE	0.007	NE	NE
SAK_RS04165	pepQ	0	NE	0	NE	NE
SAK_RS04170	ccpA	0	NE	1	E	mRPMI
SAK_RS04175	SAK_0834	0	NE	0.634	U	NE
SAK_RS04180	SAK_0835	0	NE	0.001	NE	NE
SAK_RS04185	SAK_0836	0.001	NE	1	E	mRPMI
SAK_RS04190	thrS	1	E	1	E	THY & mRPMI
SAK_RS04195	SAK_0838	0	NE	0.03	NE	NE
SAK_RS04200	SAK_0839	0	NE	0.965	U	NE
SAK_RS04205	SAK_0840	0	NE	0.001	NE	NE
SAK_RS04210	SAK_0841	0	NE	1	E	mRPMI
SAK_RS04215	SAK_0842	0	NE	0.972	U	NE
SAK_RS04220	SAK_0843	0	NE	0.992	E	mRPMI
SAK_RS04225	SAK_0844	0	NE	0.741	U	NE
SAK_RS04230	SAK_0845	1	E	0.959	U	THY
SAK_RS04235	SAK_0846	0	NE	0.808	U	NE
SAK_RS04240	SAK_0847	0	NE	0.001	NE	NE
SAK_RS04245	SAK_0848	0	NE	0	NE	NE
SAK_RS04250	rnc	0	NE	0.922	U	NE
SAK_RS04255	smc	0	NE	0.025	NE	NE
SAK_RS04260	SAK_0851	0.001	NE	0	NE	NE
SAK_RS04265	SAK_0852	0	NE	0.001	NE	NE
SAK_RS04270	ftsY	1	E	0.998	E	THY & mRPMI
SAK_RS04275	SAK_0854	0	NE	0	NE	NE
SAK_RS04280	SAK_0855	0	NE	0	NE	NE
SAK_RS04285	SAK_0856	-1	S	-1	S	NE
SAK_RS04290	SAK_0857	0	NE	0.971	U	NE
SAK_RS04295	SAK_0858	0	NE	0.001	NE	NE
SAK_RS04300	SAK_0859	0	NE	0	NE	NE
SAK_RS04305	SAK_0860	0	NE	0	NE	NE
SAK_RS04310	hprK	0.001	NE	1	E	mRPMI
SAK_RS04315	lgt	0.001	NE	1	E	mRPMI
SAK_RS04320	SAK_0864	0	NE	0	NE	NE
SAK_RS04325	SAK_0865	0	NE	0.001	NE	NE
SAK_RS04330	SAK_0866	0	NE	0	NE	NE
SAK_RS04335	SAK_0867	0	NE	0.001	NE	NE
SAK_RS04340	SAK_0868	0	NE	0.001	NE	NE
SAK_RS04345	SAK_0869	0	NE	0	NE	NE
SAK_RS04350	SAK_0870	0	NE	0.001	NE	NE
SAK_RS04355	SAK_0871	0	NE	0.001	NE	NE
SAK_RS04360	ribD	0	NE	0.036	U	NE
SAK_RS04365	ribE	0	NE	0.034	U	NE
SAK_RS04370	ribBA	0	NE	0.001	NE	NE
SAK_RS04375	ribE	0	NE	0.001	NE	NE
SAK_RS04380	lysS	1	E	0.478	U	THY
SAK_RS04385	SAK_0877	0	NE	0.921	U	NE
SAK_RS04390	SAK_0878	0	NE	0.001	NE	NE
SAK_RS04395	SAK_0879	0	NE	0.001	NE	NE
SAK_RS04400	SAK_0880	0	NE	0	NE	NE
SAK_RS04405	SAK_0881	0	NE	0.763	U	NE
SAK_RS04410	SAK_0882	0	NE	0	NE	NE
SAK_RS04415	SAK_0883	0	NE	0	NE	NE
SAK_RS04420	pepF	0	NE	0	NE	NE
SAK_RS04425	ppc	0	NE	0	NE	NE
SAK_RS04430	SAK_0886	0.014	NE	1	E	mRPMI
SAK_RS04435	tuf	0.096	U	1	E	mRPMI
SAK_RS04440	tpiA	0.001	NE	0.96	U	NE
SAK_RS04445	gpmA	0.001	NE	0.951	U	NE
SAK_RS04450	SAK_0890	0	NE	0.993	E	mRPMI
SAK_RS04455	recR	0	NE	0.996	E	mRPMI
SAK_RS04460	ddl	0.023	NE	1	E	mRPMI
SAK_RS04465	murF	1	E	1	E	THY & mRPMI
SAK_RS04470	SAK_0894	0	NE	0.973	U	NE
SAK_RS04475	SAK_0895	0	NE	0.001	NE	NE
SAK_RS04480	SAK_0896	0	NE	0.166	U	NE
SAK_RS04485	prfC	0.001	NE	0.999	E	mRPMI
SAK_RS04490	SAK_0898	0	NE	0.001	NE	NE
SAK_RS04495	SAK_0899	0	NE	0.001	NE	NE
SAK_RS04500	SAK_0900	0	NE	0.001	NE	NE
SAK_RS04505	SAK_0901	0	NE	0.001	NE	NE
SAK_RS04510	SAK_0902	0	NE	0.001	NE	NE
SAK_RS04515	SAK_0903	0	NE	0	NE	NE
SAK_RS04520	SAK_0904	0	NE	0.998	E	mRPMI
SAK_RS04525	SAK_0905	1	E	0.998	E	THY & mRPMI
SAK_RS04530	SAK_0906	0	NE	0.992	E	mRPMI
SAK_RS04535	SAK_0907	0	NE	0.001	NE	NE
SAK_RS04540	SAK_0908	0	NE	0.001	NE	NE
SAK_RS04545	SAK_0909	0	NE	0.001	NE	NE
SAK_RS04550	SAK_0910	0	NE	0	NE	NE
SAK_RS04555	SAK_0911	0	NE	0	NE	NE
SAK_RS04560	holA	0.001	NE	1	E	mRPMI
SAK_RS04565	sodA	0	NE	0.001	NE	NE
SAK_RS04570	SAK_0914	0	NE	0	NE	NE
SAK_RS04575	bglF	0	NE	0.551	U	NE
SAK_RS04580	SAK_0916	0	NE	0	NE	NE
SAK_RS04585	SAK_0917	0	NE	0.003	NE	NE
SAK_RS04590	SAK_0918	0	NE	0.001	NE	NE
SAK_RS04595	SAK_0919	0	NE	0.001	NE	NE
SAK_RS04600	SAK_0920	0	NE	0	NE	NE
SAK_RS04610	queA	0	NE	0	NE	NE
SAK_RS04615	SAK_0923	0	NE	0	NE	NE
SAK_RS04620	nagB	0	NE	0.001	NE	NE
SAK_RS04625	SAK_0925	0	NE	0.053	U	NE
SAK_RS04630	SAK_0926	0	NE	0	NE	NE
SAK_RS04635	SAK_0927	0	NE	0	NE	NE
SAK_RS04640	SAK_0928	0	NE	0.001	NE	NE
SAK_RS04645	pepB	0	NE	0.038	U	NE
SAK_RS04650	SAK_0930	0	NE	0	NE	NE
SAK_RS04655	SAK_0931	0	NE	0	NE	NE
SAK_RS04660	prsA	0	NE	0	NE	NE
SAK_RS04665	SAK_0933	0	NE	0	NE	NE
SAK_RS04670	alaS	1	E	1	E	THY & mRPMI
SAK_RS04675	SAK_0935	0	NE	0.001	NE	NE
SAK_RS04680	SAK_0936	0	NE	0	NE	NE
SAK_RS04685	SAK_0937	0	NE	0.001	NE	NE
SAK_RS04690	SAK_0938	0	NE	0.001	NE	NE
SAK_RS04695	SAK_0939	0	NE	0.001	NE	NE
SAK_RS04700	SAK_0940	0	NE	0	NE	NE
SAK_RS04705	SAK_0941	1	E	1	E	THY & mRPMI
SAK_RS04710	nrdF	0.001	NE	1	E	mRPMI
SAK_RS04715	SAK_0943	0.003	NE	1	E	mRPMI
SAK_RS04720	SAK_0944	0	NE	0	NE	NE
SAK_RS04725	ptsH	0	NE	0.94	U	NE
SAK_RS04730	ptsI	0	NE	1	E	mRPMI
SAK_RS04735	gapN	1	E	0.999	E	THY & mRPMI
SAK_RS04740	SAK_0948	0	NE	0	NE	NE
SAK_RS04745	SAK_0949	0	NE	0.009	NE	NE
SAK_RS04750	udk	0	NE	0	NE	NE
SAK_RS04755	SAK_0951	0	NE	0.998	E	mRPMI
SAK_RS04760	dnaX	0.441	U	1	E	mRPMI
SAK_RS04765	undefined	0.098	U	0.019	NE	NE
SAK_RS04770	SAK_0953	0.001	NE	0.99	E	mRPMI
SAK_RS04775	metK	1	E	1	E	THY & mRPMI
SAK_RS04780	undefined	0	NE	0.059	U	NE
SAK_RS04785	SAK_0955	0	NE	0	NE	NE
SAK_RS04790	SAK_0956	0	NE	0	NE	NE
SAK_RS04795	SAK_0958	0	NE	0.001	NE	NE
SAK_RS04800	SAK_0959	0	NE	0	NE	NE
SAK_RS04805	SAK_0960	0	NE	0.508	U	NE
SAK_RS04810	SAK_0961	0	NE	0	NE	NE
SAK_RS04815	SAK_0962	0	NE	0.002	NE	NE
SAK_RS04820	thiD	0	NE	0.001	NE	NE
SAK_RS04825	thiM	0	NE	0	NE	NE
SAK_RS04830	thiE	0	NE	0.001	NE	NE
SAK_RS04835	murA	0	NE	0	NE	NE
SAK_RS04840	SAK_0967	0	NE	0.01	NE	NE
SAK_RS04845	SAK_0968	0	NE	0.755	U	NE
SAK_RS04850	map	0	NE	1	E	mRPMI
SAK_RS04855	SAK_0970	0	NE	0	NE	NE
SAK_RS04860	SAK_0971	0	NE	0	NE	NE
SAK_RS04865	SAK_0972	0	NE	0	NE	NE
SAK_RS04870	ligA	1	E	1	E	THY & mRPMI
SAK_RS04875	SAK_0974	0.981	U	0.996	E	mRPMI
SAK_RS04880	pulA	0	NE	0	NE	NE
SAK_RS04885	glgB	0	NE	0.001	NE	NE
SAK_RS04890	glgC	0	NE	0.001	NE	NE
SAK_RS04895	glgD	0	NE	0.001	NE	NE
SAK_RS04900	glgA	0	NE	0.195	U	NE
SAK_RS04905	atpE	0.025	NE	0.942	U	NE
SAK_RS04910	atpB	0.614	U	1	E	mRPMI
SAK_RS04915	atpF	1	E	1	E	THY & mRPMI
SAK_RS04920	atpH	0.001	NE	0.992	E	mRPMI
SAK_RS04925	atpA	1	E	1	E	THY & mRPMI
SAK_RS04930	atpG	0.001	NE	1	E	mRPMI
SAK_RS04935	atpD	1	E	1	E	THY & mRPMI
SAK_RS04940	atpC	0	NE	0.99	E	mRPMI
SAK_RS04945	SAK_0988	0	NE	0.001	NE	NE
SAK_RS04950	murA	0	NE	0.995	E	mRPMI
SAK_RS04955	SAK_0990	0	NE	0	NE	NE
SAK_RS04960	endA	0	NE	0.001	NE	NE
SAK_RS04965	pheS	1	E	1	E	THY & mRPMI
SAK_RS04970	SAK_0993	0	NE	0	NE	NE
SAK_RS04975	pheT	1	E	1	E	THY & mRPMI
SAK_RS04980	SAK_0995	0	NE	0	NE	NE
SAK_RS04985	rexB	0	NE	1	E	mRPMI
SAK_RS04990	rexA	0	NE	1	E	mRPMI
SAK_RS04995	SAK_0998	0	NE	0.001	NE	NE
SAK_RS05000	trmE	0.001	NE	1	E	mRPMI
SAK_RS05005	SAK_1000	0	NE	0	NE	NE
SAK_RS05010	SAK_1001	0	NE	1	E	mRPMI
SAK_RS05015	SAK_1002	0	NE	1	E	mRPMI
SAK_RS05020	SAK_1003	0	NE	1	E	mRPMI
SAK_RS05025	SAK_1004	0	NE	1	E	mRPMI
SAK_RS05030	lplA	0	NE	1	E	mRPMI
SAK_RS05035	SAK_1006	0.513	U	0.999	E	mRPMI
SAK_RS05040	SAK_1007	1	E	1	E	THY & mRPMI
SAK_RS05045	SAK_1008	0.004	NE	0.984	U	NE
SAK_RS05050	SAK_1009	0	NE	0.999	E	mRPMI
SAK_RS05055	glmM	0.37	U	1	E	mRPMI
SAK_RS05060	SAK_1011	0	NE	0	NE	NE
SAK_RS05065	SAK_1012	0	NE	0	NE	NE
SAK_RS05070	SAK_1013	0	NE	0.001	NE	NE
SAK_RS05075	SAK_1014	0	NE	0.001	NE	NE
SAK_RS05080	SAK_1015	0	NE	0.001	NE	NE
SAK_RS05085	SAK_1016	0	NE	1	E	mRPMI
SAK_RS05090	SAK_1017	0	NE	0	NE	NE
SAK_RS05095	cas1	0	NE	0.001	NE	NE
SAK_RS05100	SAK_1019	0	NE	0	NE	NE
SAK_RS05105	SAK_1020	0	NE	0	NE	NE
SAK_RS05115	ndk	0	NE	0	NE	NE
SAK_RS05120	lepA	0	NE	0.787	U	NE
SAK_RS05125	SAK_1023	0	NE	0.001	NE	NE
SAK_RS05130	SAK_1024	0	NE	0	NE	NE
SAK_RS05135	SAK_1025	0	NE	0	NE	NE
SAK_RS05140	msrB	0	NE	0.001	NE	NE
SAK_RS05145	SAK_1027	0	NE	0.001	NE	NE
SAK_RS05150	SAK_1028	0	NE	0	NE	NE
SAK_RS05155	SAK_1029	0	NE	0	NE	NE
SAK_RS05160	SAK_1031	0	NE	0	NE	NE
SAK_RS05165	SAK_1032	0	NE	0.001	NE	NE
SAK_RS05170	SAK_1033	0	NE	0.001	NE	NE
SAK_RS05175	SAK_1034	0	NE	0.001	NE	NE
SAK_RS05180	dnaE	0.008	NE	1	E	mRPMI
SAK_RS05185	pfk	0.001	NE	1	E	mRPMI
SAK_RS05190	pyk	1	E	1	E	THY & mRPMI
SAK_RS05195	lepB	0.001	NE	0.626	U	NE
SAK_RS05200	glmS	0.998	E	1	E	THY & mRPMI
SAK_RS05205	phnA	0	NE	0.001	NE	NE
SAK_RS05210	SAK_1042	0	NE	0.001	NE	NE
SAK_RS05215	SAK_1043	0	NE	0.001	NE	NE
SAK_RS05220	SAK_1044	0	NE	0.001	NE	NE
SAK_RS05225	rpsT	0	NE	0.001	NE	NE
SAK_RS05230	coaA	0.001	NE	1	E	mRPMI
SAK_RS05235	SAK_1047	0	NE	0	NE	NE
SAK_RS05240	cdd	0	NE	0	NE	NE
SAK_RS05245	SAK_1049	0	NE	0	NE	NE
SAK_RS05250	SAK_1050	0	NE	0.001	NE	NE
SAK_RS05255	SAK_1051	0	NE	0	NE	NE
SAK_RS05260	SAK_1052	0	NE	0	NE	NE
SAK_RS05265	nox	0	NE	1	E	mRPMI
SAK_RS05270	SAK_1054	0	NE	1	E	mRPMI
SAK_RS05275	gyrA	1	E	1	E	THY & mRPMI
SAK_RS05280	SAK_1056	0	NE	0.001	NE	NE
SAK_RS05285	SAK_1057	0	NE	0.001	NE	NE
SAK_RS05290	SAK_1058	0	NE	0	NE	NE
SAK_RS05295	SAK_1059	0	NE	0.832	U	NE
SAK_RS05310	guaA	0	NE	0.032	NE	NE
SAK_RS05315	SAK_1063	0	NE	0.123	U	NE
SAK_RS05320	gid	0	NE	0	NE	NE
SAK_RS05325	SAK_1065	0	NE	0.001	NE	NE
SAK_RS05330	SAK_1066	0	NE	0	NE	NE
SAK_RS05335	SAK_1067	0	NE	0	NE	NE
SAK_RS05340	SAK_1068	0	NE	0.001	NE	NE
SAK_RS05345	SAK_1069	0	NE	0.966	U	NE
SAK_RS05350	SAK_1070	0	NE	0	NE	NE
SAK_RS05355	SAK_1071	0	NE	0.001	NE	NE
SAK_RS05360	SAK_1072	0	NE	0.001	NE	NE
SAK_RS05365	SAK_1073	0	NE	1	E	mRPMI
SAK_RS05370	SAK_1074	0.001	NE	0.055	U	NE
SAK_RS05375	SAK_1075	0	NE	0.004	NE	NE
SAK_RS05380	satD	0.001	NE	0.991	E	mRPMI
SAK_RS05385	ffh	1	E	1	E	THY & mRPMI
SAK_RS05390	SAK_1078	0	NE	0.001	NE	NE
SAK_RS05395	ciaH	0	NE	0	NE	NE
SAK_RS05400	ciaR	0	NE	0.001	NE	NE
SAK_RS05405	pepN	0	NE	0	NE	NE
SAK_RS05410	phoU	0	NE	0.459	U	NE
SAK_RS05415	undefined	0	NE	1	E	mRPMI
SAK_RS05420	pstB	0.515	U	1	E	mRPMI
SAK_RS05425	pstA	0.01	NE	1	E	mRPMI
SAK_RS05430	pstC	1	E	1	E	THY & mRPMI
SAK_RS05435	SAK_1087	0.001	NE	0.966	U	NE
SAK_RS05440	SAK_1088	1	E	1	E	THY & mRPMI
SAK_RS05445	SAK_1089	0	NE	0	NE	NE
SAK_RS05450	SAK_1090	0	NE	0	NE	NE
SAK_RS05455	spxA	0	NE	0.003	NE	NE
SAK_RS05460	ribF	0.001	NE	1	E	mRPMI
SAK_RS05465	truB	0	NE	0.004	NE	NE
SAK_RS05470	SAK_1094	0	NE	0	NE	NE
SAK_RS05475	SAK_1095	0	NE	0	NE	NE
SAK_RS05480	SAK_1096	0	NE	0.001	NE	NE
SAK_RS05485	SAK_1097	0	NE	0	NE	NE
SAK_RS05490	SAK_1098	0	NE	0.001	NE	NE
SAK_RS05495	SAK_1099	0	NE	0.001	NE	NE
SAK_RS05500	topA	0.34	U	1	E	mRPMI
SAK_RS05505	SAK_1101	0	NE	0.001	NE	NE
SAK_RS05510	SAK_1102	0	NE	0.001	NE	NE
SAK_RS05515	SAK_1103	0	NE	0.001	NE	NE
SAK_RS05520	SAK_1104	0	NE	0.001	NE	NE
SAK_RS05525	SAK_1105	0	NE	0.001	NE	NE
SAK_RS05530	SAK_1106	0	NE	0.995	E	mRPMI
SAK_RS05535	rnhB	0	NE	0.003	NE	NE
SAK_RS05540	SAK_1108	0.842	U	1	E	mRPMI
SAK_RS05545	SAK_1109	0	NE	0.001	NE	NE
SAK_RS05550	cstA	0.001	NE	0.001	NE	NE
SAK_RS05555	SAK_1111	0	NE	0.001	NE	NE
SAK_RS05560	SAK_1112	0	NE	0.97	U	NE
SAK_RS05565	undefined	0	NE	0.01	NE	NE
SAK_RS05570	SAK_1113	0.001	NE	0.992	E	mRPMI
SAK_RS05575	SAK_1115	0	NE	0.001	NE	NE
SAK_RS05580	SAK_1116	0	NE	0.001	NE	NE
SAK_RS05585	SAK_1117	0	NE	0.993	E	mRPMI
SAK_RS05590	SAK_1118	0	NE	0	NE	NE
SAK_RS05595	SAK_1119	0	NE	0.001	NE	NE
SAK_RS05600	SAK_1120	0	NE	0.021	NE	NE
SAK_RS05605	SAK_1121	0	NE	0.001	NE	NE
SAK_RS05610	SAK_1122	0	NE	0	NE	NE
SAK_RS05615	SAK_1123	0	NE	0.959	U	NE
SAK_RS05620	SAK_1124	0	NE	0.001	NE	NE
SAK_RS05625	SAK_1125	0	NE	0.002	NE	NE
SAK_RS05630	SAK_1126	0	NE	0.699	U	NE
SAK_RS05635	SAK_1127	0	NE	0.001	NE	NE
SAK_RS05640	SAK_1128	0	NE	0.001	NE	NE
SAK_RS05645	SAK_1129	0	NE	0	NE	NE
SAK_RS05650	SAK_1130	0	NE	0.882	U	NE
SAK_RS05655	SAK_1131	0	NE	0.001	NE	NE
SAK_RS05660	carB	0	NE	0.897	U	NE
SAK_RS05665	carA	0	NE	0.005	NE	NE
SAK_RS05670	pyrB	0	NE	0.741	U	NE
SAK_RS05675	pyrC	0	NE	1	E	mRPMI
SAK_RS05680	pyrE	0	NE	0.001	NE	NE
SAK_RS05685	pyrF	0	NE	0	NE	NE
SAK_RS05690	SAK_1138	0	NE	0.001	NE	NE
SAK_RS05695	SAK_1139	0	NE	0.001	NE	NE
SAK_RS05700	SAK_1140	0	NE	0	NE	NE
SAK_RS05705	asd	0	NE	0.844	U	NE
SAK_RS05710	SAK_1142	0	NE	0.99	E	mRPMI
SAK_RS05715	SAK_1143	0	NE	1	E	mRPMI
SAK_RS05720	fhs	0	NE	0.999	E	mRPMI
SAK_RS05725	lplA	0	NE	0.019	NE	NE
SAK_RS05730	SAK_1146	0	NE	0.001	NE	NE
SAK_RS05735	SAK_1147	0	NE	0.001	NE	NE
SAK_RS05740	SAK_1148	0	NE	0.003	NE	NE
SAK_RS05745	SAK_1149	0	NE	0.001	NE	NE
SAK_RS05750	SAK_1150	0	NE	0	NE	NE
SAK_RS05755	SAK_1151	0	NE	1	E	mRPMI
SAK_RS05760	coaB	0.001	NE	0.986	U	NE
SAK_RS05765	coaC	0	NE	0.993	E	mRPMI
SAK_RS05770	SAK_1154	0.001	NE	0.998	E	mRPMI
SAK_RS05775	SAK_1155	0.067	U	1	E	mRPMI
SAK_RS05780	undefined	0	NE	0	NE	NE
SAK_RS05785	SAK_1156	0	NE	0.002	NE	NE
SAK_RS05790	SAK_1157	0	NE	0.001	NE	NE
SAK_RS05795	SAK_1158	0	NE	0.001	NE	NE
SAK_RS05800	SAK_1159	0	NE	0.001	NE	NE
SAK_RS05805	glyA	0	NE	0.001	NE	NE
SAK_RS05810	SAK_1161	0.001	NE	0.992	E	mRPMI
SAK_RS05815	SAK_1162	0	NE	0.006	NE	NE
SAK_RS05820	prfA	0.001	NE	1	E	mRPMI
SAK_RS05825	tdk	0	NE	0	NE	NE
SAK_RS05830	SAK_1165	0	NE	0	NE	NE
SAK_RS05835	SAK_1166	0	NE	0.001	NE	NE
SAK_RS05840	SAK_1167	0	NE	0.001	NE	NE
SAK_RS05845	SAK_1168	0	NE	0.001	NE	NE
SAK_RS05850	SAK_1169	0	NE	0.001	NE	NE
SAK_RS05855	pbuX	0	NE	0.001	NE	NE
SAK_RS05860	xpt	0	NE	0	NE	NE
SAK_RS05865	guaC	0	NE	0.881	U	NE
SAK_RS05870	SAK_1173	0	NE	0.001	NE	NE
SAK_RS05875	SAK_1174	0	NE	0.001	NE	NE
SAK_RS05880	SAK_1175	0	NE	0.061	U	NE
SAK_RS05885	SAK_1176	0	NE	0.978	U	NE
SAK_RS05890	pta	0	NE	1	E	mRPMI
SAK_RS05895	SAK_1178	0	NE	0	NE	NE
SAK_RS05900	ppnK	0.01	NE	1	E	mRPMI
SAK_RS05905	SAK_1180	0	NE	0.001	NE	NE
SAK_RS05910	SAK_1181	0	NE	0.95	U	NE
SAK_RS05915	prs	0	NE	0.92	U	NE
SAK_RS05920	SAK_1183	0.001	NE	1	E	mRPMI
SAK_RS05925	SAK_1184	0	NE	0	NE	NE
SAK_RS05930	SAK_1185	0	NE	0.998	E	mRPMI
SAK_RS05935	radC	0	NE	0.002	NE	NE
SAK_RS05940	SAK_1187	0	NE	0.001	NE	NE
SAK_RS05945	SAK_1188	0	NE	0.014	NE	NE
SAK_RS05950	SAK_1189	0	NE	0.002	NE	NE
SAK_RS05955	SAK_1190	0	NE	0.012	NE	NE
SAK_RS05960	SAK_1191	0	NE	0.305	U	NE
SAK_RS05965	SAK_1192	0	NE	0.001	NE	NE
SAK_RS05970	potD	0	NE	0.571	U	NE
SAK_RS05975	potC	0	NE	0.001	NE	NE
SAK_RS05980	potB	0	NE	0	NE	NE
SAK_RS05985	potA	0	NE	0.001	NE	NE
SAK_RS05990	murB	0.001	NE	0.988	E	mRPMI
SAK_RS05995	folK	0.001	NE	0.998	E	mRPMI
SAK_RS06000	folB	0	NE	0.733	U	NE
SAK_RS06005	folP	0	NE	1	E	mRPMI
SAK_RS06010	folE	0	NE	0.807	U	NE
SAK_RS06015	folC	0.001	NE	1	E	mRPMI
SAK_RS06020	rarD	0	NE	0.001	NE	NE
SAK_RS06025	thrB	0	NE	0.001	NE	NE
SAK_RS06030	hom	0	NE	0.001	NE	NE
SAK_RS06035	SAK_1206	0	NE	0.963	U	NE
SAK_RS06040	SAK_1207	0	NE	0.001	NE	NE
SAK_RS06065	SAK_1211	0	NE	0.001	NE	NE
SAK_RS06070	SAK_1212	0	NE	0	NE	NE
SAK_RS06075	SAK_1213	0	NE	0.001	NE	NE
SAK_RS06080	undefined	0.999	E	1	E	THY & mRPMI
SAK_RS06090	SAK_1215	0	NE	0.001	NE	NE
SAK_RS06095	SAK_1216	0	NE	0.001	NE	NE
SAK_RS06100	tpx	0	NE	0.001	NE	NE
SAK_RS06105	SAK_1218	0	NE	0.87	U	NE
SAK_RS06110	undefined	0	NE	0.676	U	NE
SAK_RS06120	SAK_1220	0	NE	1	E	mRPMI
SAK_RS06125	SAK_1221	0	NE	0.001	NE	NE
SAK_RS06130	SAK_1222	0.013	NE	0	NE	NE
SAK_RS06135	SAK_1223	0	NE	0.001	NE	NE
SAK_RS06140	SAK_1224	0	NE	0.001	NE	NE
SAK_RS06145	SAK_1225	0	NE	0	NE	NE
SAK_RS06150	SAK_1226	0	NE	0	NE	NE
SAK_RS06155	SAK_1227	0	NE	0	NE	NE
SAK_RS06160	pcrA	0.001	NE	0.977	U	NE
SAK_RS06165	SAK_1229	0	NE	0.001	NE	NE
SAK_RS06170	uraA	0	NE	0	NE	NE
SAK_RS06175	SAK_1231	0	NE	0.658	U	NE
SAK_RS06180	SAK_1232	0	NE	0	NE	NE
SAK_RS06185	SAK_1233	0	NE	0.001	NE	NE
SAK_RS06190	SAK_1234	0	NE	0.001	NE	NE
SAK_RS06195	SAK_1235	0	NE	0.001	NE	NE
SAK_RS06200	SAK_1236	-1	S	-1	S	NE
SAK_RS06205	rpsA	0.826	U	1	E	mRPMI
SAK_RS06210	SAK_1238	-1	S	-1	S	NE
SAK_RS06215	SAK_1239	-1	S	-1	S	NE
SAK_RS06220	SAK_1240	0	NE	0.033	NE	NE
SAK_RS06225	ilvE	0	NE	0	NE	NE
SAK_RS06230	parC	0.965	U	1	E	mRPMI
SAK_RS06235	parE	1	E	1	E	THY & mRPMI
SAK_RS06240	SAK_1244	0.027	NE	0.763	U	NE
SAK_RS06245	ung	0	NE	0.942	U	NE
SAK_RS06250	SAK_1246	0	NE	0	NE	NE
SAK_RS06255	neuA	0	NE	0.001	NE	NE
SAK_RS06260	neuD	0	NE	0.001	NE	NE
SAK_RS06265	neuC	0	NE	0.001	NE	NE
SAK_RS06270	neuB	0	NE	0	NE	NE
SAK_RS06275	cpsL	0	NE	0.001	NE	NE
SAK_RS06280	SAK_1252	0	NE	0.001	NE	NE
SAK_RS06285	SAK_1253	1	E	1	E	THY & mRPMI
SAK_RS06290	cpsI	1	E	0.999	E	THY & mRPMI
SAK_RS06295	cpsH	1	E	1	E	THY & mRPMI
SAK_RS06300	SAK_1256	0.008	NE	0.001	NE	NE
SAK_RS06305	cpsF	0	NE	0	NE	NE
SAK_RS06310	cpsE	0	NE	0.001	NE	NE
SAK_RS06315	cpsD	0	NE	0	NE	NE
SAK_RS06320	cpsC	0	NE	0	NE	NE
SAK_RS06325	cpsB	0	NE	0.001	NE	NE
SAK_RS06330	SAK_1262	0	NE	0	NE	NE
SAK_RS06335	cpsY	0	NE	0.001	NE	NE
SAK_RS06340	undefined	0	NE	0.003	NE	NE
SAK_RS06345	deoD	0	NE	0.001	NE	NE
SAK_RS06350	SAK_1266	0	NE	0.001	NE	NE
SAK_RS06355	punA	0	NE	0.001	NE	NE
SAK_RS06360	arsC	0	NE	0.001	NE	NE
SAK_RS06365	deoB	0	NE	0.974	U	NE
SAK_RS06370	rpiA	0.001	NE	1	E	mRPMI
SAK_RS06375	SAK_1271	0	NE	0	NE	NE
SAK_RS06380	estA	0	NE	0.001	NE	NE
SAK_RS06385	SAK_1273	0	NE	1	E	mRPMI
SAK_RS06390	SAK_1274	0	NE	0.001	NE	NE
SAK_RS06395	SAK_1275	0	NE	0.002	NE	NE
SAK_RS06400	SAK_1276	0	NE	0.001	NE	NE
SAK_RS06405	fbpA	0	NE	0.994	E	mRPMI
SAK_RS06410	budA	0	NE	0.999	E	mRPMI
SAK_RS06415	budB	0	NE	0.218	U	NE
SAK_RS06420	SAK_1280	0	NE	0.05	U	NE
SAK_RS06425	SAK_1281	0	NE	0.001	NE	NE
SAK_RS06430	SAK_1282	0	NE	0.001	NE	NE
SAK_RS06435	mutX	0	NE	0	NE	NE
SAK_RS06440	hylB	0	NE	0.157	U	NE
SAK_RS06445	rfbB	1	E	1	E	THY & mRPMI
SAK_RS06450	rmlC	0.999	E	0.989	E	THY & mRPMI
SAK_RS06455	rfbA	1	E	1	E	THY & mRPMI
SAK_RS06460	SAK_1288	0	NE	0.001	NE	NE
SAK_RS06465	SAK_1289	0	NE	0.001	NE	NE
SAK_RS06470	SAK_1290	0	NE	0.781	U	NE
SAK_RS06475	SAK_1291	0.875	U	0.999	E	mRPMI
SAK_RS06480	apt	0	NE	0.001	NE	NE
SAK_RS06485	SAK_1293	0	NE	0.903	U	NE
SAK_RS06490	recJ	0	NE	0.001	NE	NE
SAK_RS06495	SAK_1295	0	NE	0.001	NE	NE
SAK_RS06500	rnz	1	E	0.999	E	THY & mRPMI
SAK_RS06505	SAK_1297	0	NE	0.001	NE	NE
SAK_RS06510	SAK_1298	0	NE	0	NE	NE
SAK_RS06515	miaA	0	NE	1	E	mRPMI
SAK_RS06520	SAK_1300	0	NE	0	NE	NE
SAK_RS06525	SAK_1301	0	NE	0.007	NE	NE
SAK_RS06530	SAK_1302	0	NE	0.031	NE	NE
SAK_RS06535	SAK_1303	0	NE	0.001	NE	NE
SAK_RS06540	SAK_1304	0	NE	0.001	NE	NE
SAK_RS06545	pepV	0	NE	0.993	E	mRPMI
SAK_RS06550	SAK_1306	0	NE	0	NE	NE
SAK_RS06555	SAK_1307	0	NE	0.973	U	NE
SAK_RS06560	uvrC	0	NE	0.002	NE	NE
SAK_RS06565	SAK_1309	0	NE	0	NE	NE
SAK_RS06570	SAK_1310	0	NE	0.001	NE	NE
SAK_RS06575	SAK_1311	0	NE	0.001	NE	NE
SAK_RS06580	SAK_1312	0	NE	0	NE	NE
SAK_RS06585	SAK_1313	0	NE	0	NE	NE
SAK_RS06595	SAK_1315	0	NE	0.29	U	NE
SAK_RS06615	undefined	0	NE	0	NE	NE
SAK_RS06620	SAK_1318	0	NE	0.395	U	NE
SAK_RS06625	lmb	0	NE	0.001	NE	NE
SAK_RS06630	scpB	0	NE	0.014	NE	NE
SAK_RS06635	SAK_1321	0	NE	0.001	NE	NE
SAK_RS06650	SAK_1324	0	NE	0	NE	NE
SAK_RS06655	SAK_1325	0	NE	0	NE	NE
SAK_RS06660	SAK_1326	0	NE	0.001	NE	NE
SAK_RS06665	undefined	0	NE	0	NE	NE
SAK_RS06670	SAK_1327	0	NE	0.083	U	NE
SAK_RS06675	undefined	0	NE	0.518	U	NE
SAK_RS06680	undefined	0	NE	0	NE	NE
SAK_RS06685	undefined	0	NE	0.001	NE	NE
SAK_RS06690	undefined	0	NE	0.005	NE	NE
SAK_RS06695	SAK_1330	0	NE	0	NE	NE
SAK_RS06700	SAK_1331	0	NE	0.001	NE	NE
SAK_RS06705	SAK_1332	0	NE	0	NE	NE
SAK_RS06710	SAK_1333	0	NE	0.001	NE	NE
SAK_RS06715	rplL	0.001	NE	0	NE	NE
SAK_RS06720	rplJ	0.999	E	0.81	U	THY
SAK_RS06725	clpL	0.001	NE	0.01	NE	NE
SAK_RS06730	SAK_1337	0	NE	0.619	U	NE
SAK_RS06735	SAK_1338	0	NE	0.001	NE	NE
SAK_RS06740	SAK_1339	0	NE	0	NE	NE
SAK_RS06750	SAK_1341	0	NE	0.341	U	NE
SAK_RS06755	SAK_1342	0.003	NE	1	E	mRPMI
SAK_RS06760	clpX	0	NE	1	E	mRPMI
SAK_RS06765	undefined	0	NE	0	NE	NE
SAK_RS06770	folA	0.028	NE	0.002	NE	NE
SAK_RS06775	thyA	0	NE	0.003	NE	NE
SAK_RS06780	SAK_1347	0.001	NE	1	E	mRPMI
SAK_RS06785	SAK_1348	0.001	NE	1	E	mRPMI
SAK_RS06790	SAK_1349	0	NE	0	NE	NE
SAK_RS06795	SAK_1350	0	NE	0	NE	NE
SAK_RS06800	SAK_1351	0	NE	0	NE	NE
SAK_RS06805	SAK_1352	0	NE	0	NE	NE
SAK_RS06810	SAK_1353	0	NE	0	NE	NE
SAK_RS06815	fni	1	E	1	E	THY & mRPMI
SAK_RS06820	SAK_1355	0.003	NE	1	E	mRPMI
SAK_RS06825	mvaD	0.002	NE	0.964	U	NE
SAK_RS06830	mvk	0.069	U	0.999	E	mRPMI
SAK_RS06835	SAK_1358	0	NE	1	E	mRPMI
SAK_RS06840	SAK_1359	0	NE	0.971	U	NE
SAK_RS06845	SAK_1360	0	NE	1	E	mRPMI
SAK_RS06850	SAK_1361	0	NE	0.001	NE	NE
SAK_RS06855	SAK_1362	0	NE	0.028	NE	NE
SAK_RS06860	SAK_1363	0	NE	0	NE	NE
SAK_RS06865	SAK_1364	0	NE	0.388	U	NE
SAK_RS06870	def	0	NE	0	NE	NE
SAK_RS06875	gdhA	0	NE	0.001	NE	NE
SAK_RS06880	SAK_1367	0	NE	0.993	E	mRPMI
SAK_RS06885	SAK_1368	0	NE	0.001	NE	NE
SAK_RS06890	SAK_1369	0	NE	0.001	NE	NE
SAK_RS06895	SAK_1370	0	NE	0.064	U	NE
SAK_RS06900	SAK_1371	0	NE	0.001	NE	NE
SAK_RS06905	papS	0.001	NE	1	E	mRPMI
SAK_RS06910	SAK_1373	0	NE	0	NE	NE
SAK_RS06915	SAK_1374	0	NE	0	NE	NE
SAK_RS06920	SAK_1375	0	NE	0.001	NE	NE
SAK_RS06925	SAK_1376	0	NE	0.971	U	NE
SAK_RS06930	SAK_1377	0	NE	0.001	NE	NE
SAK_RS06935	SAK_1378	0	NE	0.963	U	NE
SAK_RS06940	SAK_1379	0	NE	0.003	NE	NE
SAK_RS06945	SAK_1380	0	NE	0	NE	NE
SAK_RS06950	SAK_1381	0	NE	0	NE	NE
SAK_RS06955	panE	0	NE	0	NE	NE
SAK_RS06960	SAK_1383	0	NE	0	NE	NE
SAK_RS06965	SAK_1384	0	NE	1	E	mRPMI
SAK_RS06970	trmD	1	E	0.768	U	THY
SAK_RS06975	rimM	0.001	NE	0.573	U	NE
SAK_RS06980	SAK_1387	-1	S	-1	S	NE
SAK_RS06985	SAK_1388	-1	S	-1	S	NE
SAK_RS06990	SAK_1389	0	NE	0.001	NE	NE
SAK_RS06995	SAK_1390	0	NE	0	NE	NE
SAK_RS07000	rpsP	0	NE	0.978	U	NE
SAK_RS07005	SAK_1392	0	NE	0.001	NE	NE
SAK_RS07010	SAK_1393	0	NE	0	NE	NE
SAK_RS07015	SAK_1394	0	NE	0.001	NE	NE
SAK_RS07020	SAK_1395	0	NE	0.001	NE	NE
SAK_RS07025	carA	0	NE	0.04	U	NE
SAK_RS07030	pyrR	0	NE	0.006	NE	NE
SAK_RS07035	SAK_1398	0	NE	0.859	U	NE
SAK_RS07040	lspA	0	NE	1	E	mRPMI
SAK_RS07045	SAK_1400	0	NE	1	E	mRPMI
SAK_RS07050	rpmA	1	E	0.516	U	THY
SAK_RS07055	SAK_1402	0	NE	1	E	mRPMI
SAK_RS07060	rplU	0.002	NE	0.987	U	NE
SAK_RS07065	SAK_1404	0	NE	0	NE	NE
SAK_RS07070	thiI	0	NE	0.001	NE	NE
SAK_RS07075	SAK_1406	0	NE	0	NE	NE
SAK_RS07080	SAK_1407	0	NE	0	NE	NE
SAK_RS07085	gor	0	NE	0.001	NE	NE
SAK_RS07090	SAK_1409	0	NE	0	NE	NE
SAK_RS07095	aroC	0	NE	0.001	NE	NE
SAK_RS07100	aroB	0	NE	0.001	NE	NE
SAK_RS07105	aroD	0	NE	0.001	NE	NE
SAK_RS07110	SAK_1413	0	NE	0	NE	NE
SAK_RS07115	SAK_1414	0.001	NE	1	E	mRPMI
SAK_RS07120	rplT	0.001	NE	0.001	NE	NE
SAK_RS07125	rpmI	0	NE	0.005	NE	NE
SAK_RS07130	infC	0.001	NE	0.997	E	mRPMI
SAK_RS07135	cmk	0	NE	0.999	E	mRPMI
SAK_RS07140	SAK_1419	0	NE	0.024	NE	NE
SAK_RS07145	SAK_1420	0	NE	0	NE	NE
SAK_RS07150	SAK_1421	0	NE	0.001	NE	NE
SAK_RS07155	pepT	0	NE	0	NE	NE
SAK_RS07160	SAK_1423	1	E	1	E	THY & mRPMI
SAK_RS07165	murE	0.004	NE	1	E	mRPMI
SAK_RS07170	fhuC	0	NE	0	NE	NE
SAK_RS07175	fhuD	0	NE	0	NE	NE
SAK_RS07180	fhuB	0	NE	0.001	NE	NE
SAK_RS07185	SAK_1428	0	NE	0.001	NE	NE
SAK_RS07190	SAK_1429	0	NE	0.001	NE	NE
SAK_RS07195	ppaC	0.029	NE	0.994	E	mRPMI
SAK_RS07200	pflA	0	NE	0.999	E	mRPMI
SAK_RS07205	SAK_1432	0	NE	0	NE	NE
SAK_RS07210	SAK_1433	0	NE	0.001	NE	NE
SAK_RS07215	SAK_1434	0	NE	0	NE	NE
SAK_RS07220	SAK_1435	0	NE	0	NE	NE
SAK_RS07225	SAK_1436	0	NE	0.001	NE	NE
SAK_RS07230	SAK_1437	1	E	1	E	THY & mRPMI
SAK_RS07235	SAK_1438	1	E	1	E	THY & mRPMI
SAK_RS07240	SAK_1439	1	E	1	E	THY & mRPMI
SAK_RS07245	SAK_1440	1	E	1	E	THY & mRPMI
SAK_RS07250	undefined	1	E	1	E	THY & mRPMI
SAK_RS07255	lepB	0.937	U	0.997	E	mRPMI
SAK_RS07260	SAK_1444	0.001	NE	0.996	E	mRPMI
SAK_RS07265	SAK_1445	0	NE	1	E	mRPMI
SAK_RS07270	SAK_1446	0	NE	1	E	mRPMI
SAK_RS07275	SAK_1447	0.011	NE	1	E	mRPMI
SAK_RS07280	SAK_1448	0.001	NE	1	E	mRPMI
SAK_RS07285	SAK_1449	0.001	NE	1	E	mRPMI
SAK_RS07290	SAK_1450	0	NE	1	E	mRPMI
SAK_RS07295	SAK_1451	0	NE	1	E	mRPMI
SAK_RS07300	ispD	0	NE	0.993	E	mRPMI
SAK_RS07305	licD2	0.001	NE	1	E	mRPMI
SAK_RS07310	SAK_1454	0.998	E	1	E	THY & mRPMI
SAK_RS07315	SAK_1455	0	NE	0.999	E	mRPMI
SAK_RS07320	SAK_1456	0	NE	1	E	mRPMI
SAK_RS07325	SAK_1457	0.001	NE	1	E	mRPMI
SAK_RS07330	rgpAc	0.005	NE	1	E	mRPMI
SAK_RS07335	rfbD	0.001	NE	1	E	mRPMI
SAK_RS07340	SAK_1460	0	NE	0.001	NE	NE
SAK_RS07345	rpoD	0.146	U	1	E	mRPMI
SAK_RS07350	dnaG	0.148	U	1	E	mRPMI
SAK_RS07355	mscL	0	NE	0	NE	NE
SAK_RS07360	rpsU	0	NE	0.034	U	NE
SAK_RS07365	SAK_1465	0	NE	0	NE	NE
SAK_RS07370	SAK_1466	0	NE	0.001	NE	NE
SAK_RS07375	SAK_1467	0	NE	0	NE	NE
SAK_RS07380	SAK_1468	0	NE	0.003	NE	NE
SAK_RS07385	SAK_1469	0	NE	0	NE	NE
SAK_RS07390	SAK_1470	0	NE	0	NE	NE
SAK_RS07395	SAK_1471	0	NE	0	NE	NE
SAK_RS07400	glgP	0	NE	0.001	NE	NE
SAK_RS07405	malQ	0	NE	1	E	mRPMI
SAK_RS07410	SAK_1474	0	NE	0	NE	NE
SAK_RS07415	SAK_1475	0	NE	0.414	U	NE
SAK_RS07420	SAK_1476	0	NE	0	NE	NE
SAK_RS07425	SAK_1477	0	NE	0	NE	NE
SAK_RS07430	SAK_1478	0	NE	0	NE	NE
SAK_RS07435	SAK_1479	0	NE	0	NE	NE
SAK_RS07440	undefined	0	NE	0	NE	NE
SAK_RS07445	SAK_1480	0	NE	0	NE	NE
SAK_RS07450	SAK_1481	0	NE	0	NE	NE
SAK_RS07455	secA	0	NE	0.002	NE	NE
SAK_RS07460	asp3	0	NE	0	NE	NE
SAK_RS07465	asp2	0	NE	0	NE	NE
SAK_RS07470	asp1	0	NE	0.001	NE	NE
SAK_RS07475	SAK_1486	0	NE	0	NE	NE
SAK_RS07480	SAK_1487	0	NE	0	NE	NE
SAK_RS07485	SAK_1488	0	NE	0	NE	NE
SAK_RS07490	SAK_1489	0	NE	0	NE	NE
SAK_RS07495	SAK_1490	0	NE	0	NE	NE
SAK_RS07500	SAK_1491	0	NE	0	NE	NE
SAK_RS07505	SAK_1492	0	NE	0	NE	NE
SAK_RS07520	undefined	0	NE	0	NE	NE
SAK_RS07525	uvrB	0	NE	0	NE	NE
SAK_RS07530	SAK_1496	0	NE	0.001	NE	NE
SAK_RS07535	SAK_1497	0	NE	0.012	NE	NE
SAK_RS07540	SAK_1498	0	NE	0	NE	NE
SAK_RS07545	undefined	0	NE	0	NE	NE
SAK_RS07550	SAK_1499	0	NE	0	NE	NE
SAK_RS07555	obgE	0.996	E	1	E	THY & mRPMI
SAK_RS07560	SAK_1501	-1	S	-1	S	NE
SAK_RS07565	pepS	0	NE	0	NE	NE
SAK_RS07570	SAK_1503	0	NE	0	NE	NE
SAK_RS07575	SAK_1504	0	NE	0.001	NE	NE
SAK_RS07580	SAK_1505	0.001	NE	0.772	U	NE
SAK_RS07585	SAK_1506	0	NE	0	NE	NE
SAK_RS07590	SAK_1507	0	NE	0.808	U	NE
SAK_RS07595	gloA	0	NE	0	NE	NE
SAK_RS07600	SAK_1509	0	NE	0.001	NE	NE
SAK_RS07605	cycA	0	NE	0.001	NE	NE
SAK_RS07610	smpB	0	NE	0.992	E	mRPMI
SAK_RS07615	rnr	0	NE	0.479	U	NE
SAK_RS07620	secG	1	E	0	NE	THY
SAK_RS07625	SAK_1515	0	NE	0.001	NE	NE
SAK_RS07630	SAK_1516	0	NE	0.001	NE	NE
SAK_RS07635	SAK_1517	0	NE	0.001	NE	NE
SAK_RS07640	coaE	0.001	NE	0.997	E	mRPMI
SAK_RS07645	mutM	0	NE	0.002	NE	NE
SAK_RS07650	SAK_1520	0	NE	0.979	U	NE
SAK_RS07655	SAK_1521	0	NE	0.966	U	NE
SAK_RS07660	undefined	0	NE	0.555	U	NE
SAK_RS07665	undefined	0	NE	0.699	U	NE
SAK_RS07670	undefined	0.004	NE	0.002	NE	NE
SAK_RS07675	undefined	0	NE	0.001	NE	NE
SAK_RS07680	SAK_1524	0	NE	0.997	E	mRPMI
SAK_RS07685	era	0.451	U	1	E	mRPMI
SAK_RS07690	dgkA	0	NE	0	NE	NE
SAK_RS07695	SAK_1527	0.001	NE	0.969	U	NE
SAK_RS07700	SAK_1528	0	NE	0.001	NE	NE
SAK_RS07705	SAK_1529	0	NE	0.001	NE	NE
SAK_RS07710	SAK_1530	0	NE	0.001	NE	NE
SAK_RS07715	SAK_1531	0	NE	0.001	NE	NE
SAK_RS07720	SAK_1532	0	NE	0.737	U	NE
SAK_RS07725	SAK_1533	0	NE	0.82	U	NE
SAK_RS07730	msrA	0	NE	0.001	NE	NE
SAK_RS07735	SAK_1535	0	NE	0	NE	NE
SAK_RS07740	frr	0.018	NE	0.996	E	mRPMI
SAK_RS07745	pyrH	1	E	0.999	E	THY & mRPMI
SAK_RS07750	nikE	0	NE	0.001	NE	NE
SAK_RS07755	nikD	0	NE	0.001	NE	NE
SAK_RS07760	nikC	0	NE	0.001	NE	NE
SAK_RS07765	nikB	0	NE	0.85	U	NE
SAK_RS07770	nikA	0	NE	0.024	NE	NE
SAK_RS07775	rplA	0.987	U	0.991	E	mRPMI
SAK_RS07780	rplK	1	E	0.485	U	THY
SAK_RS07785	SAK_1545	1	E	1	E	THY & mRPMI
SAK_RS07790	SAK_1546	0	NE	0.743	U	NE
SAK_RS07795	SAK_1547	0	NE	0.137	U	NE
SAK_RS07800	SAK_1548	0	NE	0.001	NE	NE
SAK_RS07805	undefined	0	NE	0	NE	NE
SAK_RS07815	SAK_1550	1	E	1	E	THY & mRPMI
SAK_RS07820	pabB	0	NE	0	NE	NE
SAK_RS07825	ftsK	0.975	U	1	E	mRPMI
SAK_RS07830	SAK_1553	0	NE	0	NE	NE
SAK_RS07835	mtsC	0	NE	0	NE	NE
SAK_RS07840	mtsB	0	NE	0	NE	NE
SAK_RS07845	mtsA	0	NE	0	NE	NE
SAK_RS07850	SAK_1557	0	NE	0.005	NE	NE
SAK_RS07855	pfs	0.935	U	0.999	E	mRPMI
SAK_RS07860	SAK_1559	0	NE	0.002	NE	NE
SAK_RS07865	SAK_1560	0	NE	0	NE	NE
SAK_RS07870	glmU	0.138	U	1	E	mRPMI
SAK_RS07875	SAK_1562	0	NE	0.976	U	NE
SAK_RS07880	SAK_1563	0	NE	0	NE	NE
SAK_RS07885	SAK_1564	0	NE	0.001	NE	NE
SAK_RS07900	SAK_1566	0	NE	0.001	NE	NE
SAK_RS07905	SAK_1567	0	NE	0.001	NE	NE
SAK_RS07910	SAK_1568	0	NE	0	NE	NE
SAK_RS07915	SAK_1569	0	NE	0.001	NE	NE
SAK_RS07920	SAK_1570	0	NE	0.001	NE	NE
SAK_RS07925	SAK_1571	0	NE	0.003	NE	NE
SAK_RS07930	SAK_1572	0	NE	0.387	U	NE
SAK_RS07935	SAK_1573	0	NE	0.002	NE	NE
SAK_RS07940	SAK_1574	0	NE	0.001	NE	NE
SAK_RS07945	brnQ	0	NE	0.003	NE	NE
SAK_RS07950	metG	0.215	U	1	E	mRPMI
SAK_RS07955	SAK_1577	0	NE	0.001	NE	NE
SAK_RS07960	SAK_1578	0	NE	0.001	NE	NE
SAK_RS07965	SAK_1579	0	NE	0.001	NE	NE
SAK_RS07970	SAK_1580	0	NE	0.001	NE	NE
SAK_RS07975	xth	0	NE	1	E	mRPMI
SAK_RS07980	SAK_1582	0	NE	0	NE	NE
SAK_RS07985	SAK_1583	0	NE	0.002	NE	NE
SAK_RS07990	SAK_1584	0	NE	0.001	NE	NE
SAK_RS07995	SAK_1585	0	NE	0.001	NE	NE
SAK_RS08000	undefined	0	NE	0	NE	NE
SAK_RS08005	SAK_1587	0	NE	0.004	NE	NE
SAK_RS08010	SAK_1588	1	E	1	E	THY & mRPMI
SAK_RS08015	SAK_1589	0	NE	0.964	U	NE
SAK_RS08020	holB	0.623	U	1	E	mRPMI
SAK_RS08025	tmk	0.001	NE	0.999	E	mRPMI
SAK_RS08030	SAK_1592	1	E	1	E	THY & mRPMI
SAK_RS08035	SAK_1593	0	NE	0.001	NE	NE
SAK_RS08040	livF	0	NE	0.001	NE	NE
SAK_RS08045	livG	0	NE	0.012	NE	NE
SAK_RS08050	livM	0	NE	0.157	U	NE
SAK_RS08055	livH	0	NE	0	NE	NE
SAK_RS08060	undefined	0	NE	0.006	NE	NE
SAK_RS08065	SAK_1599	0	NE	0	NE	NE
SAK_RS08070	clpP	0	NE	0.877	U	NE
SAK_RS08075	upp	0	NE	0.002	NE	NE
SAK_RS08080	SAK_1602	0	NE	0.001	NE	NE
SAK_RS08085	SAK_1603	0	NE	0.001	NE	NE
SAK_RS08090	SAK_1604	0	NE	0	NE	NE
SAK_RS08095	SAK_1605	0	NE	0	NE	NE
SAK_RS08100	SAK_1606	0	NE	0.754	U	NE
SAK_RS08105	SAK_1607	0.001	NE	0.66	U	NE
SAK_RS08110	rluB	0	NE	0	NE	NE
SAK_RS08115	scpB	0	NE	0.001	NE	NE
SAK_RS08120	scpA	0	NE	0	NE	NE
SAK_RS08125	SAK_1611	0	NE	0.001	NE	NE
SAK_RS08130	SAK_1612	0	NE	0.001	NE	NE
SAK_RS08135	SAK_1613	0	NE	0.001	NE	NE
SAK_RS08140	rdgB	0	NE	0.133	U	NE
SAK_RS08145	murI	1	E	1	E	THY & mRPMI
SAK_RS08150	SAK_1616	0.385	U	0.982	U	NE
SAK_RS08155	SAK_1617	0	NE	0.001	NE	NE
SAK_RS08160	SAK_1618	0	NE	0.944	U	NE
SAK_RS08165	SAK_1619	0.001	NE	0.001	NE	NE
SAK_RS08170	SAK_1620	0	NE	0	NE	NE
SAK_RS08175	SAK_1621	0	NE	0.001	NE	NE
SAK_RS08180	SAK_1622	0	NE	0.306	U	NE
SAK_RS08185	SAK_1623	1	E	1	E	THY & mRPMI
SAK_RS08190	SAK_1624	0	NE	0.001	NE	NE
SAK_RS08195	SAK_1625	0	NE	0.001	NE	NE
SAK_RS08200	SAK_1626	0	NE	0.001	NE	NE
SAK_RS08205	greA	0	NE	0.938	U	NE
SAK_RS08210	SAK_1628	0	NE	0.403	U	NE
SAK_RS08215	SAK_1629	0	NE	0	NE	NE
SAK_RS08220	murC	1	E	1	E	THY & mRPMI
SAK_RS08225	SAK_1631	0	NE	0	NE	NE
SAK_RS08230	SAK_1633	0	NE	0.001	NE	NE
SAK_RS08235	SAK_1634	0.002	NE	1	E	mRPMI
SAK_RS08240	dnaI	0.001	NE	1	E	mRPMI
SAK_RS08245	SAK_1636	0.007	NE	1	E	mRPMI
SAK_RS08250	SAK_1637	0	NE	0	NE	NE
SAK_RS08255	SAK_1638	0	NE	0.002	NE	NE
SAK_RS08260	csrR	0.001	NE	0.86	U	NE
SAK_RS08265	SAK_1640	0.001	NE	0.006	NE	NE
SAK_RS08270	htpX	0	NE	0.001	NE	NE
SAK_RS08275	SAK_1642	0	NE	0	NE	NE
SAK_RS08280	gidB	0	NE	0.945	U	NE
SAK_RS08285	SAK_1644	0	NE	0.001	NE	NE
SAK_RS08290	SAK_1645	0	NE	0.413	U	NE
SAK_RS08295	SAK_1646	0	NE	0	NE	NE
SAK_RS08300	SAK_1647	0	NE	0.001	NE	NE
SAK_RS08305	SAK_1648	0	NE	0	NE	NE
SAK_RS08310	ygjU	0	NE	1	E	mRPMI
SAK_RS08315	undefined	0	NE	0	NE	NE
SAK_RS08320	SAK_1651	0	NE	0.193	U	NE
SAK_RS08325	metI	0	NE	0.994	E	mRPMI
SAK_RS08330	SAK_1653	0	NE	0.977	U	NE
SAK_RS08335	SAK_1654	0	NE	0.001	NE	NE
SAK_RS08340	SAK_1655	0	NE	0	NE	NE
SAK_RS08345	SAK_1656	0	NE	0	NE	NE
SAK_RS08350	SAK_1657	0	NE	0	NE	NE
SAK_RS08355	SAK_1658	0	NE	0.999	E	mRPMI
SAK_RS08360	undefined	0	NE	0	NE	NE
SAK_RS08365	SAK_1660	0	NE	0	NE	NE
SAK_RS08370	SAK_1662	0	NE	0.001	NE	NE
SAK_RS08375	SAK_1663	0	NE	0.001	NE	NE
SAK_RS08380	SAK_1664	0	NE	0.001	NE	NE
SAK_RS08385	glpF	0	NE	0.001	NE	NE
SAK_RS08390	SAK_1666	0	NE	0.001	NE	NE
SAK_RS08395	SAK_1667	0	NE	0	NE	NE
SAK_RS08400	SAK_1668	0	NE	0	NE	NE
SAK_RS08405	SAK_1669	0	NE	0	NE	NE
SAK_RS08410	SAK_1670	0	NE	0	NE	NE
SAK_RS08415	SAK_1671	0	NE	0	NE	NE
SAK_RS08420	SAK_1672	0	NE	0	NE	NE
SAK_RS08425	SAK_1673	0	NE	0.001	NE	NE
SAK_RS08430	nadD	0.001	NE	1	E	mRPMI
SAK_RS08435	SAK_1675	0	NE	0	NE	NE
SAK_RS08440	SAK_1676	1	E	1	E	THY & mRPMI
SAK_RS08445	SAK_1677	1	E	0.994	E	THY & mRPMI
SAK_RS08450	SAK_1678	0	NE	0	NE	NE
SAK_RS08455	gatB	1	E	1	E	THY & mRPMI
SAK_RS08460	gatA	0.032	NE	1	E	mRPMI
SAK_RS08465	gatC	0.958	U	0.968	U	NE
SAK_RS08470	ppdK	0	NE	0.008	NE	NE
SAK_RS08475	SAK_1683	0	NE	0.001	NE	NE
SAK_RS08480	SAK_1684	0	NE	0	NE	NE
SAK_RS08485	SAK_1685	0	NE	0	NE	NE
SAK_RS08490	SAK_1686	0	NE	0	NE	NE
SAK_RS08495	codY	0	NE	1	E	mRPMI
SAK_RS08500	SAK_1688	0	NE	0.906	U	NE
SAK_RS08505	SAK_1689	0	NE	0	NE	NE
SAK_RS08510	SAK_1690	0	NE	0.701	U	NE
SAK_RS08515	SAK_1691	0	NE	0	NE	NE
SAK_RS08520	aroE	0	NE	0.001	NE	NE
SAK_RS08525	SAK_1693	0	NE	0.016	NE	NE
SAK_RS08530	recG	0	NE	1	E	mRPMI
SAK_RS08535	SAK_1695	0	NE	0	NE	NE
SAK_RS08540	alr	0.911	U	1	E	mRPMI
SAK_RS08545	acpS	0.001	NE	0.994	E	mRPMI
SAK_RS08550	SAK_1698	0	NE	0.614	U	NE
SAK_RS08555	secA	0.996	E	1	E	THY & mRPMI
SAK_RS08560	manA	0	NE	0.998	E	mRPMI
SAK_RS08565	scrK	0	NE	0	NE	NE
SAK_RS08570	SAK_1702	0	NE	0.001	NE	NE
SAK_RS08575	scrB	0	NE	0.984	U	NE
SAK_RS08580	scrR	0	NE	0.026	NE	NE
SAK_RS08585	nusB	0	NE	0.737	U	NE
SAK_RS08590	SAK_1706	0	NE	0.993	E	mRPMI
SAK_RS08595	efp	0	NE	0.988	E	mRPMI
SAK_RS08600	SAK_1708	0	NE	0.061	U	NE
SAK_RS08605	SAK_1709	0	NE	0	NE	NE
SAK_RS08610	undefined	0	NE	0	NE	NE
SAK_RS08615	SAK_1713	0	NE	0	NE	NE
SAK_RS08620	undefined	0	NE	0.597	U	NE
SAK_RS08625	SAK_1715	0	NE	0.99	E	mRPMI
SAK_RS08630	SAK_1716	0	NE	0.268	U	NE
SAK_RS08635	uvrA	0	NE	0.061	U	NE
SAK_RS08640	SAK_1718	0.001	NE	0	NE	NE
SAK_RS08645	SAK_1719	0.003	NE	1	E	mRPMI
SAK_RS08650	rpsR	0.054	NE	0	NE	NE
SAK_RS08655	ssb1	0.001	NE	0.997	E	mRPMI
SAK_RS08660	rpsF	0	NE	0.001	NE	NE
SAK_RS08665	mutY	0	NE	0.8	U	NE
SAK_RS08670	SAK_1724	0	NE	0.001	NE	NE
SAK_RS08675	trx	0.003	NE	0.004	NE	NE
SAK_RS08680	undefined	0	NE	0	NE	NE
SAK_RS08685	SAK_1727	0	NE	0.605	U	NE
SAK_RS08690	SAK_1728	0	NE	0.004	NE	NE
SAK_RS08695	SAK_1729	0	NE	0	NE	NE
SAK_RS08700	rnhC	0.001	NE	0.999	E	mRPMI
SAK_RS08705	lepB	0.001	NE	1	E	mRPMI
SAK_RS08710	SAK_1732	0	NE	0.001	NE	NE
SAK_RS08715	SAK_1733	0	NE	0	NE	NE
SAK_RS08720	dinB	0	NE	0.001	NE	NE
SAK_RS08725	pflB	0	NE	1	E	mRPMI
SAK_RS08730	SAK_1736	0	NE	0	NE	NE
SAK_RS08735	SAK_1737	0	NE	0.001	NE	NE
SAK_RS08740	SAK_1738	0	NE	0.001	NE	NE
SAK_RS08745	SAK_1739	0	NE	0.001	NE	NE
SAK_RS08750	SAK_1740	0	NE	0.9	U	NE
SAK_RS08755	SAK_1741	0	NE	0.732	U	NE
SAK_RS08760	SAK_1742	0	NE	0	NE	NE
SAK_RS08765	SAK_1743	0	NE	0	NE	NE
SAK_RS08770	pepX	0	NE	0	NE	NE
SAK_RS08775	SAK_1745	0	NE	0	NE	NE
SAK_RS08780	SAK_1746	0	NE	0.002	NE	NE
SAK_RS08785	cydC	0	NE	0.001	NE	NE
SAK_RS08790	cydD	0	NE	0	NE	NE
SAK_RS08795	cydB	0	NE	0.001	NE	NE
SAK_RS08800	cydA	0	NE	0	NE	NE
SAK_RS08805	SAK_1751	0	NE	0	NE	NE
SAK_RS08810	SAK_1752	0	NE	0	NE	NE
SAK_RS08820	hsdM	0	NE	0	NE	NE
SAK_RS08825	SAK_1755	0	NE	0	NE	NE
SAK_RS08830	tkt	0	NE	0	NE	NE
SAK_RS08835	SAK_1757	0	NE	0	NE	NE
SAK_RS08840	SAK_1758	0	NE	0	NE	NE
SAK_RS08845	SAK_1759	0	NE	0	NE	NE
SAK_RS08850	SAK_1760	0	NE	0.001	NE	NE
SAK_RS08855	SAK_1761	0	NE	0	NE	NE
SAK_RS08860	SAK_1762	0	NE	0	NE	NE
SAK_RS08865	undefined	0	NE	0.001	NE	NE
SAK_RS08870	undefined	0	NE	0	NE	NE
SAK_RS08875	undefined	0	NE	0	NE	NE
SAK_RS08880	undefined	-1	S	-1	S	NE
SAK_RS08885	undefined	0	NE	0	NE	NE
SAK_RS08890	undefined	0	NE	0	NE	NE
SAK_RS08895	SAK_1766	0	NE	0	NE	NE
SAK_RS08900	SAK_1767	0	NE	0	NE	NE
SAK_RS08905	SAK_1768	0	NE	0	NE	NE
SAK_RS08910	SAK_1770	0	NE	0	NE	NE
SAK_RS08915	cfa	0	NE	0	NE	NE
SAK_RS08920	SAK_1772	0.001	NE	0.001	NE	NE
SAK_RS08925	SAK_1773	0	NE	0	NE	NE
SAK_RS08930	SAK_1774	0	NE	0	NE	NE
SAK_RS08935	SAK_1775	0	NE	0.001	NE	NE
SAK_RS08940	SAK_1776	0	NE	0.001	NE	NE
SAK_RS08945	rpsN	0	NE	0.08	U	NE
SAK_RS08950	ltaE	0	NE	0.003	NE	NE
SAK_RS08955	SAK_1779	1	E	1	E	THY & mRPMI
SAK_RS08960	rimI	0	NE	0	NE	NE
SAK_RS08965	SAK_1781	0	NE	0.001	NE	NE
SAK_RS08970	SAK_1782	0	NE	0	NE	NE
SAK_RS08975	SAK_1783	0	NE	1	E	mRPMI
SAK_RS08980	SAK_1784	0	NE	0.001	NE	NE
SAK_RS08985	glnA	0	NE	1	E	mRPMI
SAK_RS08990	glnR	0	NE	0.974	U	NE
SAK_RS08995	SAK_1787	0	NE	0.001	NE	NE
SAK_RS09000	pgk	0.001	NE	1	E	mRPMI
SAK_RS09005	SAK_1789	0	NE	0.001	NE	NE
SAK_RS09010	gap	1	E	0.425	U	THY
SAK_RS09015	fusA	0.999	E	1	E	THY & mRPMI
SAK_RS09020	rpsG	1	E	0.726	U	THY
SAK_RS09025	rpsL	0.996	E	0.996	E	THY & mRPMI
SAK_RS09030	purR	0.001	NE	0.897	U	NE
SAK_RS09035	SAK_1795	0	NE	0	NE	NE
SAK_RS09040	SAK_1796	0	NE	0.172	U	NE
SAK_RS09045	SAK_1797	0	NE	0.996	E	mRPMI
SAK_RS09050	rpe	0.001	NE	1	E	mRPMI
SAK_RS09055	SAK_1799	0.001	NE	1	E	mRPMI
SAK_RS09060	SAK_1800	0	NE	0	NE	NE
SAK_RS09065	ksgA	0.75	U	0.998	E	mRPMI
SAK_RS09070	SAK_1802	0	NE	0.001	NE	NE
SAK_RS09075	SAK_1803	0	NE	0	NE	NE
SAK_RS09080	SAK_1804	0	NE	0	NE	NE
SAK_RS09085	SAK_1805	0	NE	0	NE	NE
SAK_RS09090	SAK_1806	0	NE	0	NE	NE
SAK_RS09095	SAK_1807	0	NE	0	NE	NE
SAK_RS09100	SAK_1808	0	NE	0.001	NE	NE
SAK_RS09105	dltD	0	NE	1	E	mRPMI
SAK_RS09110	dltC	0	NE	0.011	NE	NE
SAK_RS09115	dltB	0	NE	0.013	NE	NE
SAK_RS09120	dltA	0	NE	0.514	U	NE
SAK_RS09125	undefined	-1	S	-1	S	NE
SAK_RS09130	dltS	0	NE	0	NE	NE
SAK_RS09135	dltr	0	NE	0	NE	NE
SAK_RS09140	rpmH	-1	S	-1	S	NE
SAK_RS09145	SAK_1816	0	NE	0.952	U	NE
SAK_RS09150	proWX	0	NE	0	NE	NE
SAK_RS09155	proV	0	NE	0	NE	NE
SAK_RS09160	xpkA	0	NE	0	NE	NE
SAK_RS09165	SAK_1820	0	NE	0	NE	NE
SAK_RS09170	SAK_1821	0	NE	0	NE	NE
SAK_RS09175	SAK_1822	0	NE	0	NE	NE
SAK_RS09180	SAK_1823	0	NE	0.001	NE	NE
SAK_RS09185	SAK_1824	0	NE	0.001	NE	NE
SAK_RS09190	SAK_1825	0	NE	0	NE	NE
SAK_RS09195	SAK_1826	0	NE	0.001	NE	NE
SAK_RS09200	SAK_1827	0	NE	0	NE	NE
SAK_RS09205	SAK_1828	0	NE	0	NE	NE
SAK_RS09210	SAK_1829	0	NE	0	NE	NE
SAK_RS09215	araD	0	NE	0.001	NE	NE
SAK_RS09220	SAK_1831	0	NE	0	NE	NE
SAK_RS09225	SAK_1832	0	NE	0	NE	NE
SAK_RS09230	SAK_1833	0	NE	0.001	NE	NE
SAK_RS09235	SAK_1834	0	NE	0	NE	NE
SAK_RS09240	SAK_1835	0	NE	0.001	NE	NE
SAK_RS09245	SAK_1836	0	NE	0	NE	NE
SAK_RS09255	purA	0	NE	0	NE	NE
SAK_RS09260	pfoR	0	NE	0.001	NE	NE
SAK_RS09265	SAK_1840	0	NE	0	NE	NE
SAK_RS09270	SAK_1841	0	NE	0	NE	NE
SAK_RS09275	SAK_1842	0	NE	0	NE	NE
SAK_RS09280	SAK_1843	0	NE	0	NE	NE
SAK_RS09285	hslO	0	NE	0.001	NE	NE
SAK_RS09290	SAK_1845	0	NE	0	NE	NE
SAK_RS09295	SAK_1846	0	NE	0	NE	NE
SAK_RS09300	SAK_1847	0	NE	0	NE	NE
SAK_RS09305	clpC	0	NE	0.999	E	mRPMI
SAK_RS09310	ctsR	0	NE	0	NE	NE
SAK_RS09315	SAK_1850	0	NE	0	NE	NE
SAK_RS09320	tsf	1	E	0.999	E	THY & mRPMI
SAK_RS09325	rpsB	1	E	0.1	U	THY
SAK_RS09330	ahpC	0	NE	0	NE	NE
SAK_RS09335	ahpF	0	NE	0	NE	NE
SAK_RS09340	SAK_1855	-1	S	-1	S	NE
SAK_RS09345	SAK_1856	0	NE	0.001	NE	NE
SAK_RS09350	SAK_1857	0	NE	0	NE	NE
SAK_RS09355	SAK_1858	0	NE	0	NE	NE
SAK_RS09360	pepO	0	NE	0.001	NE	NE
SAK_RS09365	SAK_1860	0	NE	0	NE	NE
SAK_RS09370	undefined	0	NE	0	NE	NE
SAK_RS09375	SAK_1862	0	NE	0	NE	NE
SAK_RS09380	def	0	NE	0.983	U	NE
SAK_RS09385	SAK_1864	0	NE	0	NE	NE
SAK_RS09390	SAK_1865	0	NE	0	NE	NE
SAK_RS09395	SAK_1866	1	E	0.008	NE	THY
SAK_RS09400	SAK_1867	0	NE	0.001	NE	NE
SAK_RS09405	SAK_1868	0	NE	0.001	NE	NE
SAK_RS09410	polC	1	E	1	E	THY & mRPMI
SAK_RS09415	SAK_1870	0	NE	0.001	NE	NE
SAK_RS09420	proS	0.001	NE	1	E	mRPMI
SAK_RS09425	SAK_1872	0.005	NE	1	E	mRPMI
SAK_RS09430	cdsA	1	E	1	E	THY & mRPMI
SAK_RS09435	uppS	0.131	U	0.991	E	mRPMI
SAK_RS09440	yajC	0	NE	0.001	NE	NE
SAK_RS09445	SAK_1876	0	NE	0	NE	NE
SAK_RS09450	SAK_1877	1	E	1	E	THY & mRPMI
SAK_RS09455	SAK_1878	0	NE	0.001	NE	NE
SAK_RS09460	SAK_1879	0	NE	0.001	NE	NE
SAK_RS09465	SAK_1880	0	NE	0.001	NE	NE
SAK_RS09470	SAK_1881	0	NE	0.001	NE	NE
SAK_RS09475	galE	0.001	NE	0.016	NE	NE
SAK_RS09480	dexB	0	NE	0.153	U	NE
SAK_RS09485	msmK	0	NE	0.001	NE	NE
SAK_RS09490	SAK_1885	0	NE	0.001	NE	NE
SAK_RS09495	SAK_1886	0	NE	0	NE	NE
SAK_RS09500	lacD	0	NE	1	E	mRPMI
SAK_RS09505	lacC	0	NE	0.907	U	NE
SAK_RS09510	lacB	0	NE	0	NE	NE
SAK_RS09515	lacA	0	NE	0.001	NE	NE
SAK_RS09520	SAK_1891	0	NE	0.04	U	NE
SAK_RS09525	SAK_1892	0	NE	0	NE	NE
SAK_RS09530	SAK_1893	0	NE	0.01	NE	NE
SAK_RS09535	SAK_1894	0	NE	0	NE	NE
SAK_RS09540	SAK_1895	0	NE	0	NE	NE
SAK_RS09545	SAK_1896	0	NE	0.998	E	mRPMI
SAK_RS09550	SAK_1897	0	NE	0.001	NE	NE
SAK_RS09555	SAK_1898	0	NE	0.001	NE	NE
SAK_RS09560	dtd	0	NE	0.001	NE	NE
SAK_RS09565	relA	0	NE	1	E	mRPMI
SAK_RS09570	cpdB	0	NE	0.758	U	NE
SAK_RS09575	nrdI	0	NE	0.996	E	mRPMI
SAK_RS09580	SAK_1903	0	NE	0	NE	NE
SAK_RS09585	SAK_1904	0	NE	0	NE	NE
SAK_RS09595	SAK_1905	0	NE	0.001	NE	NE
SAK_RS09600	SAK_1906	0	NE	0	NE	NE
SAK_RS09605	SAK_1907	0	NE	0	NE	NE
SAK_RS09610	SAK_1908	0	NE	0.001	NE	NE
SAK_RS09615	SAK_1909	0	NE	0.001	NE	NE
SAK_RS09620	SAK_1910	0	NE	0.996	E	mRPMI
SAK_RS09625	SAK_1911	0	NE	0.943	U	NE
SAK_RS09630	SAK_1912	0	NE	0.001	NE	NE
SAK_RS09635	SAK_1913	0	NE	0.001	NE	NE
SAK_RS09640	SAK_1914	0	NE	0.968	U	NE
SAK_RS09645	undefined	0	NE	0.865	U	NE
SAK_RS09650	SAK_1916	0	NE	0	NE	NE
SAK_RS09655	rgfC	0	NE	0.001	NE	NE
SAK_RS09660	undefined	0	NE	0	NE	NE
SAK_RS09665	rgfB	0	NE	0	NE	NE
SAK_RS09670	SAK_1920	0	NE	0.006	NE	NE
SAK_RS09675	SAK_1921	0	NE	0.001	NE	NE
SAK_RS09680	SAK_1922	0	NE	0	NE	NE
SAK_RS09685	phoU	0	NE	0.001	NE	NE
SAK_RS09690	pstB	0	NE	0.001	NE	NE
SAK_RS09695	pstA	0	NE	0.003	NE	NE
SAK_RS09700	pstC	0	NE	0	NE	NE
SAK_RS09705	SAK_1927	0	NE	0	NE	NE
SAK_RS09710	SAK_1928	0	NE	0	NE	NE
SAK_RS09715	SAK_1929	0	NE	0.971	U	NE
SAK_RS09720	prmA	0	NE	0.824	U	NE
SAK_RS09725	undefined	0	NE	0	NE	NE
SAK_RS09730	SAK_1932	0	NE	0.019	NE	NE
SAK_RS09735	SAK_1933	0	NE	0.841	U	NE
SAK_RS09740	SAK_1934	0	NE	0.208	U	NE
SAK_RS09745	SAK_1935	0	NE	0	NE	NE
SAK_RS09750	SAK_1936	0	NE	0.887	U	NE
SAK_RS09755	SAK_1937	0	NE	0.839	U	NE
SAK_RS09760	SAK_1938	0	NE	0.001	NE	NE
SAK_RS09765	SAK_1939	-1	S	-1	S	NE
SAK_RS09770	SAK_1940	1	E	0.999	E	THY & mRPMI
SAK_RS09775	SAK_1941	0.999	E	0	NE	THY
SAK_RS09780	SAK_1942	-1	S	-1	S	NE
SAK_RS09785	SAK_1943	1	E	1	E	THY & mRPMI
SAK_RS09790	SAK_1944	0.018	NE	0.985	U	NE
SAK_RS09795	SAK_1945	1	E	1	E	THY & mRPMI
SAK_RS09800	SAK_1946	0.001	NE	0.995	E	mRPMI
SAK_RS09805	undefined	1	E	0.996	E	THY & mRPMI
SAK_RS09810	SAK_1948	0.003	NE	1	E	mRPMI
SAK_RS09815	SAK_1949	0.806	U	1	E	mRPMI
SAK_RS09820	SAK_1950	1	E	1	E	THY & mRPMI
SAK_RS09830	undefined	0.017	NE	0.991	E	mRPMI
SAK_RS09835	SAK_1952	1	E	0.986	U	THY
SAK_RS09840	SAK_1953	0	NE	0.001	NE	NE
SAK_RS09845	SAK_1954	0	NE	0	NE	NE
SAK_RS09850	undefined	0	NE	0	NE	NE
SAK_RS09855	SAK_1956	0	NE	0	NE	NE
SAK_RS09860	SAK_1957	0.001	NE	0.975	U	NE
SAK_RS09865	SAK_1959	0	NE	0.001	NE	NE
SAK_RS09870	SAK_1961	0	NE	0.001	NE	NE
SAK_RS09875	SAK_1962	0	NE	0	NE	NE
SAK_RS09880	undefined	0	NE	0.001	NE	NE
SAK_RS09885	SAK_1964	1	E	0.993	E	THY & mRPMI
SAK_RS09890	SAK_1965	1	E	0.999	E	THY & mRPMI
SAK_RS09895	SAK_1966	1	E	1	E	THY & mRPMI
SAK_RS09900	SAK_1967	0.129	U	0.982	U	NE
SAK_RS09905	undefined	0	NE	0.001	NE	NE
SAK_RS09920	SAK_1971	0	NE	0.001	NE	NE
SAK_RS09925	SAK_1972	0	NE	0	NE	NE
SAK_RS09930	SAK_1973	0	NE	0.001	NE	NE
SAK_RS09935	SAK_1974	0	NE	0	NE	NE
SAK_RS09940	SAK_1975	0	NE	0	NE	NE
SAK_RS09945	SAK_1976	0	NE	0	NE	NE
SAK_RS09950	SAK_1977	0	NE	0	NE	NE
SAK_RS09955	SAK_1978	0	NE	0.032	NE	NE
SAK_RS09960	SAK_1979	0	NE	0	NE	NE
SAK_RS09965	SAK_1980	0	NE	0.001	NE	NE
SAK_RS09970	SAK_1981	0	NE	0	NE	NE
SAK_RS09975	SAK_1982	0	NE	0	NE	NE
SAK_RS09980	cfb	0	NE	0	NE	NE
SAK_RS09985	SAK_1984	0	NE	0	NE	NE
SAK_RS09990	SAK_1985	0	NE	0	NE	NE
SAK_RS09995	SAK_1986	0	NE	0	NE	NE
SAK_RS10000	SAK_1987	0	NE	0	NE	NE
SAK_RS10005	metE	0	NE	0.001	NE	NE
SAK_RS10010	SAK_1989	0	NE	0	NE	NE
SAK_RS10015	SAK_1990	0	NE	0	NE	NE
SAK_RS10020	cspA	0	NE	0	NE	NE
SAK_RS10025	SAK_1992	0	NE	0.001	NE	NE
SAK_RS10030	SAK_1993	0	NE	0	NE	NE
SAK_RS10035	SAK_1994	0	NE	0	NE	NE
SAK_RS10040	leuS	0.999	E	1	E	THY & mRPMI
SAK_RS10045	SAK_1996	0	NE	0	NE	NE
SAK_RS10050	SAK_1997	0	NE	0	NE	NE
SAK_RS10055	nusG	0	NE	0.001	NE	NE
SAK_RS10060	SAK_1999	0	NE	0.234	U	NE
SAK_RS10075	SAK_2002	0	NE	0	NE	NE
SAK_RS10080	secE	0	NE	0.928	U	NE
SAK_RS10085	pbp2A	0	NE	0.001	NE	NE
SAK_RS10090	SAK_2006	0	NE	0	NE	NE
SAK_RS10095	SAK_2007	0	NE	0	NE	NE
SAK_RS10100	deoB	0	NE	0.346	U	NE
SAK_RS10105	deoC	0	NE	0.001	NE	NE
SAK_RS10110	SAK_2010	0	NE	0.001	NE	NE
SAK_RS10115	udp	0.001	NE	0.005	NE	NE
SAK_RS10120	SAK_2012	0	NE	0	NE	NE
SAK_RS10125	undefined	0	NE	0	NE	NE
SAK_RS10130	groEL	0.001	NE	1	E	mRPMI
SAK_RS10135	groES	0	NE	0.001	NE	NE
SAK_RS10140	SAK_2015	0	NE	0	NE	NE
SAK_RS10155	SAK_2018	0	NE	0	NE	NE
SAK_RS10160	SAK_2019	0	NE	0.001	NE	NE
SAK_RS10165	SAK_2020	0	NE	0.001	NE	NE
SAK_RS10170	nrdG	0.64	U	0	NE	NE
SAK_RS10175	SAK_2022	0	NE	0	NE	NE
SAK_RS10180	SAK_2023	0	NE	0	NE	NE
SAK_RS10185	SAK_2024	-1	S	-1	S	NE
SAK_RS10190	nrdD	0.001	NE	0.249	U	NE
SAK_RS10195	SAK_2026	0	NE	0	NE	NE
SAK_RS10200	SAK_2027	-1	S	-1	S	NE
SAK_RS10205	SAK_2028	0	NE	0.95	U	NE
SAK_RS10210	SAK_2029	0.003	NE	1	E	mRPMI
SAK_RS10215	SAK_2030	0	NE	0.001	NE	NE
SAK_RS10220	spxA	0.001	NE	0.978	U	NE
SAK_RS10225	recA	0	NE	1	E	mRPMI
SAK_RS10230	cinA	0	NE	0	NE	NE
SAK_RS10235	tag	0	NE	0	NE	NE
SAK_RS10240	ruvA	0	NE	0.961	U	NE
SAK_RS10245	SAK_2036	0	NE	0	NE	NE
[truncated: 208 more rows]

## Sheet: Bayesian analyses_calprotectin
Gene ID	Gene Name	mRPMI Bayesian	mRPMI Essential Call	Subinhibitory Bayesian	Subinhibitory Essential Call	Inhibitory Bayesian	Inhibitory Essential Call	Final Call
SAK_RS00005	dnaA	1	E	1	E	1	E	mRPMI & Subinhib CP & Inhib CP
SAK_RS00010	dnaN	1	E	1	E	1	E	mRPMI & Subinhib CP & Inhib CP
SAK_RS00015	SAK_0003	0	NE	0	NE	0.001	NE	NE
SAK_RS00020	SAK_0004	0.13	U	0.952	U	0.179	U	NE
SAK_RS00025	ychF	1	E	0.999	E	1	E	mRPMI & Subinhib CP & Inhib CP
SAK_RS00030	undefined	1	E	1	E	1	E	mRPMI & Subinhib CP & Inhib CP
SAK_RS00035	undefined	0.001	NE	0.27	U	0.001	NE	NE
SAK_RS00040	SAK_0009	0	NE	0	NE	0	NE	NE
SAK_RS00045	SAK_0010	0.001	NE	0.065	U	0.46	U	NE
SAK_RS00050	SAK_0011	-1	S	-1	S	-1	S	NE
SAK_RS00055	SAK_0012	0	NE	0.001	NE	0.001	NE	NE
SAK_RS00060	tilS	1	E	1	E	1	E	mRPMI & Subinhib CP & Inhib CP
SAK_RS00065	undefined	1	E	1	E	1	E	mRPMI & Subinhib CP & Inhib CP
SAK_RS00070	undefined	1	E	1	E	1	E	mRPMI & Subinhib CP & Inhib CP
SAK_RS00075	undefined	0	NE	0	E	0	NE	Subinhib CP
SAK_RS00080	undefined	-1	S	-1	S	-1	S	NE
SAK_RS00085	undefined	0	NE	0	NE	0	NE	NE
SAK_RS00090	rrfA	-1	S	-1	S	-1	S	NE
SAK_RS00095	SAK_0020	-1	S	-1	S	-1	S	NE
SAK_RS00100	SAK_0021	-1	S	-1	S	-1	S	NE
SAK_RS00105	SAK_0022	-1	S	-1	S	-1	S	NE
SAK_RS00110	SAK_0023	-1	S	-1	S	-1	S	NE
SAK_RS00115	SAK_0024	-1	S	-1	S	-1	S	NE
SAK_RS00120	SAK_0025	-1	S	-1	S	-1	S	NE
SAK_RS00125	SAK_0026	-1	S	-1	S	-1	S	NE
SAK_RS00130	SAK_0027	-1	S	-1	S	-1	S	NE
SAK_RS00135	SAK_0028	-1	S	-1	S	-1	S	NE
SAK_RS00140	rrsB	0	NE	0	NE	0	NE	NE
SAK_RS00145	SAK_0030	-1	S	-1	S	-1	S	NE
SAK_RS00150	rrlB	0	NE	0	NE	0	NE	NE
SAK_RS00155	rrfB	-1	S	-1	S	-1	S	NE
SAK_RS00160	SAK_0033	-1	S	-1	S	-1	S	NE
SAK_RS00165	SAK_0034	-1	S	-1	S	-1	S	NE
SAK_RS00170	SAK_0035	-1	S	-1	S	-1	S	NE
SAK_RS00175	SAK_0036	-1	S	-1	S	-1	S	NE
SAK_RS00180	SAK_0037	-1	S	-1	S	-1	S	NE
SAK_RS00185	SAK_0038	-1	S	-1	S	-1	S	NE
SAK_RS00190	SAK_0039	-1	S	-1	S	-1	S	NE
SAK_RS00195	SAK_0040	-1	S	-1	S	-1	S	NE
SAK_RS00200	SAK_0041	-1	S	-1	S	-1	S	NE
SAK_RS00205	SAK_0042	-1	S	-1	S	-1	S	NE
SAK_RS00210	SAK_0043	-1	S	-1	S	-1	S	NE
SAK_RS00215	SAK_0044	-1	S	-1	S	-1	S	NE
SAK_RS00220	SAK_0045	-1	S	-1	S	-1	S	NE
SAK_RS00225	SAK_0046	-1	S	-1	S	-1	S	NE
SAK_RS00230	SAK_0047	-1	S	-1	S	-1	S	NE
SAK_RS00235	SAK_0048	-1	S	-1	S	-1	S	NE
SAK_RS00240	SAK_0049	-1	S	-1	S	-1	S	NE
SAK_RS00245	pcsB	1	E	1	E	1	E	mRPMI & Subinhib CP & Inhib CP
SAK_RS00250	prs	1	E	1	E	1	E	mRPMI & Subinhib CP & Inhib CP
SAK_RS00255	SAK_0052	0.001	NE	0.001	NE	0.001	NE	NE
SAK_RS00260	recO	0.994	E	0.944	U	1	E	mRPMI & Inhib CP
SAK_RS00265	SAK_0054	0.001	NE	0.001	NE	0.001	NE	NE
SAK_RS00270	plsX	0.78	U	1	E	0.989	E	Subinhib CP & Inhib CP
SAK_RS00275	SAK_0056	0	NE	0	NE	0	NE	NE
SAK_RS00280	purC	0.931	U	0.001	NE	0.005	NE	NE
SAK_RS00285	SAK_0058	1	E	1	E	1	E	mRPMI & Subinhib CP & Inhib CP
SAK_RS00290	purF	0.826	U	0.001	NE	0.55	U	NE
SAK_RS00295	purM	0.68	U	0.992	E	0.841	U	Subinhib CP
SAK_RS00300	purN	0.195	U	0.76	U	0.575	U	NE
SAK_RS00305	SAK_0062	0.001	NE	0.001	NE	0	NE	NE
SAK_RS00310	purH	0.833	U	0.967	U	0.966	U	NE
SAK_RS00315	zooA	0	NE	0	NE	0	NE	NE
SAK_RS00320	sip	0.001	NE	0	NE	0	NE	NE
SAK_RS00325	SAK_0066	0.001	NE	0.001	NE	0.001	NE	NE
SAK_RS00330	SAK_0067	0.008	NE	0.093	U	0.001	NE	NE
SAK_RS00335	SAK_0068	0	NE	0	NE	0	NE	NE
SAK_RS00340	SAK_0069	0.001	NE	0	NE	0	NE	NE
SAK_RS00345	SAK_0070	0	NE	0.001	NE	0	NE	NE
SAK_RS00350	SAK_0071	0	NE	0	NE	0	NE	NE
SAK_RS00355	SAK_0072	0	NE	0.001	NE	0	NE	NE
SAK_RS00360	SAK_0073	0.001	NE	0	NE	0	NE	NE
SAK_RS00365	SAK_0074	0	NE	0.001	NE	0.001	NE	NE
SAK_RS00370	SAK_0075	0.001	NE	0	NE	0.001	NE	NE
SAK_RS00375	purD	1	E	1	E	1	E	mRPMI & Subinhib CP & Inhib CP
SAK_RS00380	purE	0.796	U	0.786	U	0.909	U	NE
SAK_RS00385	purK	1	E	0.638	U	0.894	U	mRPMI
SAK_RS00390	SAK_0079	0.001	NE	0.001	NE	0.001	NE	NE
SAK_RS00395	purB	0.643	U	0.996	E	1	E	Subinhib CP & Inhib CP
SAK_RS00400	SAK_0081	0.996	E	1	E	1	E	mRPMI & Subinhib CP & Inhib CP
SAK_RS00405	ruvB	1	E	1	E	1	E	mRPMI & Subinhib CP & Inhib CP
SAK_RS00410	SAK_0083	0	NE	0.001	NE	0	NE	NE
SAK_RS00415	SAK_0084	0.001	NE	0.945	U	0.001	NE	NE
SAK_RS00420	SAK_0085	0.969	U	1	E	1	E	Subinhib CP & Inhib CP
SAK_RS00425	SAK_0086	0	NE	0.001	NE	0	NE	NE
SAK_RS00430	SAK_0087	0.952	U	0.014	NE	0.635	U	NE
SAK_RS00435	thrC	0.001	NE	0.001	NE	0.001	NE	NE
SAK_RS00440	SAK_0089	0	NE	0.001	NE	0	NE	NE
SAK_RS00445	rpsJ	0.952	U	0.945	U	0.976	U	NE
SAK_RS00450	rplC	0.991	E	0.98	U	0.998	E	mRPMI & Inhib CP
SAK_RS00455	rplD	0.993	E	0.991	E	0.998	E	mRPMI & Subinhib CP & Inhib CP
SAK_RS00460	rplW	0.96	U	0.947	U	0.965	U	NE
SAK_RS00465	rplB	1	E	0.994	E	1	E	mRPMI & Subinhib CP & Inhib CP
SAK_RS00470	rpsS	0.285	U	0.942	U	0.98	U	NE
SAK_RS00475	rplV	0.899	U	0.939	U	0.003	NE	NE
SAK_RS00480	rpsC	1	E	0.998	E	0.999	E	mRPMI & Subinhib CP & Inhib CP
SAK_RS00485	rplP	0.982	U	0.984	U	0.999	E	Inhib CP
SAK_RS00490	rpmC	0.89	U	0.867	U	0.886	U	NE
SAK_RS00495	rpsQ	0.993	E	0.986	U	0.997	E	mRPMI & Inhib CP
SAK_RS00500	rplN	0.976	U	0.962	U	0.98	U	NE
SAK_RS00505	rplX	0.041	U	0.945	U	0.964	U	NE
SAK_RS00510	rplE	0.976	U	0.99	E	0.429	U	Subinhib CP
SAK_RS00515	rpsNA	0.945	U	0.941	U	0.963	U	NE
SAK_RS00520	rpsH	0.985	U	0.982	U	0.155	U	NE
SAK_RS00525	rplF	0.999	E	0.991	E	1	E	mRPMI & Subinhib CP & Inhib CP
SAK_RS00530	rplR	0.962	U	0.951	U	0.987	U	NE
SAK_RS00535	rpsE	0.973	U	0.001	NE	0.001	NE	NE
SAK_RS00540	rpmD	0.948	U	0.946	U	0.977	U	NE
SAK_RS00545	rplO	0.645	U	0.93	U	0.985	U	NE
SAK_RS00550	secY	0.996	E	1	E	0.921	U	mRPMI & Subinhib CP
SAK_RS00555	adk	1	E	0.966	U	0.996	E	mRPMI & Inhib CP
SAK_RS00560	infA	0.968	U	0.947	U	0.981	U	NE
SAK_RS00565	rpsM	0.987	U	0.985	U	0.998	E	Inhib CP
SAK_RS00570	rpsK	0.953	U	0.933	U	0.984	U	NE
SAK_RS00575	rpoA	1	E	1	E	1	E	mRPMI & Subinhib CP & Inhib CP
SAK_RS00580	rplQ	0.99	E	0.732	U	0.996	E	mRPMI & Inhib CP
SAK_RS00585	rrsC	0	NE	0	NE	0	NE	NE
SAK_RS00590	SAK_0119	-1	S	-1	S	-1	S	NE
SAK_RS00595	rrlC	0	NE	0	NE	0	NE	NE
SAK_RS00600	rrfC	-1	S	-1	S	-1	S	NE
SAK_RS00605	SAK_0122	-1	S	-1	S	-1	S	NE
SAK_RS00610	SAK_0123	-1	S	-1	S	-1	S	NE
SAK_RS00615	SAK_0124	-1	S	-1	S	-1	S	NE
SAK_RS00620	SAK_0125	-1	S	-1	S	-1	S	NE
SAK_RS00625	SAK_0126	-1	S	-1	S	-1	S	NE
SAK_RS00630	SAK_0127	-1	S	-1	S	-1	S	NE
SAK_RS00635	SAK_0128	-1	S	-1	S	-1	S	NE
SAK_RS00640	SAK_0129	-1	S	-1	S	-1	S	NE
SAK_RS00645	SAK_0130	-1	S	-1	S	-1	S	NE
SAK_RS00650	SAK_0131	-1	S	-1	S	-1	S	NE
SAK_RS00655	SAK_0132	-1	S	-1	S	-1	S	NE
SAK_RS00660	SAK_0133	-1	S	-1	S	-1	S	NE
SAK_RS00665	SAK_0134	-1	S	-1	S	-1	S	NE
SAK_RS00670	SAK_0135	-1	S	-1	S	-1	S	NE
SAK_RS00675	SAK_0136	-1	S	-1	S	-1	S	NE
SAK_RS00685	SAK_0139	0.001	NE	0.001	NE	0.021	NE	NE
SAK_RS00690	SAK_0140	0	NE	0.878	U	0	NE	NE
SAK_RS00695	comX	0	NE	0	NE	0.001	NE	NE
SAK_RS00700	SAK_0142	0.001	NE	0.001	NE	0.001	NE	NE
SAK_RS00705	SAK_0143	0.001	NE	0.001	NE	0	NE	NE
SAK_RS00710	SAK_0144	0	NE	0	NE	0	NE	NE
SAK_RS00715	hrcA	1	E	1	E	1	E	mRPMI & Subinhib CP & Inhib CP
SAK_RS00720	grpE	0.933	U	0.893	U	0.975	U	NE
SAK_RS00725	dnaK	1	E	1	E	1	E	mRPMI & Subinhib CP & Inhib CP
SAK_RS00730	dnaJ	0.995	E	0.999	E	1	E	mRPMI & Subinhib CP & Inhib CP
SAK_RS00735	SAK_0149	0.001	NE	0.05	U	0.471	U	NE
SAK_RS00740	truA	0.928	U	0.712	U	0.002	NE	NE
SAK_RS00745	SAK_0151	1	E	1	E	1	E	mRPMI & Subinhib CP & Inhib CP
SAK_RS00750	SAK_0152	0	NE	0	NE	0	NE	NE
SAK_RS00755	SAK_0153	0	NE	0.001	NE	0.001	NE	NE
SAK_RS00760	SAK_0154	0.001	NE	0	NE	0	NE	NE
SAK_RS00765	tig	0.133	U	0.001	NE	0	NE	NE
SAK_RS00770	rpoE	0.72	U	0.61	U	0.818	U	NE
SAK_RS00775	pyrG	1	E	1	E	1	E	mRPMI & Subinhib CP & Inhib CP
SAK_RS00780	SAK_0158	0.001	NE	0	NE	0	NE	NE
SAK_RS00785	SAK_0159	-1	S	-1	S	-1	S	NE
SAK_RS00790	dut	0.99	E	0.001	NE	0.997	E	mRPMI & Inhib CP
SAK_RS00795	radA	0.001	NE	0.001	NE	0.001	NE	NE
SAK_RS00800	SAK_0162	0.973	U	0.233	U	0.997	E	Inhib CP
SAK_RS00805	SAK_0163	0.003	NE	0.005	NE	0.001	NE	NE
SAK_RS00810	SAK_0164	1	E	1	E	1	E	mRPMI & Subinhib CP & Inhib CP
SAK_RS00815	gltX	1	E	0.906	U	1	E	mRPMI & Inhib CP
SAK_RS00820	rbsB	0.675	U	0.439	U	0.083	U	NE
SAK_RS00825	rbsC	0.001	NE	0.001	NE	0.004	NE	NE
SAK_RS00830	rbsA	0.473	U	0.169	U	0.137	U	NE
SAK_RS00835	rbsD	0.021	NE	0.99	E	0.001	NE	Subinhib CP
SAK_RS00840	rbsK	0.001	NE	0.002	NE	0.131	U	NE
SAK_RS00845	rbsR	0	NE	0	NE	0	NE	NE
SAK_RS00850	SAK_0172	0.001	NE	0.001	NE	0.004	NE	NE
SAK_RS00855	SAK_0173	0	NE	0	NE	0	NE	NE
SAK_RS00860	SAK_0174	0	NE	0	NE	0	NE	NE
SAK_RS00865	SAK_0175	0	NE	0.001	NE	0	NE	NE
SAK_RS00870	argG	0.001	NE	0.001	NE	0.001	NE	NE
SAK_RS00875	argH	0	NE	0.001	NE	0	NE	NE
SAK_RS00880	fba	0.999	E	0.999	E	0.997	E	mRPMI & Subinhib CP & Inhib CP
SAK_RS00885	SAK_0179	0	NE	0	NE	0	NE	NE
SAK_RS00890	rpmB	0	NE	0	NE	0	NE	NE
SAK_RS00895	SAK_0181	0.004	NE	0.972	U	0.987	U	NE
SAK_RS00900	SAK_0182	1	E	1	E	1	E	mRPMI & Subinhib CP & Inhib CP
SAK_RS00905	SAK_0183	0.001	NE	0.001	NE	0.001	NE	NE
SAK_RS00910	undefined	-1	S	-1	S	-1	S	NE
SAK_RS00915	SAK_0184	1	E	1	E	1	E	mRPMI & Subinhib CP & Inhib CP
SAK_RS00920	SAK_0185	0.945	U	0.941	U	0.961	U	NE
SAK_RS00925	bag	1	E	1	E	1	E	mRPMI & Subinhib CP & Inhib CP
SAK_RS00930	SAK_0187	0.99	E	0.992	E	0.001	NE	mRPMI & Subinhib CP
SAK_RS00935	SAK_0188	1	E	1	E	1	E	mRPMI & Subinhib CP & Inhib CP
SAK_RS00940	SAK_0189	0.995	E	0.979	U	0.996	E	mRPMI & Inhib CP
SAK_RS00955	SAK_0193	0.946	U	0.014	NE	0.001	NE	NE
SAK_RS00960	SAK_0194	0.326	U	0.001	NE	0	NE	NE
SAK_RS00965	SAK_0195	0	NE	0	NE	0	NE	NE
SAK_RS00970	SAK_0196	0	NE	0.001	NE	0	NE	NE
SAK_RS00975	SAK_0197	0.02	NE	0.002	NE	0.001	NE	NE
SAK_RS00980	SAK_0198	0.954	U	1	E	1	E	Subinhib CP & Inhib CP
SAK_RS00985	sufC	0.996	E	0.996	E	0.998	E	mRPMI & Subinhib CP & Inhib CP
SAK_RS00990	sufD	1	E	0.999	E	0.991	E	mRPMI & Subinhib CP & Inhib CP
SAK_RS00995	sufS	1	E	1	E	1	E	mRPMI & Subinhib CP & Inhib CP
SAK_RS01000	SAK_0202	0.085	U	0.07	U	0.002	NE	NE
SAK_RS01005	sufB	1	E	1	E	0.996	E	mRPMI & Subinhib CP & Inhib CP
SAK_RS01010	SAK_0204	0	NE	0	NE	0	NE	NE
SAK_RS01015	SAK_0205	0.286	U	0.001	NE	0.001	NE	NE
SAK_RS01020	SAK_0206	0	NE	0	NE	0	NE	NE
SAK_RS01025	oppD	0	NE	0	NE	0	NE	NE
SAK_RS01030	SAK_0208	0	NE	0	NE	0	NE	NE
SAK_RS01035	oppD	0	NE	0	NE	0	NE	NE
SAK_RS01040	oppF	0	NE	0	NE	0	NE	NE
SAK_RS01045	rrsD	0	NE	0	NE	0	NE	NE
SAK_RS01050	SAK_0212	-1	S	-1	S	-1	S	NE
SAK_RS01055	rrlD	0	NE	0	NE	0	NE	NE
SAK_RS01060	rrfD	-1	S	-1	S	-1	S	NE
SAK_RS01065	SAK_0215	-1	S	-1	S	-1	S	NE
SAK_RS01070	ispE	0	NE	0.001	NE	0	NE	NE
SAK_RS01075	adcR	0.527	U	0.879	U	0.97	U	NE
SAK_RS01080	adcC	0	NE	0	NE	0	NE	NE
SAK_RS01085	adcB	0	NE	0	NE	0	NE	NE
SAK_RS01090	SAK_0220	0.001	NE	0.001	NE	0	NE	NE
SAK_RS01095	tyrS	1	E	1	E	1	E	mRPMI & Subinhib CP & Inhib CP
SAK_RS01100	SAK_0222	0.001	NE	0.001	NE	0.001	NE	NE
SAK_RS01105	rpoB	1	E	1	E	1	E	mRPMI & Subinhib CP & Inhib CP
SAK_RS01110	rpoC	1	E	1	E	1	E	mRPMI & Subinhib CP & Inhib CP
SAK_RS01115	SAK_0225	0.001	NE	0.001	NE	0	NE	NE
SAK_RS01120	SAK_0227	0	NE	0.001	NE	0	NE	NE
SAK_RS01125	SAK_0228	0	NE	0	NE	0	NE	NE
SAK_RS01130	SAK_0229	0	NE	0	NE	0	NE	NE
SAK_RS01135	SAK_0230	0	NE	0	NE	0	NE	NE
SAK_RS01140	SAK_0231	0.001	NE	0	NE	0	NE	NE
SAK_RS01145	SAK_0232	0.001	NE	0	NE	0	NE	NE
SAK_RS01150	SAK_0233	0.001	NE	0.001	NE	0.001	NE	NE
SAK_RS01155	ackA	1	E	1	E	1	E	mRPMI & Subinhib CP & Inhib CP
SAK_RS01160	SAK_0235	0.009	NE	0	NE	0	NE	NE
SAK_RS01165	SAK_0237	0	NE	0.001	NE	0	NE	NE
SAK_RS01170	SAK_0238	0	NE	0	NE	0	NE	NE
SAK_RS01175	proC	0	NE	0	NE	0	NE	NE
SAK_RS01180	pepA	0	NE	0	NE	0	NE	NE
SAK_RS01185	SAK_0241	0	NE	0.001	NE	0	NE	NE
SAK_RS01190	SAK_0242	0	NE	0	NE	0	NE	NE
SAK_RS01195	SAK_0243	0	NE	0	NE	0	NE	NE
SAK_RS01200	SAK_0244	0	NE	0	NE	0	NE	NE
SAK_RS01205	SAK_0245	0	NE	0	NE	0	NE	NE
SAK_RS01210	ssb2	0	NE	0	NE	0	NE	NE
SAK_RS01215	SAK_0247	0.001	NE	0	NE	0	NE	NE
SAK_RS01220	SAK_0248	0.001	NE	0.001	NE	0	NE	NE
SAK_RS01225	SAK_0249	0.001	NE	0	NE	0	NE	NE
SAK_RS01230	SAK_0250	0	NE	0	NE	0	NE	NE
SAK_RS01235	SAK_0251	0	NE	0.001	NE	0	NE	NE
SAK_RS01240	SAK_0252	0.001	NE	0.004	NE	0.001	NE	NE
SAK_RS01245	SAK_0253	0	NE	0.001	NE	0	NE	NE
SAK_RS01250	SAK_0254	0	NE	0.001	NE	0	NE	NE
SAK_RS01255	SAK_0255	0	NE	0	NE	0	NE	NE
SAK_RS01260	SAK_0256	0	NE	0	NE	0	NE	NE
SAK_RS01265	SAK_0257	1	E	1	E	1	E	mRPMI & Subinhib CP & Inhib CP
SAK_RS01270	SAK_0258	1	E	1	E	1	E	mRPMI & Subinhib CP & Inhib CP
SAK_RS01275	SAK_0259	0	NE	0.001	NE	0.001	NE	NE
SAK_RS01280	SAK_0260	0.005	NE	0.02	NE	0	NE	NE
SAK_RS01285	SAK_0261	0	NE	0.001	NE	0	NE	NE
SAK_RS01290	SAK_0262	0	NE	0	NE	0	NE	NE
SAK_RS01295	SAK_0263	0	NE	0	NE	0	NE	NE
SAK_RS01300	SAK_0264	0	NE	0	NE	0	NE	NE
SAK_RS01305	rpsO	0.982	U	0.001	NE	0.003	NE	NE
SAK_RS01310	pnp	0	NE	0.007	NE	0.001	NE	NE
SAK_RS01315	SAK_0267	0	NE	0	NE	0	NE	NE
SAK_RS01320	cysE	0.973	U	0.926	U	0.996	E	Inhib CP
SAK_RS01325	SAK_0269	0	NE	0	NE	0	NE	NE
SAK_RS01330	cysS	0.932	U	1	E	0.997	E	Subinhib CP & Inhib CP
SAK_RS01335	SAK_0271	0.001	NE	0	NE	0	NE	NE
SAK_RS01340	SAK_0272	0.001	NE	0.491	U	0	NE	NE
SAK_RS01345	SAK_0273	0	NE	0.001	NE	0	NE	NE
SAK_RS01350	SAK_0274	0.992	E	0.423	U	0.973	U	mRPMI
SAK_RS01355	rplM	0.968	U	0.965	U	0.99	E	Inhib CP
SAK_RS01360	rpsI	0.988	E	0.955	U	0.991	E	mRPMI & Inhib CP
SAK_RS01365	SAK_0278	1	E	1	E	1	E	mRPMI & Subinhib CP & Inhib CP
SAK_RS01370	SAK_0279	1	E	0.999	E	1	E	mRPMI & Subinhib CP & Inhib CP
SAK_RS01375	SAK_0280	0.985	U	0.983	U	0.99	E	Inhib CP
SAK_RS01380	SAK_0281	0.982	U	0.98	U	0.984	U	NE
SAK_RS01385	SAK_0282	0.001	NE	0.001	NE	0.001	NE	NE
SAK_RS01390	SAK_0283	0.998	E	1	E	0.986	U	mRPMI & Subinhib CP
SAK_RS01395	undefined	-1	S	-1	S	-1	S	NE
SAK_RS01400	SAK_0284	0.999	E	0.821	U	1	E	mRPMI & Inhib CP
SAK_RS01405	SAK_0285	0.001	NE	0.001	NE	0.001	NE	NE
SAK_RS01410	pre	0.001	NE	0.031	NE	0	NE	NE
SAK_RS01415	SAK_0287	0	NE	0.001	NE	0	NE	NE
SAK_RS01420	SAK_0288	0.006	NE	0.001	NE	0.007	NE	NE
SAK_RS01425	SAK_0289	0.986	U	0.001	NE	0.978	U	NE
SAK_RS01430	SAK_0290	0	NE	0	NE	0	NE	NE
SAK_RS01435	SAK_0291	0.001	NE	0	NE	0	NE	NE
SAK_RS01440	SAK_0292	0	NE	0	NE	0	NE	NE
SAK_RS01445	SAK_0293	0	NE	0	NE	0	NE	NE
SAK_RS01450	SAK_0294	0	NE	0	NE	0	NE	NE
SAK_RS01455	SAK_0295	0.001	NE	0.001	NE	0	NE	NE
SAK_RS01460	SAK_0297	-1	S	-1	S	-1	S	NE
SAK_RS01465	undefined	-1	S	-1	S	-1	S	NE
SAK_RS01470	SAK_0298	0.001	NE	0.001	NE	0.001	NE	NE
SAK_RS01475	SAK_0299	0	NE	0	NE	0	NE	NE
SAK_RS01480	SAK_0300	0.001	NE	0.001	NE	0	NE	NE
SAK_RS01485	SAK_0301	0	NE	0	NE	0	NE	NE
SAK_RS01490	SAK_0302	0	NE	0	NE	0	NE	NE
SAK_RS01495	SAK_0303	0	NE	0	NE	0	NE	NE
SAK_RS01500	rrsE	0	NE	0	NE	0	NE	NE
SAK_RS01505	SAK_0305	-1	S	-1	S	-1	S	NE
SAK_RS01510	rrlE	0	NE	0	NE	0	NE	NE
SAK_RS01515	rrfE	-1	S	-1	S	-1	S	NE
SAK_RS01520	SAK_0308	-1	S	-1	S	-1	S	NE
SAK_RS01525	SAK_0309	-1	S	-1	S	-1	S	NE
SAK_RS01530	SAK_0310	-1	S	-1	S	-1	S	NE
SAK_RS01535	SAK_0311	-1	S	-1	S	-1	S	NE
SAK_RS01540	SAK_0312	-1	S	-1	S	-1	S	NE
SAK_RS01545	SAK_0313	-1	S	-1	S	-1	S	NE
SAK_RS01550	SAK_0314	-1	S	-1	S	-1	S	NE
SAK_RS01555	SAK_0315	-1	S	-1	S	-1	S	NE
SAK_RS01560	SAK_0316	-1	S	-1	S	-1	S	NE
SAK_RS01565	SAK_0317	-1	S	-1	S	-1	S	NE
SAK_RS01570	SAK_0318	-1	S	-1	S	-1	S	NE
SAK_RS01575	SAK_0319	-1	S	-1	S	-1	S	NE
SAK_RS01580	SAK_0320	1	E	1	E	1	E	mRPMI & Subinhib CP & Inhib CP
SAK_RS01585	SAK_0321	0	NE	0.001	NE	0.001	NE	NE
SAK_RS01590	SAK_0322	0.001	NE	0.002	NE	0	NE	NE
SAK_RS01595	SAK_0323	0	NE	0.001	NE	0.001	NE	NE
SAK_RS01600	SAK_0324	0	NE	0	NE	0	NE	NE
SAK_RS01605	SAK_0325	0	NE	0	NE	0	NE	NE
SAK_RS01610	SAK_0326	0	NE	0	NE	0	NE	NE
SAK_RS01615	SAK_0327	0	NE	0	NE	0	NE	NE
SAK_RS01620	SAK_0328	0	NE	0	NE	0	NE	NE
SAK_RS01625	SAK_0329	0	NE	0.001	NE	0	NE	NE
SAK_RS01630	SAK_0330	0	NE	0	NE	0	NE	NE
SAK_RS01635	SAK_0331	0	NE	0	NE	0	NE	NE
SAK_RS01640	undefined	0	NE	0	NE	0	NE	NE
SAK_RS01645	SAK_0332	0.994	E	0.001	NE	0.001	NE	mRPMI
SAK_RS01650	SAK_0333	0.001	NE	0.001	NE	0	NE	NE
SAK_RS01655	SAK_0334	0	NE	0.001	NE	0.001	NE	NE
SAK_RS01660	SAK_0335	0	NE	0	NE	0	NE	NE
SAK_RS01665	SAK_0336	0	NE	0	NE	0	NE	NE
SAK_RS01670	SAK_0337	0	NE	0	NE	0	NE	NE
SAK_RS01675	nagA	0.001	NE	0.001	NE	0	NE	NE
SAK_RS01680	SAK_0339	0	NE	0	NE	0	NE	NE
SAK_RS01685	glyQ	1	E	0.999	E	1	E	mRPMI & Subinhib CP & Inhib CP
SAK_RS01690	SAK_0341	0	NE	0	NE	0	NE	NE
SAK_RS01695	glyS	1	E	1	E	1	E	mRPMI & Subinhib CP & Inhib CP
SAK_RS01700	SAK_0343	0	NE	0	NE	0.951	U	NE
SAK_RS01705	SAK_0344	0	NE	0	NE	0	NE	NE
SAK_RS01710	glpK	0.001	NE	0.033	NE	0	NE	NE
SAK_RS01715	glpO	1	E	1	E	1	E	mRPMI & Subinhib CP & Inhib CP
SAK_RS01720	glpF	0.001	NE	0.001	NE	0	NE	NE
SAK_RS01725	SAK_0348	0.001	NE	0	NE	0.001	NE	NE
SAK_RS01730	SAK_0349	0.001	NE	0.001	NE	0	NE	NE
SAK_RS01735	tkt	1	E	0.961	U	1	E	mRPMI & Inhib CP
SAK_RS01740	SAK_0351	0	NE	0	NE	0	NE	NE
SAK_RS01745	SAK_0352	0	NE	0	NE	0	NE	NE
SAK_RS01750	SAK_0353	0	NE	0	NE	0	NE	NE
SAK_RS01755	SAK_0354	0	NE	0	NE	0	NE	NE
SAK_RS01760	proB	0.002	NE	0.001	NE	0	NE	NE
SAK_RS01765	proA	0	NE	0	NE	0	NE	NE
SAK_RS01770	mraW	0.997	E	1	E	1	E	mRPMI & Subinhib CP & Inhib CP
SAK_RS01775	SAK_0358	0.048	U	0.996	E	0.999	E	Subinhib CP & Inhib CP
SAK_RS01780	pbpX	1	E	1	E	1	E	mRPMI & Subinhib CP & Inhib CP
SAK_RS01785	mraY	1	E	1	E	1	E	mRPMI & Subinhib CP & Inhib CP
SAK_RS01790	SAK_0361	1	E	1	E	1	E	mRPMI & Subinhib CP & Inhib CP
SAK_RS01795	SAK_0362	0.991	E	0.98	U	0.001	NE	mRPMI
SAK_RS01800	SAK_0363	1	E	0.98	U	1	E	mRPMI & Inhib CP
SAK_RS01805	SAK_0364	0.2	U	0.972	U	0.98	U	NE
SAK_RS01810	SAK_0365	0	NE	0.555	U	0.896	U	NE
SAK_RS01815	trxB	1	E	0.999	E	1	E	mRPMI & Subinhib CP & Inhib CP
SAK_RS01820	SAK_0367	0.988	E	0.999	E	1	E	mRPMI & Subinhib CP & Inhib CP
SAK_RS01825	nadE	1	E	1	E	0.98	U	mRPMI & Subinhib CP
SAK_RS01830	pepC	0.001	NE	0.001	NE	0.001	NE	NE
SAK_RS01835	SAK_0370	1	E	1	E	1	E	mRPMI & Subinhib CP & Inhib CP
SAK_RS01840	recU	0.279	U	0.999	E	0.996	E	Subinhib CP & Inhib CP
SAK_RS01845	SAK_0372	0.001	NE	0.001	NE	0	NE	NE
SAK_RS01850	SAK_0373	0.031	NE	0.498	U	0.002	NE	NE
SAK_RS01855	SAK_0374	0	NE	0	NE	0	NE	NE
SAK_RS01860	SAK_0375	0.913	U	0.415	U	0.303	U	NE
SAK_RS01865	luxS	0	NE	0.001	NE	0	NE	NE
SAK_RS01870	SAK_0377	1	E	1	E	1	E	mRPMI & Subinhib CP & Inhib CP
SAK_RS01875	SAK_0378	0	NE	0	NE	0	NE	NE
SAK_RS01880	SAK_0379	0	NE	0	NE	0	NE	NE
SAK_RS01885	SAK_0380	0	NE	0	NE	0	NE	NE
SAK_RS01890	SAK_0381	0	NE	0	NE	0	NE	NE
SAK_RS01895	SAK_0382	0	NE	0	NE	0	NE	NE
SAK_RS01900	gmk	0.827	U	0.983	U	0.074	U	NE
SAK_RS01905	rpoZ	0.739	U	0.961	U	0.049	U	NE
SAK_RS01910	priA	1	E	1	E	1	E	mRPMI & Subinhib CP & Inhib CP
SAK_RS01915	fmt	0.971	U	0.997	E	1	E	Subinhib CP & Inhib CP
SAK_RS01920	sun	0	NE	0	NE	0	NE	NE
SAK_RS01925	stp1	1	E	1	E	1	E	mRPMI & Subinhib CP & Inhib CP
SAK_RS01930	stk1	0.999	E	1	E	1	E	mRPMI & Subinhib CP & Inhib CP
SAK_RS01935	SAK_0390	0	NE	0	NE	0	NE	NE
SAK_RS01940	SAK_0391	0	NE	0	NE	0	NE	NE
SAK_RS01945	SAK_0392	0.001	NE	0.696	U	0.916	U	NE
SAK_RS01950	SAK_0393	0.001	NE	0.001	NE	0.001	NE	NE
SAK_RS01955	SAK_0394	0	NE	0.001	NE	0	NE	NE
SAK_RS01960	SAK_0395	0	NE	0	NE	0.002	NE	NE
SAK_RS01965	SAK_0396	0	NE	0	NE	0	NE	NE
SAK_RS01970	SAK_0397	0	NE	0	NE	0	NE	NE
SAK_RS01975	SAK_0398	0	NE	0.001	NE	0	NE	NE
SAK_RS01980	SAK_0399	0	NE	0	NE	0	NE	NE
SAK_RS01985	SAK_0400	0.001	NE	0.001	NE	0	NE	NE
SAK_RS01990	SAK_0401	0	NE	0	NE	0.001	NE	NE
SAK_RS01995	SAK_0402	0	NE	0	NE	0	NE	NE
SAK_RS02000	gldA	0	NE	0	NE	0	NE	NE
SAK_RS02005	SAK_0404	0	NE	0	NE	0	NE	NE
SAK_RS02010	SAK_0405	0	NE	0	NE	0	NE	NE
SAK_RS02015	SAK_0406	0	NE	0	NE	0	NE	NE
SAK_RS02020	SAK_0407	0	NE	0	NE	0	NE	NE
SAK_RS02025	yfiA	0.002	NE	0.001	NE	0.001	NE	NE
SAK_RS02030	rrsF	0	NE	0	NE	0	NE	NE
SAK_RS02035	SAK_0410	-1	S	-1	S	-1	S	NE
SAK_RS02040	rrlF	0.002	NE	0	NE	0	NE	NE
SAK_RS02045	rrfF	-1	S	-1	S	-1	S	NE
SAK_RS02050	SAK_0413	-1	S	-1	S	-1	S	NE
SAK_RS02055	SAK_0414	0	NE	0	NE	0	NE	NE
SAK_RS02060	SAK_0415	0	NE	0	NE	0	NE	NE
SAK_RS02065	SAK_0416	0.008	NE	0.969	U	0.886	U	NE
SAK_RS02070	SAK_0417	0	NE	0	NE	0	NE	NE
SAK_RS02075	fabH	0.031	NE	0.023	NE	0.001	NE	NE
SAK_RS02080	acpP	0	NE	0	NE	0	NE	NE
SAK_RS02085	fabK	0	NE	0	NE	0	NE	NE
SAK_RS02090	fabD	0.888	U	0.001	NE	0.933	U	NE
SAK_RS02095	fabG	0.813	U	1	E	1	E	Subinhib CP & Inhib CP
SAK_RS02100	fabF	1	E	0.749	U	1	E	mRPMI & Inhib CP
SAK_RS02105	accB	0.973	U	0.258	U	0.001	NE	NE
SAK_RS02110	fabZ	0.978	U	0.976	U	0.998	E	Inhib CP
SAK_RS02115	accC	1	E	1	E	1	E	mRPMI & Subinhib CP & Inhib CP
SAK_RS02120	accD	1	E	1	E	0.763	U	mRPMI & Subinhib CP
SAK_RS02125	accA	0.997	E	0.001	NE	1	E	mRPMI & Inhib CP
SAK_RS02130	SAK_0429	0	NE	0.001	NE	0.001	NE	NE
SAK_RS02135	serS	0.191	U	0.001	NE	0.001	NE	NE
SAK_RS02140	SAK_0431	0	NE	0	NE	0.001	NE	NE
SAK_RS02145	SAK_0432	0	NE	0	NE	0	NE	NE
SAK_RS02150	SAK_0433	0	NE	0	NE	0	NE	NE
SAK_RS02155	SAK_0434	0	NE	0	NE	0	NE	NE
SAK_RS02160	SAK_0435	0	NE	0	NE	0	NE	NE
SAK_RS02165	SAK_0436	0	NE	0.001	NE	0	NE	NE
SAK_RS02170	SAK_0437	0	NE	0	NE	0	NE	NE
SAK_RS02175	SAK_0438	0	NE	0	NE	0	NE	NE
SAK_RS02180	SAK_0439	0	NE	0	NE	0	NE	NE
SAK_RS02185	SAK_0440	0	NE	0.001	NE	0	NE	NE
SAK_RS02190	SAK_0441	0	NE	0	NE	0	NE	NE
SAK_RS02195	SAK_0442	0	NE	0	NE	0	NE	NE
SAK_RS02200	SAK_0443	0	NE	0	NE	0	NE	NE
SAK_RS02205	SAK_0444	0	NE	0	NE	0	NE	NE
SAK_RS02210	SAK_0445	0	NE	0	NE	0	NE	NE
SAK_RS02215	undefined	0	NE	0	NE	0	NE	NE
SAK_RS02220	ecsA	0	NE	0.001	NE	0	NE	NE
SAK_RS02225	SAK_0447	0	NE	0	NE	0	NE	NE
SAK_RS02230	SAK_0448	0	NE	0	NE	0	NE	NE
SAK_RS02235	trmB	0	NE	0	NE	0	NE	NE
SAK_RS02240	SAK_0450	-1	S	-1	S	-1	S	NE
SAK_RS02245	SAK_0451	0	NE	0	NE	0	NE	NE
SAK_RS02250	nusA	0.274	U	0.709	U	0.446	U	NE
SAK_RS02255	ylxR	0	NE	0	NE	0	NE	NE
SAK_RS02260	SAK_0454	0	NE	0	NE	0	NE	NE
SAK_RS02265	infB	0	NE	0	NE	0	NE	NE
SAK_RS02270	rbfA	0	NE	0	NE	0	NE	NE
SAK_RS02275	SAK_0457	0	NE	0.001	NE	0	NE	NE
SAK_RS02280	copY	0.001	NE	0.001	NE	0	NE	NE
SAK_RS02285	copA	0.001	NE	0.01	NE	0.001	NE	NE
SAK_RS02290	SAK_0460	0	NE	0	NE	0	NE	NE
SAK_RS02295	SAK_0461	0	NE	0	NE	0	NE	NE
SAK_RS02300	SAK_0462	0	NE	0	NE	0	NE	NE
SAK_RS02305	polA	0	NE	0.001	NE	0	NE	NE
SAK_RS02310	SAK_0464	0	NE	0	NE	0	NE	NE
SAK_RS02315	SAK_0465	0	NE	0	NE	0	NE	NE
SAK_RS02320	SAK_0466	0.001	NE	0.722	U	0.001	NE	NE
SAK_RS02325	SAK_0467	0	NE	0	NE	0	NE	NE
SAK_RS02330	SAK_0468	0	NE	0	NE	0	NE	NE
SAK_RS02335	SAK_0469	0	NE	0	NE	0	NE	NE
SAK_RS02340	tgt	0	NE	0	NE	0	NE	NE
SAK_RS02345	SAK_0471	0	NE	0	NE	0	NE	NE
SAK_RS02350	SAK_0472	0	NE	0	NE	0	NE	NE
SAK_RS02355	SAK_0473	0	NE	0	NE	0	NE	NE
SAK_RS02360	SAK_0474	0	NE	0	NE	0	NE	NE
SAK_RS02370	pgi	0	NE	0	NE	0.001	NE	NE
SAK_RS02375	SAK_0476	0	NE	0	NE	0	NE	NE
SAK_RS02380	SAK_0477	0.001	NE	0.95	U	0.001	NE	NE
SAK_RS02385	SAK_0478	0	NE	0	NE	0	NE	NE
SAK_RS02390	galU	0.404	U	0.001	NE	0	NE	NE
SAK_RS02395	gpsA	0.282	U	1	E	0.368	U	Subinhib CP
SAK_RS02400	rnpA	0.001	NE	0	NE	0	NE	NE
SAK_RS02405	SAK_0482	0.001	NE	0	NE	0	NE	NE
SAK_RS02410	SAK_0483	0.001	NE	0	NE	0	NE	NE
SAK_RS02415	rrsG	0	NE	0	NE	0	NE	NE
SAK_RS02420	SAK_0485	-1	S	-1	S	-1	S	NE
SAK_RS02425	rrlG	0	NE	0	NE	0	NE	NE
SAK_RS02430	rrfG	-1	S	-1	S	-1	S	NE
SAK_RS02435	SAK_0488	-1	S	-1	S	-1	S	NE
SAK_RS02440	SAK_0489	-1	S	-1	S	-1	S	NE
SAK_RS02445	SAK_0490	-1	S	-1	S	-1	S	NE
SAK_RS02450	SAK_0491	-1	S	-1	S	-1	S	NE
SAK_RS02455	SAK_0492	0.001	NE	0.001	NE	0.001	NE	NE
SAK_RS02460	recX	1	E	1	E	1	E	mRPMI & Subinhib CP & Inhib CP
SAK_RS02465	rumA	0.001	NE	0.001	NE	0.001	NE	NE
SAK_RS02470	SAK_0495	0.856	U	0.879	U	0.91	U	NE
SAK_RS02475	SAK_0496	0.005	NE	0.973	U	0.001	NE	NE
SAK_RS02480	undefined	0.597	U	0.774	U	0.008	NE	NE
SAK_RS02485	SAK_0498	0.001	NE	0.169	U	0.001	NE	NE
SAK_RS02490	nrdF	0.001	NE	1	E	0.963	U	Subinhib CP
SAK_RS02495	nrdI	0	NE	0.98	U	0.001	NE	NE
SAK_RS02500	SAK_0501	0.025	NE	0.994	E	1	E	Subinhib CP & Inhib CP
SAK_RS02505	SAK_0502	0.997	E	0.941	U	0.992	E	mRPMI & Inhib CP
SAK_RS02510	SAK_0503	0.001	NE	0.976	U	0.002	NE	NE
SAK_RS02520	SAK_0505	1	E	0.996	E	1	E	mRPMI & Subinhib CP & Inhib CP
SAK_RS02525	SAK_0506	0.029	NE	0.001	NE	0.001	NE	NE
SAK_RS02530	SAK_0509	0	NE	0	NE	0	NE	NE
SAK_RS02535	SAK_0510	0.992	E	0.944	U	0.943	U	mRPMI
SAK_RS02540	SAK_0511	0.001	NE	0.001	NE	0	NE	NE
SAK_RS02545	undefined	0.964	U	0.998	E	1	E	Subinhib CP & Inhib CP
SAK_RS02550	SAK_0513	0	NE	0.001	NE	0.001	NE	NE
SAK_RS02555	SAK_0514	0.002	NE	0.583	U	0.005	NE	NE
SAK_RS02560	SAK_0515	0	NE	0	NE	0	NE	NE
SAK_RS02565	SAK_0516	0	NE	0	NE	0	NE	NE
SAK_RS02570	SAK_0517	1	E	1	E	1	E	mRPMI & Subinhib CP & Inhib CP
SAK_RS02575	undefined	0.001	NE	0.001	NE	0	NE	NE
SAK_RS02580	SAK_0519	-1	S	-1	S	-1	S	NE
SAK_RS02585	SAK_0520	0.99	E	0.001	NE	0.001	NE	mRPMI
SAK_RS02590	SAK_0521	0.985	U	0.97	U	0.991	E	Inhib CP
SAK_RS02595	SAK_0522	0.237	U	0.186	U	0.001	NE	NE
SAK_RS02600	SAK_0523	1	E	1	E	1	E	mRPMI & Subinhib CP & Inhib CP
SAK_RS02605	SAK_0524	1	E	1	E	1	E	mRPMI & Subinhib CP & Inhib CP
SAK_RS02610	SAK_0525	0.186	U	0.975	U	0.989	E	Inhib CP
SAK_RS02615	SAK_0526	1	E	1	E	1	E	mRPMI & Subinhib CP & Inhib CP
SAK_RS02620	rhaD	1	E	1	E	1	E	mRPMI & Subinhib CP & Inhib CP
SAK_RS02625	SAK_0528	0.999	E	0.998	E	1	E	mRPMI & Subinhib CP & Inhib CP
SAK_RS02630	SAK_0529	1	E	1	E	1	E	mRPMI & Subinhib CP & Inhib CP
SAK_RS02635	SAK_0530	0.994	E	0.989	U	0.001	NE	mRPMI
SAK_RS02640	SAK_0531	0.96	U	1	E	1	E	Subinhib CP & Inhib CP
SAK_RS02645	SAK_0532	1	E	1	E	1	E	mRPMI & Subinhib CP & Inhib CP
SAK_RS02650	SAK_0533	1	E	1	E	1	E	mRPMI & Subinhib CP & Inhib CP
SAK_RS02655	SAK_0534	0.985	U	1	E	1	E	Subinhib CP & Inhib CP
SAK_RS02660	SAK_0535	1	E	1	E	1	E	mRPMI & Subinhib CP & Inhib CP
SAK_RS02665	undefined	1	E	0.999	E	1	E	mRPMI & Subinhib CP & Inhib CP
SAK_RS02670	galT	1	E	1	E	1	E	mRPMI & Subinhib CP & Inhib CP
SAK_RS02675	galE	1	E	1	E	0.961	U	mRPMI & Subinhib CP
SAK_RS02680	SAK_0539	1	E	0.743	U	1	E	mRPMI & Inhib CP
SAK_RS02695	SAK_0542	0.978	U	0.958	U	0.99	E	Inhib CP
SAK_RS02700	SAK_0543	0.001	NE	0	NE	0.001	NE	NE
SAK_RS02705	SAK_0544	0	NE	0	NE	0	NE	NE
SAK_RS02710	SAK_0545	0.99	E	0.507	U	0.991	E	mRPMI & Inhib CP
SAK_RS02715	SAK_0546	0.971	U	0.961	U	0.994	E	Inhib CP
SAK_RS02720	valS	1	E	1	E	1	E	mRPMI & Subinhib CP & Inhib CP
SAK_RS02725	SAK_0548	0	NE	0	NE	0	NE	NE
SAK_RS02730	SAK_0549	0	NE	0	NE	0	NE	NE
SAK_RS02735	SAK_0550	0	NE	0	NE	0	NE	NE
SAK_RS02740	SAK_0551	0	NE	0	NE	0	NE	NE
SAK_RS02745	asnA	0.001	NE	0.019	NE	0.001	NE	NE
SAK_RS02750	SAK_0553	0.001	NE	0.001	NE	0	NE	NE
SAK_RS02755	SAK_0554	0.009	NE	0.001	NE	0	NE	NE
SAK_RS02760	undefined	0.001	NE	0.988	U	0.001	NE	NE
SAK_RS02765	coaD	0.996	E	0.965	U	1	E	mRPMI & Inhib CP
SAK_RS02770	SAK_0556	0.001	NE	0.001	NE	0.001	NE	NE
SAK_RS02775	SAK_0557	0.382	U	0.005	NE	0.039	U	NE
SAK_RS02780	SAK_0558	0.1	U	0.005	NE	0	NE	NE
SAK_RS02785	SAK_0559	0	NE	0.173	U	0.001	NE	NE
SAK_RS02790	SAK_0560	0	NE	0	NE	0	NE	NE
SAK_RS02795	SAK_0561	0.002	NE	0.001	NE	0.001	NE	NE
SAK_RS02800	SAK_0562	0.913	U	0.068	U	0.001	NE	NE
SAK_RS02805	SAK_0563	0.001	NE	0.001	NE	0.001	NE	NE
SAK_RS02810	SAK_0564	1	E	1	E	1	E	mRPMI & Subinhib CP & Inhib CP
SAK_RS02815	SAK_0565	0.001	NE	0.77	U	0.985	U	NE
SAK_RS02820	bioB	0.704	U	0.03	NE	0	NE	NE
SAK_RS02825	SAK_0567	0.001	NE	0.001	NE	0.001	NE	NE
SAK_RS02830	SAK_0568	0.001	NE	0.001	NE	0	NE	NE
SAK_RS02835	SAK_0569	0	NE	0.001	NE	0	NE	NE
SAK_RS02840	nth	0.665	U	0.001	NE	0.548	U	NE
SAK_RS02845	SAK_0571	0	NE	0	NE	0	NE	NE
SAK_RS02850	SAK_0572	0	NE	0	NE	0	NE	NE
SAK_RS02855	SAK_0573	0	NE	0.001	NE	0	NE	NE
SAK_RS02860	SAK_0574	0	NE	0	NE	0	NE	NE
SAK_RS02865	typA	0.194	U	0.082	U	0.001	NE	NE
SAK_RS02870	SAK_0576	0	NE	0	NE	0	NE	NE
SAK_RS02875	murD	1	E	0.995	E	1	E	mRPMI & Subinhib CP & Inhib CP
SAK_RS02880	murG	1	E	1	E	1	E	mRPMI & Subinhib CP & Inhib CP
SAK_RS02885	divIB	1	E	1	E	1	E	mRPMI & Subinhib CP & Inhib CP
SAK_RS02890	ftsA	0.998	E	1	E	1	E	mRPMI & Subinhib CP & Inhib CP
SAK_RS02895	ftsZ	1	E	1	E	1	E	mRPMI & Subinhib CP & Inhib CP
SAK_RS02900	SAK_0582	0	NE	0	NE	0	NE	NE
SAK_RS02905	SAK_0583	0.001	NE	0.001	NE	0.001	NE	NE
SAK_RS02910	SAK_0584	0	NE	0	NE	0	NE	NE
SAK_RS02915	SAK_0585	0.001	NE	0.001	NE	0.001	NE	NE
SAK_RS02920	SAK_0586	0.989	E	0.856	U	0.998	E	mRPMI & Inhib CP
SAK_RS02925	ileS	1	E	1	E	1	E	mRPMI & Subinhib CP & Inhib CP
SAK_RS02930	SAK_0588	0	NE	0	NE	0	NE	NE
SAK_RS02935	SAK_0589	0	NE	0.001	NE	0	NE	NE
SAK_RS02940	clpE	0	NE	0	NE	0	NE	NE
SAK_RS02945	SAK_0591	0.001	NE	0.339	U	0.004	NE	NE
SAK_RS02950	SAK_0592	0.001	NE	0.002	NE	0.001	NE	NE
SAK_RS02955	SAK_0593	0.001	NE	0.001	NE	0.001	NE	NE
SAK_RS02960	SAK_0594	0.156	U	0.001	NE	0.001	NE	NE
SAK_RS02965	folD	0.957	U	0.999	E	0.897	U	Subinhib CP
SAK_RS02970	SAK_0596	0.003	NE	0.237	U	0.026	NE	NE
SAK_RS02975	xseA	0.001	NE	0.001	NE	0.006	NE	NE
SAK_RS02980	xseB	0.017	NE	0	NE	0	NE	NE
SAK_RS02985	SAK_0599	0.268	U	0.001	NE	0	NE	NE
SAK_RS02990	tlyA	0.002	NE	0.001	NE	0.006	NE	NE
SAK_RS02995	SAK_0601	0	NE	0	NE	0	NE	NE
SAK_RS03000	recN	0.001	NE	0.001	NE	0	NE	NE
SAK_RS03005	SAK_0603	0	NE	0.001	NE	0	NE	NE
SAK_RS03010	SAK_0604	0.001	NE	0.533	U	0.001	NE	NE
SAK_RS03015	SAK_0605	0	NE	0	NE	0	NE	NE
SAK_RS03020	hup	0.001	NE	0.001	NE	0.001	NE	NE
SAK_RS03025	SAK_0607	1	E	0.978	U	1	E	mRPMI & Inhib CP
SAK_RS03030	SAK_0608	0.992	E	0.001	NE	0.31	U	mRPMI
SAK_RS03035	SAK_0609	1	E	1	E	0.936	U	mRPMI & Subinhib CP
SAK_RS03040	SAK_0610	0.998	E	0.995	E	1	E	mRPMI & Subinhib CP & Inhib CP
SAK_RS03045	SAK_0611	0.986	U	0.976	U	0.992	E	Inhib CP
SAK_RS03050	SAK_0612	0.993	E	0.989	U	0.998	E	mRPMI & Inhib CP
SAK_RS03055	SAK_0613	0.982	U	0.981	U	0.991	E	Inhib CP
SAK_RS03060	undefined	0.767	U	0.72	U	0.992	E	Inhib CP
SAK_RS03065	undefined	0.991	E	0.989	U	0.998	E	mRPMI & Inhib CP
SAK_RS03070	undefined	0.513	U	0.938	U	0.98	U	NE
SAK_RS03075	SAK_0615	0.998	E	0.998	E	1	E	mRPMI & Subinhib CP & Inhib CP
SAK_RS03080	SAK_0616	1	E	0.998	E	1	E	mRPMI & Subinhib CP & Inhib CP
SAK_RS03085	SAK_0617	0.998	E	0.932	U	1	E	mRPMI & Inhib CP
SAK_RS03090	SAK_0618	0.99	E	0.991	E	0.998	E	mRPMI & Subinhib CP & Inhib CP
SAK_RS03095	SAK_0619	1	E	1	E	1	E	mRPMI & Subinhib CP & Inhib CP
SAK_RS03100	SAK_0620	1	E	1	E	1	E	mRPMI & Subinhib CP & Inhib CP
SAK_RS03105	SAK_0621	0.984	U	0.991	E	0.99	E	Subinhib CP & Inhib CP
SAK_RS03110	SAK_0622	0.001	NE	0.995	E	0.999	E	Subinhib CP & Inhib CP
SAK_RS03115	undefined	0.985	U	0.986	U	0.996	E	Inhib CP
SAK_RS03120	undefined	0.991	E	0.985	U	0.999	E	mRPMI & Inhib CP
SAK_RS03125	SAK_0625	0.983	U	0.98	U	0.997	E	Inhib CP
SAK_RS03130	SAK_0626	0.974	U	0.929	U	0.997	E	Inhib CP
SAK_RS03135	SAK_0627	0.989	E	0.973	U	0.988	E	mRPMI & Inhib CP
SAK_RS03140	SAK_0628	0.999	E	1	E	0.284	U	mRPMI & Subinhib CP
SAK_RS03145	SAK_0629	0.999	E	0.999	E	1	E	mRPMI & Subinhib CP & Inhib CP
SAK_RS03155	SAK_0631	0.997	E	0.992	E	0.999	E	mRPMI & Subinhib CP & Inhib CP
SAK_RS03160	SAK_0632	1	E	1	E	1	E	mRPMI & Subinhib CP & Inhib CP
SAK_RS03165	SAK_0633	1	E	1	E	1	E	mRPMI & Subinhib CP & Inhib CP
SAK_RS03170	SAK_0634	0.948	U	0.945	U	0.977	U	NE
SAK_RS03175	SAK_0635	1	E	1	E	0.988	E	mRPMI & Subinhib CP & Inhib CP
SAK_RS03180	SAK_0636	0.979	U	0.982	U	0.996	E	Inhib CP
SAK_RS03185	SAK_0637	0.889	U	1	E	1	E	Subinhib CP & Inhib CP
SAK_RS03190	SAK_0638	0.982	U	0.972	U	0.992	E	Inhib CP
SAK_RS03195	SAK_0639	0.994	E	0.986	U	0.007	NE	mRPMI
SAK_RS03200	SAK_0640	0.974	U	0.963	U	0.987	U	NE
SAK_RS03205	undefined	0.962	U	0.96	U	0.966	U	NE
SAK_RS03210	SAK_0641	0.995	E	0.99	E	0.998	E	mRPMI & Subinhib CP & Inhib CP
SAK_RS03215	SAK_0642	0.999	E	1	E	1	E	mRPMI & Subinhib CP & Inhib CP
SAK_RS03220	SAK_0643	0.983	U	0.979	U	0.98	U	NE
SAK_RS03225	SAK_0644	0.041	U	0.964	U	0.078	U	NE
SAK_RS03230	SAK_0645	1	E	1	E	1	E	mRPMI & Subinhib CP & Inhib CP
SAK_RS03235	SAK_0646	1	E	1	E	1	E	mRPMI & Subinhib CP & Inhib CP
SAK_RS03240	SAK_0647	1	E	1	E	1	E	mRPMI & Subinhib CP & Inhib CP
SAK_RS03245	SAK_0648	1	E	1	E	1	E	mRPMI & Subinhib CP & Inhib CP
SAK_RS03250	SAK_0649	0.995	E	0.99	E	0.016	NE	mRPMI & Subinhib CP
SAK_RS03260	SAK_0651	0.992	E	0.983	U	0.992	E	mRPMI & Inhib CP
SAK_RS03265	SAK_0652	0.994	E	0.992	E	0.997	E	mRPMI & Subinhib CP & Inhib CP
SAK_RS03270	SAK_0653	1	E	1	E	1	E	mRPMI & Subinhib CP & Inhib CP
SAK_RS03275	SAK_0655	0.951	U	0.945	U	0.972	U	NE
SAK_RS03280	SAK_0656	0	NE	0.007	NE	0	NE	NE
SAK_RS03285	pyrD	0.001	NE	0	NE	0	NE	NE
SAK_RS03290	fibB	1	E	1	E	1	E	mRPMI & Subinhib CP & Inhib CP
SAK_RS03295	SAK_0659	1	E	1	E	1	E	mRPMI & Subinhib CP & Inhib CP
SAK_RS03300	SAK_0660	0	NE	0	NE	0.001	NE	NE
SAK_RS03305	SAK_0661	0	NE	0	NE	0	NE	NE
SAK_RS03310	SAK_0662	0.001	NE	0.001	NE	0	NE	NE
SAK_RS03315	SAK_0663	0	NE	0.001	NE	0	NE	NE
SAK_RS03320	SAK_0664	1	E	1	E	1	E	mRPMI & Subinhib CP & Inhib CP
SAK_RS03325	undefined	0	NE	0	NE	0	NE	NE
SAK_RS03330	fbp	0	NE	0	NE	0	NE	NE
SAK_RS03335	SAK_0667	0	NE	0	NE	0	NE	NE
SAK_RS03340	undefined	0.989	E	0.864	U	1	E	mRPMI & Inhib CP
SAK_RS03345	ftsE	1	E	1	E	0.983	U	mRPMI & Subinhib CP
SAK_RS03350	SAK_0670	0.991	E	1	E	1	E	mRPMI & Subinhib CP & Inhib CP
SAK_RS03355	SAK_0671	1	E	1	E	1	E	mRPMI & Subinhib CP & Inhib CP
SAK_RS03360	SAK_0672	0	NE	0.001	NE	0.001	NE	NE
SAK_RS03365	SAK_0673	0.001	NE	0.005	NE	0.027	NE	NE
SAK_RS03370	SAK_0674	0.001	NE	0.541	U	0.585	U	NE
SAK_RS03375	SAK_0675	0.431	U	0.001	NE	0.001	NE	NE
SAK_RS03380	SAK_0676	0	NE	0	NE	0	NE	NE
SAK_RS03385	asnS	1	E	1	E	1	E	mRPMI & Subinhib CP & Inhib CP
SAK_RS03390	SAK_0678	0	NE	0	NE	0	NE	NE
SAK_RS03395	SAK_0679	0	NE	0	NE	0	NE	NE
SAK_RS03400	SAK_0680	0	NE	0	NE	0	NE	NE
SAK_RS03405	SAK_0681	0.001	NE	0.001	NE	0.001	NE	NE
SAK_RS03410	undefined	0.001	NE	0.015	NE	0.017	NE	NE
SAK_RS03415	SAK_0683	0.821	U	0.798	U	0.3	U	NE
SAK_RS03420	pepDA	0	NE	0.001	NE	0.001	NE	NE
SAK_RS03425	adcA	0	NE	0	NE	0	NE	NE
SAK_RS03430	rpmE	0.517	U	0.48	U	0.611	U	NE
SAK_RS03435	SAK_0687	0.99	E	0.962	U	0.974	U	mRPMI
SAK_RS03440	add	0.87	U	0.001	NE	0.001	NE	NE
SAK_RS03445	SAK_0689	0.001	NE	0.001	NE	0.046	U	NE
SAK_RS03450	SAK_0690	0	NE	0	NE	0	NE	NE
SAK_RS03455	SAK_0691	0	NE	0	NE	0	NE	NE
SAK_RS03460	rplS	0.001	NE	0.001	NE	0.001	NE	NE
SAK_RS03465	SAK_0693	-1	S	-1	S	-1	S	NE
SAK_RS03470	undefined	0	NE	0	NE	0	NE	NE
SAK_RS03475	SAK_0695	0	NE	0.116	U	0.001	NE	NE
SAK_RS03490	SAK_0698	0.001	NE	0.001	NE	0.001	NE	NE
SAK_RS03495	SAK_0699	0.001	NE	0.001	NE	0.001	NE	NE
SAK_RS03500	SAK_0700	0	NE	0	NE	0	NE	NE
SAK_RS03505	vncR	0.001	NE	0.001	NE	0	NE	NE
SAK_RS03510	SAK_0702	0	NE	0	NE	0	NE	NE
SAK_RS03515	SAK_0703	0	NE	0	NE	0	NE	NE
SAK_RS03520	SAK_0704	0	NE	0	NE	0	NE	NE
SAK_RS03525	SAK_0705	0	NE	0	NE	0	NE	NE
SAK_RS03530	SAK_0706	1	E	0.863	U	1	E	mRPMI & Inhib CP
SAK_RS03535	SAK_0707	0.001	NE	0.024	NE	0.001	NE	NE
SAK_RS03540	gyrB	1	E	1	E	1	E	mRPMI & Subinhib CP & Inhib CP
SAK_RS03545	ezrA	1	E	1	E	0.993	E	mRPMI & Subinhib CP & Inhib CP
SAK_RS03550	serB	0	NE	0	NE	0	NE	NE
SAK_RS03555	SAK_0711	0	NE	0	NE	0	NE	NE
SAK_RS03560	SAK_0712	0	NE	0.001	NE	0.001	NE	NE
SAK_RS03565	eno	0.969	U	1	E	1	E	Subinhib CP & Inhib CP
SAK_RS03570	SAK_0714	0.001	NE	0.414	U	0.984	U	NE
SAK_RS03575	aroA	0.538	U	0.337	U	0.707	U	NE
SAK_RS03580	aroK	0.001	NE	0.001	NE	0.001	NE	NE
SAK_RS03585	SAK_0717	0	NE	0	NE	0	NE	NE
SAK_RS03590	rumA	0	NE	0.001	NE	0	NE	NE
SAK_RS03595	SAK_0719	0	NE	0.001	NE	0	NE	NE
SAK_RS03600	SAK_0721	0.001	NE	0	NE	0	NE	NE
SAK_RS03615	SAK_0723	0.001	NE	0.001	NE	0.001	NE	NE
SAK_RS03620	SAK_0724	0.001	NE	0.001	NE	0	NE	NE
SAK_RS03625	SAK_0725	0.617	U	0.91	U	0.001	NE	NE
SAK_RS03630	SAK_0727	0.329	U	0.679	U	0.793	U	NE
SAK_RS03635	SAK_0728	0.925	U	0.988	U	0.986	U	NE
SAK_RS03640	SAK_0729	0	NE	0.953	U	0.216	U	NE
SAK_RS03645	SAK_0730	1	E	1	E	1	E	mRPMI & Subinhib CP & Inhib CP
SAK_RS03650	SAK_0732	0.953	U	0.949	U	0.976	U	NE
SAK_RS03655	SAK_0733	1	E	1	E	1	E	mRPMI & Subinhib CP & Inhib CP
SAK_RS03660	SAK_0734	0.997	E	0.991	E	0.999	E	mRPMI & Subinhib CP & Inhib CP
SAK_RS03665	metK	1	E	1	E	1	E	mRPMI & Subinhib CP & Inhib CP
SAK_RS03670	SAK_0737	0.921	U	0.895	U	0.198	U	NE
SAK_RS03675	undefined	0.001	NE	0.013	NE	0.676	U	NE
SAK_RS03680	SAK_0738	0.72	U	0.624	U	0.357	U	NE
SAK_RS03685	SAK_0739	0.333	U	0.356	U	0.013	NE	NE
SAK_RS03690	undefined	0.276	U	0.004	NE	0.001	NE	NE
SAK_RS03695	SAK_0740	0.001	NE	0.001	NE	0	NE	NE
SAK_RS03700	SAK_0741	0	NE	0.942	U	0.937	U	NE
SAK_RS03705	SAK_0742	1	E	1	E	1	E	mRPMI & Subinhib CP & Inhib CP
SAK_RS03710	SAK_0743	0.983	U	0.976	U	0.992	E	Inhib CP
SAK_RS03715	SAK_0744	0.996	E	0.99	E	0.995	E	mRPMI & Subinhib CP & Inhib CP
SAK_RS03720	SAK_0745	0.993	E	0.984	U	0.996	E	mRPMI & Inhib CP
SAK_RS03725	SAK_0746	1	E	1	E	1	E	mRPMI & Subinhib CP & Inhib CP
SAK_RS03730	SAK_0747	0.65	U	0.567	U	0.993	E	Inhib CP
SAK_RS03735	SAK_0748	1	E	0.992	E	0.998	E	mRPMI & Subinhib CP & Inhib CP
SAK_RS03740	SAK_0749	0.943	U	0.951	U	0.955	U	NE
SAK_RS03745	SAK_0750	0.043	U	0.959	U	0.988	E	Inhib CP
SAK_RS03750	SAK_0751	0.928	U	0.928	U	0.946	U	NE
SAK_RS03755	SAK_0752	0.001	NE	0.001	NE	0.001	NE	NE
SAK_RS03760	SAK_0753	0.967	U	0.964	U	0.988	E	Inhib CP
SAK_RS03765	SAK_0754	0.44	U	0.539	U	0.002	NE	NE
SAK_RS03770	SAK_0756	1	E	1	E	1	E	mRPMI & Subinhib CP & Inhib CP
SAK_RS03775	SAK_0757	0.997	E	1	E	1	E	mRPMI & Subinhib CP & Inhib CP
SAK_RS03780	SAK_0758	1	E	1	E	1	E	mRPMI & Subinhib CP & Inhib CP
SAK_RS03785	SAK_0759	0.809	U	1	E	1	E	Subinhib CP & Inhib CP
SAK_RS03790	SAK_0760	0.206	U	0.882	U	0.002	NE	NE
SAK_RS03795	undefined	0.028	NE	0.838	U	0.143	U	NE
SAK_RS03800	SAK_0763	0.001	NE	0.159	U	0.647	U	NE
SAK_RS03805	SAK_0764	0.213	U	0.056	U	0.339	U	NE
SAK_RS03810	SAK_0765	0	NE	0	NE	0	NE	NE
SAK_RS03815	SAK_0766	0	NE	0	NE	0	NE	NE
SAK_RS03820	SAK_0767	0	NE	0	NE	0	NE	NE
SAK_RS03825	SAK_0768	0	NE	0	NE	0	NE	NE
SAK_RS03830	SAK_0769	0	NE	0.001	NE	0	NE	NE
SAK_RS03845	SAK_0771	0	NE	0	NE	0	NE	NE
SAK_RS03850	SAK_0772	0.001	NE	0.001	NE	0	NE	NE
SAK_RS03860	SAK_0774	0	NE	0.001	NE	0.001	NE	NE
SAK_RS03865	SAK_0775	0.001	NE	0.001	NE	0	NE	NE
SAK_RS03870	SAK_0776	0.017	NE	0	NE	0	NE	NE
SAK_RS03875	SAK_0777	0.001	NE	0.003	NE	0.001	NE	NE
SAK_RS03880	SAK_0778	0	NE	0	NE	0	NE	NE
SAK_RS03885	SAK_0779	0	NE	0	NE	0	NE	NE
SAK_RS03890	SAK_0780	0.001	NE	0	NE	0	NE	NE
SAK_RS03895	undefined	0	NE	0	NE	0	NE	NE
SAK_RS03900	SAK_0782	0.001	NE	0.135	U	0	NE	NE
SAK_RS03905	undefined	-1	S	-1	S	-1	S	NE
SAK_RS03915	SAK_0785	0	NE	0.001	NE	0	NE	NE
SAK_RS03920	SAK_0786	0	NE	0	NE	0	NE	NE
SAK_RS03925	SAK_0787	0.001	NE	0.001	NE	0.001	NE	NE
SAK_RS03930	SAK_0788	0	NE	0	NE	0	NE	NE
SAK_RS03935	SAK_0789	0.001	NE	0	NE	0	NE	NE
SAK_RS03940	cylX	0.001	NE	0	NE	0	NE	NE
SAK_RS03945	cylD	0.001	NE	0.001	NE	0	NE	NE
SAK_RS03950	cylG	0.001	NE	0.001	NE	0	NE	NE
SAK_RS03955	SAK_0793	0	NE	0	NE	0	NE	NE
SAK_RS03960	cylZ	0.001	NE	0	NE	0	NE	NE
SAK_RS03965	cylA	1	E	1	E	1	E	mRPMI & Subinhib CP & Inhib CP
SAK_RS03970	cylB	0.958	U	1	E	1	E	Subinhib CP & Inhib CP
SAK_RS03975	cylE	0.001	NE	0.042	U	0.001	NE	NE
SAK_RS03980	cylF	0.001	NE	0.001	NE	0	NE	NE
SAK_RS03985	cylI	0	NE	0.001	NE	0	NE	NE
SAK_RS03990	cylJ	0.03	NE	0.001	NE	0.001	NE	NE
SAK_RS03995	cylK	0	NE	0.001	NE	0	NE	NE
SAK_RS04000	SAK_0802	0.001	NE	0.001	NE	0	NE	NE
SAK_RS04005	SAK_0803	0.001	NE	0	NE	0	NE	NE
SAK_RS04010	SAK_0804	0.001	NE	0.001	NE	0.001	NE	NE
SAK_RS04015	SAK_0805	0.007	NE	0.002	NE	0.002	NE	NE
SAK_RS04020	undefined	0.001	NE	0.002	NE	0.001	NE	NE
SAK_RS04025	undefined	0.001	NE	0.013	NE	0	NE	NE
SAK_RS04030	SAK_0807	0.003	NE	0.001	NE	0.001	NE	NE
SAK_RS04035	SAK_0808	0	NE	0.001	NE	0.001	NE	NE
SAK_RS04040	SAK_0809	0.139	U	0.043	U	0.016	NE	NE
SAK_RS04045	SAK_0810	0	NE	0	NE	0.001	NE	NE
SAK_RS04050	undefined	0	NE	0.001	NE	0.001	NE	NE
SAK_RS04055	undefined	-1	S	-1	S	-1	S	NE
SAK_RS04065	SAK_0812	0	NE	0	NE	0	NE	NE
SAK_RS04070	SAK_0813	0	NE	0	NE	0	NE	NE
SAK_RS04075	SAK_0814	0.001	NE	0	NE	0.001	NE	NE
SAK_RS04080	SAK_0815	0	NE	0	NE	0	NE	NE
SAK_RS04085	SAK_0816	0.019	NE	0.805	U	0.001	NE	NE
SAK_RS04090	SAK_0817	0.001	NE	0.001	NE	0	NE	NE
SAK_RS04095	SAK_0818	0.001	NE	0.001	NE	0.001	NE	NE
SAK_RS04100	SAK_0819	0	NE	0.001	NE	0	NE	NE
SAK_RS04105	SAK_0820	0	NE	0	NE	0.001	NE	NE
SAK_RS04110	ldhA	0.001	NE	0.001	NE	0	NE	NE
SAK_RS04115	SAK_0822	0.001	NE	0.647	U	0.498	U	NE
SAK_RS04120	SAK_0823	0.001	NE	0.001	NE	0.001	NE	NE
SAK_RS04125	SAK_0824	0.787	U	0.151	U	0.001	NE	NE
SAK_RS04130	SAK_0825	1	E	1	E	0.999	E	mRPMI & Subinhib CP & Inhib CP
SAK_RS04135	eda	0.217	U	0.083	U	0.001	NE	NE
SAK_RS04140	uxaC	0.001	NE	0.001	NE	0.872	U	NE
SAK_RS04145	uxuA	0.001	NE	0.001	NE	0.001	NE	NE
SAK_RS04150	SAK_0829	0	NE	0.001	NE	0.001	NE	NE
SAK_RS04155	SAK_0830	0.001	NE	0.001	NE	0.001	NE	NE
SAK_RS04160	SAK_0831	0.007	NE	0.001	NE	0.807	U	NE
SAK_RS04165	pepQ	0	NE	0	NE	0	NE	NE
SAK_RS04170	ccpA	1	E	1	E	1	E	mRPMI & Subinhib CP & Inhib CP
SAK_RS04175	SAK_0834	0.634	U	0.001	NE	1	E	Inhib CP
SAK_RS04180	SAK_0835	0.001	NE	0	NE	0	NE	NE
SAK_RS04185	SAK_0836	1	E	1	E	1	E	mRPMI & Subinhib CP & Inhib CP
SAK_RS04190	thrS	1	E	1	E	1	E	mRPMI & Subinhib CP & Inhib CP
SAK_RS04195	SAK_0838	0.03	NE	0.001	NE	0.001	NE	NE
SAK_RS04200	SAK_0839	0.965	U	0.894	U	0.001	NE	NE
SAK_RS04205	SAK_0840	0.001	NE	0.011	NE	0	NE	NE
SAK_RS04210	SAK_0841	1	E	0.022	NE	0.006	NE	mRPMI
SAK_RS04215	SAK_0842	0.972	U	0.996	E	0.001	NE	Subinhib CP
SAK_RS04220	SAK_0843	0.992	E	1	E	0.004	NE	mRPMI & Subinhib CP
SAK_RS04225	SAK_0844	0.741	U	0.8	U	0.94	U	NE
SAK_RS04230	SAK_0845	0.959	U	0.079	U	0.93	U	NE
SAK_RS04235	SAK_0846	0.808	U	0.999	E	0.785	U	Subinhib CP
SAK_RS04240	SAK_0847	0.001	NE	0	NE	0	NE	NE
SAK_RS04245	SAK_0848	0	NE	0	NE	0	NE	NE
SAK_RS04250	rnc	0.922	U	0.962	U	0.913	U	NE
SAK_RS04255	smc	0.025	NE	0.046	U	0.001	NE	NE
SAK_RS04260	SAK_0851	0	NE	0.001	NE	0.001	NE	NE
SAK_RS04265	SAK_0852	0.001	NE	0.001	NE	0	NE	NE
SAK_RS04270	ftsY	0.998	E	0.999	E	1	E	mRPMI & Subinhib CP & Inhib CP
SAK_RS04275	SAK_0854	0	NE	0	NE	0	NE	NE
SAK_RS04280	SAK_0855	0	NE	0	NE	0	NE	NE
SAK_RS04285	SAK_0856	-1	S	-1	S	-1	S	NE
SAK_RS04290	SAK_0857	0.971	U	0.168	U	0.322	U	NE
SAK_RS04295	SAK_0858	0.001	NE	0.001	NE	0	NE	NE
SAK_RS04300	SAK_0859	0	NE	0	NE	0	NE	NE
SAK_RS04305	SAK_0860	0	NE	0	NE	0	NE	NE
SAK_RS04310	hprK	1	E	1	E	1	E	mRPMI & Subinhib CP & Inhib CP
SAK_RS04315	lgt	1	E	1	E	1	E	mRPMI & Subinhib CP & Inhib CP
SAK_RS04320	SAK_0864	0	NE	0	NE	0	NE	NE
SAK_RS04325	SAK_0865	0.001	NE	0	NE	0	NE	NE
SAK_RS04330	SAK_0866	0	NE	0.001	NE	0	NE	NE
SAK_RS04335	SAK_0867	0.001	NE	0	NE	0	NE	NE
SAK_RS04340	SAK_0868	0.001	NE	0.944	U	0.879	U	NE
SAK_RS04345	SAK_0869	0	NE	0	NE	0	NE	NE
SAK_RS04350	SAK_0870	0.001	NE	0.001	NE	0	NE	NE
SAK_RS04355	SAK_0871	0.001	NE	0.001	NE	0.002	NE	NE
SAK_RS04360	ribD	0.036	U	0.001	NE	0.001	NE	NE
SAK_RS04365	ribE	0.034	U	0	NE	0	NE	NE
SAK_RS04370	ribBA	0.001	NE	0.001	NE	0	NE	NE
SAK_RS04375	ribE	0.001	NE	0.001	NE	0	NE	NE
SAK_RS04380	lysS	0.478	U	0.97	U	1	E	Inhib CP
SAK_RS04385	SAK_0877	0.921	U	0.001	NE	0	NE	NE
SAK_RS04390	SAK_0878	0.001	NE	0.001	NE	0	NE	NE
SAK_RS04395	SAK_0879	0.001	NE	0	NE	0	NE	NE
SAK_RS04400	SAK_0880	0	NE	0.001	NE	0	NE	NE
SAK_RS04405	SAK_0881	0.763	U	0.001	NE	0.001	NE	NE
SAK_RS04410	SAK_0882	0	NE	0	NE	0	NE	NE
SAK_RS04415	SAK_0883	0	NE	0	NE	0	NE	NE
SAK_RS04420	pepF	0	NE	0	NE	0	NE	NE
SAK_RS04425	ppc	0	NE	0.001	NE	0	NE	NE
SAK_RS04430	SAK_0886	1	E	1	E	1	E	mRPMI & Subinhib CP & Inhib CP
SAK_RS04435	tuf	1	E	1	E	1	E	mRPMI & Subinhib CP & Inhib CP
SAK_RS04440	tpiA	0.96	U	0.989	U	0.994	E	Inhib CP
SAK_RS04445	gpmA	0.951	U	0.95	U	0.987	U	NE
SAK_RS04450	SAK_0890	0.993	E	0.967	U	0.753	U	mRPMI
SAK_RS04455	recR	0.996	E	0.997	E	0.989	E	mRPMI & Subinhib CP & Inhib CP
SAK_RS04460	ddl	1	E	1	E	1	E	mRPMI & Subinhib CP & Inhib CP
SAK_RS04465	murF	1	E	0.982	U	1	E	mRPMI & Inhib CP
SAK_RS04470	SAK_0894	0.973	U	0.18	U	0.001	NE	NE
SAK_RS04475	SAK_0895	0.001	NE	0.001	NE	0	NE	NE
SAK_RS04480	SAK_0896	0.166	U	0.004	NE	0.001	NE	NE
SAK_RS04485	prfC	0.999	E	0.218	U	0.001	NE	mRPMI
SAK_RS04490	SAK_0898	0.001	NE	0.001	NE	0	NE	NE
SAK_RS04495	SAK_0899	0.001	NE	0.932	U	0.642	U	NE
SAK_RS04500	SAK_0900	0.001	NE	0.001	NE	0.001	NE	NE
SAK_RS04505	SAK_0901	0.001	NE	0.001	NE	0	NE	NE
SAK_RS04510	SAK_0902	0.001	NE	0.805	U	0.002	NE	NE
SAK_RS04515	SAK_0903	0	NE	0	NE	0	NE	NE
SAK_RS04520	SAK_0904	0.998	E	0	NE	0.001	NE	mRPMI
SAK_RS04525	SAK_0905	0.998	E	0.997	E	0.938	U	mRPMI & Subinhib CP
SAK_RS04530	SAK_0906	0.992	E	0.917	U	0.212	U	mRPMI
SAK_RS04535	SAK_0907	0.001	NE	0.001	NE	0.001	NE	NE
SAK_RS04540	SAK_0908	0.001	NE	0.011	NE	0.001	NE	NE
SAK_RS04545	SAK_0909	0.001	NE	0.001	NE	0	NE	NE
SAK_RS04550	SAK_0910	0	NE	0.001	NE	0.001	NE	NE
SAK_RS04555	SAK_0911	0	NE	0.001	NE	0	NE	NE
SAK_RS04560	holA	1	E	1	E	1	E	mRPMI & Subinhib CP & Inhib CP
SAK_RS04565	sodA	0.001	NE	0	NE	0	NE	NE
SAK_RS04570	SAK_0914	0	NE	0	NE	0	NE	NE
SAK_RS04575	bglF	0.551	U	0.12	U	0.001	NE	NE
SAK_RS04580	SAK_0916	0	NE	0.001	NE	0	NE	NE
SAK_RS04585	SAK_0917	0.003	NE	0.001	NE	0.001	NE	NE
SAK_RS04590	SAK_0918	0.001	NE	0.001	NE	0.001	NE	NE
SAK_RS04595	SAK_0919	0.001	NE	0.001	NE	0.001	NE	NE
SAK_RS04600	SAK_0920	0	NE	0	NE	0	NE	NE
SAK_RS04610	queA	0	NE	0.001	NE	0	NE	NE
SAK_RS04615	SAK_0923	0	NE	0	NE	0	NE	NE
SAK_RS04620	nagB	0.001	NE	0.001	NE	0	NE	NE
SAK_RS04625	SAK_0925	0.053	U	0.001	NE	0.333	U	NE
SAK_RS04630	SAK_0926	0	NE	0.001	NE	0.001	NE	NE
SAK_RS04635	SAK_0927	0	NE	0.001	NE	0	NE	NE
SAK_RS04640	SAK_0928	0.001	NE	0.001	NE	0.001	NE	NE
SAK_RS04645	pepB	0.038	U	0.001	NE	0	NE	NE
SAK_RS04650	SAK_0930	0	NE	0	NE	0	NE	NE
SAK_RS04655	SAK_0931	0	NE	0	NE	0	NE	NE
SAK_RS04660	prsA	0	NE	0	NE	0	NE	NE
SAK_RS04665	SAK_0933	0	NE	0.001	NE	0	NE	NE
SAK_RS04670	alaS	1	E	1	E	1	E	mRPMI & Subinhib CP & Inhib CP
SAK_RS04675	SAK_0935	0.001	NE	0.001	NE	0	NE	NE
SAK_RS04680	SAK_0936	0	NE	0	NE	0	NE	NE
SAK_RS04685	SAK_0937	0.001	NE	0.99	E	0.001	NE	Subinhib CP
SAK_RS04690	SAK_0938	0.001	NE	0.146	U	0.001	NE	NE
SAK_RS04695	SAK_0939	0.001	NE	0.001	NE	0	NE	NE
SAK_RS04700	SAK_0940	0	NE	0	NE	0	NE	NE
SAK_RS04705	SAK_0941	1	E	1	E	1	E	mRPMI & Subinhib CP & Inhib CP
SAK_RS04710	nrdF	1	E	0.849	U	0.627	U	mRPMI
SAK_RS04715	SAK_0943	1	E	1	E	1	E	mRPMI & Subinhib CP & Inhib CP
SAK_RS04720	SAK_0944	0	NE	0	NE	0	NE	NE
SAK_RS04725	ptsH	0.94	U	0.937	U	0.947	U	NE
SAK_RS04730	ptsI	1	E	1	E	1	E	mRPMI & Subinhib CP & Inhib CP
SAK_RS04735	gapN	0.999	E	1	E	0.999	E	mRPMI & Subinhib CP & Inhib CP
SAK_RS04740	SAK_0948	0	NE	0	NE	0	NE	NE
SAK_RS04745	SAK_0949	0.009	NE	0.154	U	0.001	NE	NE
SAK_RS04750	udk	0	NE	0	NE	0	NE	NE
SAK_RS04755	SAK_0951	0.998	E	0.434	U	0.001	NE	mRPMI
SAK_RS04760	dnaX	1	E	1	E	1	E	mRPMI & Subinhib CP & Inhib CP
SAK_RS04765	undefined	0.019	NE	0.921	U	0.96	U	NE
SAK_RS04770	SAK_0953	0.99	E	1	E	1	E	mRPMI & Subinhib CP & Inhib CP
SAK_RS04775	metK	1	E	1	E	1	E	mRPMI & Subinhib CP & Inhib CP
SAK_RS04780	undefined	0.059	U	0.001	NE	0.747	U	NE
SAK_RS04785	SAK_0955	0	NE	0	NE	0	NE	NE
SAK_RS04790	SAK_0956	0	NE	0	NE	0	NE	NE
SAK_RS04795	SAK_0958	0.001	NE	0.926	U	0.001	NE	NE
SAK_RS04800	SAK_0959	0	NE	0	NE	0	NE	NE
SAK_RS04805	SAK_0960	0.508	U	0.001	NE	0.494	U	NE
SAK_RS04810	SAK_0961	0	NE	0.001	NE	0	NE	NE
SAK_RS04815	SAK_0962	0.002	NE	0.001	NE	0.001	NE	NE
SAK_RS04820	thiD	0.001	NE	0.001	NE	0.001	NE	NE
SAK_RS04825	thiM	0	NE	0.001	NE	0	NE	NE
SAK_RS04830	thiE	0.001	NE	0.001	NE	0.001	NE	NE
SAK_RS04835	murA	0	NE	0.001	NE	0	NE	NE
SAK_RS04840	SAK_0967	0.01	NE	0.945	U	0	NE	NE
SAK_RS04845	SAK_0968	0.755	U	0.98	U	0.006	NE	NE
SAK_RS04850	map	1	E	0.908	U	1	E	mRPMI & Inhib CP
SAK_RS04855	SAK_0970	0	NE	0	NE	0	NE	NE
SAK_RS04860	SAK_0971	0	NE	0.001	NE	0.001	NE	NE
SAK_RS04865	SAK_0972	0	NE	0	NE	0	NE	NE
SAK_RS04870	ligA	1	E	1	E	1	E	mRPMI & Subinhib CP & Inhib CP
SAK_RS04875	SAK_0974	0.996	E	1	E	1	E	mRPMI & Subinhib CP & Inhib CP
SAK_RS04880	pulA	0	NE	0.001	NE	0	NE	NE
SAK_RS04885	glgB	0.001	NE	0	NE	0	NE	NE
SAK_RS04890	glgC	0.001	NE	0.001	NE	0	NE	NE
SAK_RS04895	glgD	0.001	NE	0	NE	0	NE	NE
SAK_RS04900	glgA	0.195	U	0.001	NE	0	NE	NE
SAK_RS04905	atpE	0.942	U	0.92	U	0.826	U	NE
SAK_RS04910	atpB	1	E	1	E	1	E	mRPMI & Subinhib CP & Inhib CP
SAK_RS04915	atpF	1	E	0.999	E	0.985	U	mRPMI & Subinhib CP
SAK_RS04920	atpH	0.992	E	0.987	U	0.998	E	mRPMI & Inhib CP
SAK_RS04925	atpA	1	E	0.998	E	0.997	E	mRPMI & Subinhib CP & Inhib CP
SAK_RS04930	atpG	1	E	0.953	U	1	E	mRPMI & Inhib CP
SAK_RS04935	atpD	1	E	1	E	1	E	mRPMI & Subinhib CP & Inhib CP
SAK_RS04940	atpC	0.99	E	0.989	U	0.994	E	mRPMI & Inhib CP
SAK_RS04945	SAK_0988	0.001	NE	0.001	NE	0.001	NE	NE
SAK_RS04950	murA	0.995	E	0.856	U	1	E	mRPMI & Inhib CP
SAK_RS04955	SAK_0990	0	NE	0	NE	0	NE	NE
SAK_RS04960	endA	0.001	NE	0.001	NE	0.967	U	NE
SAK_RS04965	pheS	1	E	1	E	1	E	mRPMI & Subinhib CP & Inhib CP
SAK_RS04970	SAK_0993	0	NE	0.001	NE	0.001	NE	NE
SAK_RS04975	pheT	1	E	1	E	0.999	E	mRPMI & Subinhib CP & Inhib CP
SAK_RS04980	SAK_0995	0	NE	0.013	NE	0.001	NE	NE
SAK_RS04985	rexB	1	E	1	E	1	E	mRPMI & Subinhib CP & Inhib CP
SAK_RS04990	rexA	1	E	1	E	1	E	mRPMI & Subinhib CP & Inhib CP
SAK_RS04995	SAK_0998	0.001	NE	0.001	NE	0.002	NE	NE
SAK_RS05000	trmE	1	E	1	E	1	E	mRPMI & Subinhib CP & Inhib CP
SAK_RS05005	SAK_1000	0	NE	0.001	NE	0.208	U	NE
SAK_RS05010	SAK_1001	1	E	0.904	U	1	E	mRPMI & Inhib CP
SAK_RS05015	SAK_1002	1	E	0.949	U	1	E	mRPMI & Inhib CP
SAK_RS05020	SAK_1003	1	E	1	E	1	E	mRPMI & Subinhib CP & Inhib CP
SAK_RS05025	SAK_1004	1	E	0.962	U	0.131	U	mRPMI
SAK_RS05030	lplA	1	E	1	E	0.999	E	mRPMI & Subinhib CP & Inhib CP
SAK_RS05035	SAK_1006	0.999	E	1	E	1	E	mRPMI & Subinhib CP & Inhib CP
SAK_RS05040	SAK_1007	1	E	1	E	1	E	mRPMI & Subinhib CP & Inhib CP
SAK_RS05045	SAK_1008	0.984	U	0.991	E	1	E	Subinhib CP & Inhib CP
SAK_RS05050	SAK_1009	0.999	E	0.919	U	1	E	mRPMI & Inhib CP
SAK_RS05055	glmM	1	E	0.999	E	1	E	mRPMI & Subinhib CP & Inhib CP
SAK_RS05060	SAK_1011	0	NE	0	NE	0	NE	NE
SAK_RS05065	SAK_1012	0	NE	0	NE	0	NE	NE
SAK_RS05070	SAK_1013	0.001	NE	0.185	U	0.875	U	NE
SAK_RS05075	SAK_1014	0.001	NE	0.976	U	0.028	NE	NE
SAK_RS05080	SAK_1015	0.001	NE	0.001	NE	0.001	NE	NE
SAK_RS05085	SAK_1016	1	E	0.006	NE	0.995	E	mRPMI & Inhib CP
SAK_RS05090	SAK_1017	0	NE	0	NE	0	NE	NE
SAK_RS05095	cas1	0.001	NE	0.001	NE	0	NE	NE
SAK_RS05100	SAK_1019	0	NE	0	NE	0	NE	NE
SAK_RS05105	SAK_1020	0	NE	0.001	NE	0.001	NE	NE
SAK_RS05115	ndk	0	NE	0.001	NE	0.001	NE	NE
SAK_RS05120	lepA	0.787	U	0.022	NE	0.001	NE	NE
SAK_RS05125	SAK_1023	0.001	NE	0.186	U	0.001	NE	NE
SAK_RS05130	SAK_1024	0	NE	0	NE	0	NE	NE
SAK_RS05135	SAK_1025	0	NE	0	NE	0	NE	NE
SAK_RS05140	msrB	0.001	NE	0.001	NE	0	NE	NE
SAK_RS05145	SAK_1027	0.001	NE	0.37	U	0.007	NE	NE
SAK_RS05150	SAK_1028	0	NE	0.001	NE	0	NE	NE
SAK_RS05155	SAK_1029	0	NE	0	NE	0	NE	NE
SAK_RS05160	SAK_1031	0	NE	0	NE	0	NE	NE
SAK_RS05165	SAK_1032	0.001	NE	0.001	NE	0.001	NE	NE
SAK_RS05170	SAK_1033	0.001	NE	0.001	NE	0	NE	NE
SAK_RS05175	SAK_1034	0.001	NE	0.02	NE	0	NE	NE
SAK_RS05180	dnaE	1	E	1	E	1	E	mRPMI & Subinhib CP & Inhib CP
SAK_RS05185	pfk	1	E	1	E	1	E	mRPMI & Subinhib CP & Inhib CP
SAK_RS05190	pyk	1	E	1	E	1	E	mRPMI & Subinhib CP & Inhib CP
SAK_RS05195	lepB	0.626	U	0.043	U	0.933	U	NE
SAK_RS05200	glmS	1	E	1	E	1	E	mRPMI & Subinhib CP & Inhib CP
SAK_RS05205	phnA	0.001	NE	0	NE	0	NE	NE
SAK_RS05210	SAK_1042	0.001	NE	0	NE	0	NE	NE
SAK_RS05215	SAK_1043	0.001	NE	0	NE	0	NE	NE
SAK_RS05220	SAK_1044	0.001	NE	0.001	NE	0	NE	NE
SAK_RS05225	rpsT	0.001	NE	0	NE	0	NE	NE
SAK_RS05230	coaA	1	E	1	E	1	E	mRPMI & Subinhib CP & Inhib CP
SAK_RS05235	SAK_1047	0	NE	0	NE	0	NE	NE
SAK_RS05240	cdd	0	NE	0	NE	0	NE	NE
SAK_RS05245	SAK_1049	0	NE	0	NE	0	NE	NE
SAK_RS05250	SAK_1050	0.001	NE	0.018	NE	0.001	NE	NE
SAK_RS05255	SAK_1051	0	NE	0.001	NE	0	NE	NE
SAK_RS05260	SAK_1052	0	NE	0.001	NE	0	NE	NE
SAK_RS05265	nox	1	E	0.731	U	0.997	E	mRPMI & Inhib CP
SAK_RS05270	SAK_1054	1	E	0.998	E	1	E	mRPMI & Subinhib CP & Inhib CP
SAK_RS05275	gyrA	1	E	1	E	1	E	mRPMI & Subinhib CP & Inhib CP
SAK_RS05280	SAK_1056	0.001	NE	0.001	NE	0.001	NE	NE
SAK_RS05285	SAK_1057	0.001	NE	0.001	NE	0	NE	NE
SAK_RS05290	SAK_1058	0	NE	0.001	NE	0	NE	NE
SAK_RS05295	SAK_1059	0.832	U	0.986	U	1	E	Inhib CP
SAK_RS05310	guaA	0.032	NE	0.001	NE	0	NE	NE
SAK_RS05315	SAK_1063	0.123	U	0.968	U	0.996	E	Inhib CP
SAK_RS05320	gid	0	NE	0	NE	0	NE	NE
SAK_RS05325	SAK_1065	0.001	NE	0	NE	0	NE	NE
SAK_RS05330	SAK_1066	0	NE	0	NE	0	NE	NE
SAK_RS05335	SAK_1067	0	NE	0.001	NE	0	NE	NE
SAK_RS05340	SAK_1068	0.001	NE	0.001	NE	0	NE	NE
SAK_RS05345	SAK_1069	0.966	U	0.931	U	0.001	NE	NE
SAK_RS05350	SAK_1070	0	NE	0.001	NE	0	NE	NE
SAK_RS05355	SAK_1071	0.001	NE	0.5	U	0.001	NE	NE
SAK_RS05360	SAK_1072	0.001	NE	0.396	U	0.681	U	NE
SAK_RS05365	SAK_1073	1	E	1	E	1	E	mRPMI & Subinhib CP & Inhib CP
SAK_RS05370	SAK_1074	0.055	U	0.997	E	0.004	NE	Subinhib CP
SAK_RS05375	SAK_1075	0.004	NE	0.001	NE	0	NE	NE
SAK_RS05380	satD	0.991	E	0.917	U	0.997	E	mRPMI & Inhib CP
SAK_RS05385	ffh	1	E	1	E	1	E	mRPMI & Subinhib CP & Inhib CP
SAK_RS05390	SAK_1078	0.001	NE	0.001	NE	0	NE	NE
SAK_RS05395	ciaH	0	NE	0.001	NE	0.001	NE	NE
SAK_RS05400	ciaR	0.001	NE	0.006	NE	0.001	NE	NE
SAK_RS05405	pepN	0	NE	0	NE	0	NE	NE
SAK_RS05410	phoU	0.459	U	0.781	U	0.731	U	NE
SAK_RS05415	undefined	1	E	0.999	E	0.985	U	mRPMI & Subinhib CP
SAK_RS05420	pstB	1	E	1	E	1	E	mRPMI & Subinhib CP & Inhib CP
SAK_RS05425	pstA	1	E	1	E	1	E	mRPMI & Subinhib CP & Inhib CP
SAK_RS05430	pstC	1	E	0.074	U	1	E	mRPMI & Inhib CP
SAK_RS05435	SAK_1087	0.966	U	0.751	U	1	E	Inhib CP
SAK_RS05440	SAK_1088	1	E	1	E	1	E	mRPMI & Subinhib CP & Inhib CP
SAK_RS05445	SAK_1089	0	NE	0	NE	0	NE	NE
SAK_RS05450	SAK_1090	0	NE	0	NE	0	NE	NE
SAK_RS05455	spxA	0.003	NE	0.001	NE	0.001	NE	NE
SAK_RS05460	ribF	1	E	0.987	U	1	E	mRPMI & Inhib CP
SAK_RS05465	truB	0.004	NE	0.001	NE	0.632	U	NE
SAK_RS05470	SAK_1094	0	NE	0	NE	0	NE	NE
SAK_RS05475	SAK_1095	0	NE	0	NE	0	NE	NE
SAK_RS05480	SAK_1096	0.001	NE	0	NE	0	NE	NE
SAK_RS05485	SAK_1097	0	NE	0	NE	0	NE	NE
SAK_RS05490	SAK_1098	0.001	NE	0.002	NE	0.001	NE	NE
SAK_RS05495	SAK_1099	0.001	NE	0.904	U	0.951	U	NE
SAK_RS05500	topA	1	E	1	E	1	E	mRPMI & Subinhib CP & Inhib CP
SAK_RS05505	SAK_1101	0.001	NE	0.001	NE	0	NE	NE
SAK_RS05510	SAK_1102	0.001	NE	0	NE	0	NE	NE
SAK_RS05515	SAK_1103	0.001	NE	0.001	NE	0.001	NE	NE
SAK_RS05520	SAK_1104	0.001	NE	0.001	NE	0.001	NE	NE
SAK_RS05525	SAK_1105	0.001	NE	0.001	NE	0.006	NE	NE
SAK_RS05530	SAK_1106	0.995	E	0.988	U	0.065	U	mRPMI
SAK_RS05535	rnhB	0.003	NE	0.001	NE	0	NE	NE
SAK_RS05540	SAK_1108	1	E	1	E	1	E	mRPMI & Subinhib CP & Inhib CP
SAK_RS05545	SAK_1109	0.001	NE	0.005	NE	0.001	NE	NE
SAK_RS05550	cstA	0.001	NE	0.11	U	0.547	U	NE
SAK_RS05555	SAK_1111	0.001	NE	0.001	NE	0.001	NE	NE
SAK_RS05560	SAK_1112	0.97	U	0.996	E	0.001	NE	Subinhib CP
SAK_RS05565	undefined	0.01	NE	0.012	NE	0.001	NE	NE
SAK_RS05570	SAK_1113	0.992	E	0.986	U	0.995	E	mRPMI & Inhib CP
SAK_RS05575	SAK_1115	0.001	NE	0	NE	0.001	NE	NE
SAK_RS05580	SAK_1116	0.001	NE	0	NE	0	NE	NE
SAK_RS05585	SAK_1117	0.993	E	0.758	U	1	E	mRPMI & Inhib CP
SAK_RS05590	SAK_1118	0	NE	0	NE	0	NE	NE
SAK_RS05595	SAK_1119	0.001	NE	0.001	NE	0.001	NE	NE
SAK_RS05600	SAK_1120	0.021	NE	0.447	U	0.001	NE	NE
SAK_RS05605	SAK_1121	0.001	NE	0.015	NE	0.001	NE	NE
SAK_RS05610	SAK_1122	0	NE	0	NE	0	NE	NE
SAK_RS05615	SAK_1123	0.959	U	1	E	0.981	U	Subinhib CP
SAK_RS05620	SAK_1124	0.001	NE	0.176	U	0.001	NE	NE
SAK_RS05625	SAK_1125	0.002	NE	0	NE	0.001	NE	NE
SAK_RS05630	SAK_1126	0.699	U	0.985	U	0.001	NE	NE
SAK_RS05635	SAK_1127	0.001	NE	0.136	U	0.009	NE	NE
SAK_RS05640	SAK_1128	0.001	NE	0.001	NE	0	NE	NE
SAK_RS05645	SAK_1129	0	NE	0	NE	0	NE	NE
SAK_RS05650	SAK_1130	0.882	U	0.001	NE	0.001	NE	NE
SAK_RS05655	SAK_1131	0.001	NE	0.001	NE	0.001	NE	NE
SAK_RS05660	carB	0.897	U	0.956	U	0.147	U	NE
SAK_RS05665	carA	0.005	NE	0.567	U	0.984	U	NE
SAK_RS05670	pyrB	0.741	U	0.998	E	0.999	E	Subinhib CP & Inhib CP
SAK_RS05675	pyrC	1	E	0.501	U	1	E	mRPMI & Inhib CP
SAK_RS05680	pyrE	0.001	NE	0.001	NE	0.001	NE	NE
SAK_RS05685	pyrF	0	NE	0.001	NE	0	NE	NE
SAK_RS05690	SAK_1138	0.001	NE	0.001	NE	0.001	NE	NE
SAK_RS05695	SAK_1139	0.001	NE	0.001	NE	0.001	NE	NE
SAK_RS05700	SAK_1140	0	NE	0	NE	0	NE	NE
SAK_RS05705	asd	0.844	U	0.003	NE	0.255	U	NE
SAK_RS05710	SAK_1142	0.99	E	0.991	E	0.997	E	mRPMI & Subinhib CP & Inhib CP
SAK_RS05715	SAK_1143	1	E	1	E	1	E	mRPMI & Subinhib CP & Inhib CP
SAK_RS05720	fhs	0.999	E	0.996	E	1	E	mRPMI & Subinhib CP & Inhib CP
SAK_RS05725	lplA	0.019	NE	0.091	U	0.001	NE	NE
SAK_RS05730	SAK_1146	0.001	NE	0.001	NE	0	NE	NE
SAK_RS05735	SAK_1147	0.001	NE	0.001	NE	0	NE	NE
SAK_RS05740	SAK_1148	0.003	NE	0.996	E	0	NE	Subinhib CP
SAK_RS05745	SAK_1149	0.001	NE	0.001	NE	0.001	NE	NE
SAK_RS05750	SAK_1150	0	NE	0	NE	0	NE	NE
SAK_RS05755	SAK_1151	1	E	0.737	U	0.993	E	mRPMI & Inhib CP
SAK_RS05760	coaB	0.986	U	0.999	E	0.999	E	Subinhib CP & Inhib CP
SAK_RS05765	coaC	0.993	E	1	E	1	E	mRPMI & Subinhib CP & Inhib CP
SAK_RS05770	SAK_1154	0.998	E	0.991	E	0.969	U	mRPMI & Subinhib CP
SAK_RS05775	SAK_1155	1	E	1	E	1	E	mRPMI & Subinhib CP & Inhib CP
SAK_RS05780	undefined	0	NE	0	NE	0	NE	NE
SAK_RS05785	SAK_1156	0.002	NE	0.017	NE	0.001	NE	NE
SAK_RS05790	SAK_1157	0.001	NE	0.001	NE	0.43	U	NE
SAK_RS05795	SAK_1158	0.001	NE	0.001	NE	0	NE	NE
SAK_RS05800	SAK_1159	0.001	NE	0.001	NE	0	NE	NE
SAK_RS05805	glyA	0.001	NE	0.419	U	0.026	NE	NE
SAK_RS05810	SAK_1161	0.992	E	0.984	U	0.991	E	mRPMI & Inhib CP
SAK_RS05815	SAK_1162	0.006	NE	0	NE	0	NE	NE
SAK_RS05820	prfA	1	E	0.999	E	1	E	mRPMI & Subinhib CP & Inhib CP
SAK_RS05825	tdk	0	NE	0	NE	0	NE	NE
SAK_RS05830	SAK_1165	0	NE	0	NE	0	NE	NE
SAK_RS05835	SAK_1166	0.001	NE	0.001	NE	0.001	NE	NE
SAK_RS05840	SAK_1167	0.001	NE	0.001	NE	0.001	NE	NE
SAK_RS05845	SAK_1168	0.001	NE	0	NE	0	NE	NE
SAK_RS05850	SAK_1169	0.001	NE	0.001	NE	0.001	NE	NE
SAK_RS05855	pbuX	0.001	NE	0.001	NE	0	NE	NE
SAK_RS05860	xpt	0	NE	0.001	NE	0	NE	NE
SAK_RS05865	guaC	0.881	U	0.001	NE	0.763	U	NE
SAK_RS05870	SAK_1173	0.001	NE	0.001	NE	0	NE	NE
SAK_RS05875	SAK_1174	0.001	NE	0.001	NE	0.001	NE	NE
SAK_RS05880	SAK_1175	0.061	U	0.094	U	0.001	NE	NE
SAK_RS05885	SAK_1176	0.978	U	0.14	U	0.001	NE	NE
SAK_RS05890	pta	1	E	0.999	E	0.996	E	mRPMI & Subinhib CP & Inhib CP
SAK_RS05895	SAK_1178	0	NE	0	NE	0	NE	NE
SAK_RS05900	ppnK	1	E	1	E	1	E	mRPMI & Subinhib CP & Inhib CP
SAK_RS05905	SAK_1180	0.001	NE	0.001	NE	0	NE	NE
SAK_RS05910	SAK_1181	0.95	U	0.974	U	0.999	E	Inhib CP
SAK_RS05915	prs	0.92	U	0.001	NE	0.198	U	NE
SAK_RS05920	SAK_1183	1	E	0.999	E	1	E	mRPMI & Subinhib CP & Inhib CP
SAK_RS05925	SAK_1184	0	NE	0.001	NE	0	NE	NE
SAK_RS05930	SAK_1185	0.998	E	0.913	U	0.808	U	mRPMI
SAK_RS05935	radC	0.002	NE	0.841	U	0.001	NE	NE
SAK_RS05940	SAK_1187	0.001	NE	0.002	NE	0	NE	NE
SAK_RS05945	SAK_1188	0.014	NE	0.009	NE	0.006	NE	NE
SAK_RS05950	SAK_1189	0.002	NE	0.001	NE	0.001	NE	NE
SAK_RS05955	SAK_1190	0.012	NE	0.318	U	0.125	U	NE
SAK_RS05960	SAK_1191	0.305	U	0.001	NE	0.001	NE	NE
SAK_RS05965	SAK_1192	0.001	NE	0.004	NE	0.001	NE	NE
SAK_RS05970	potD	0.571	U	0.001	NE	0	NE	NE
SAK_RS05975	potC	0.001	NE	0	NE	0	NE	NE
SAK_RS05980	potB	0	NE	0	NE	0	NE	NE
SAK_RS05985	potA	0.001	NE	0	NE	0	NE	NE
SAK_RS05990	murB	0.988	E	1	E	1	E	mRPMI & Subinhib CP & Inhib CP
SAK_RS05995	folK	0.998	E	0.999	E	1	E	mRPMI & Subinhib CP & Inhib CP
SAK_RS06000	folB	0.733	U	0.99	E	0.998	E	Subinhib CP & Inhib CP
SAK_RS06005	folP	1	E	0.999	E	1	E	mRPMI & Subinhib CP & Inhib CP
SAK_RS06010	folE	0.807	U	0.993	E	0.723	U	Subinhib CP
SAK_RS06015	folC	1	E	1	E	1	E	mRPMI & Subinhib CP & Inhib CP
SAK_RS06020	rarD	0.001	NE	0.001	NE	0	NE	NE
SAK_RS06025	thrB	0.001	NE	0.001	NE	0.001	NE	NE
SAK_RS06030	hom	0.001	NE	0.001	NE	0.001	NE	NE
SAK_RS06035	SAK_1206	0.963	U	0	NE	0.001	NE	NE
SAK_RS06040	SAK_1207	0.001	NE	0.006	NE	0.992	E	Inhib CP
SAK_RS06065	SAK_1211	0.001	NE	0	NE	0	NE	NE
SAK_RS06070	SAK_1212	0	NE	0.001	NE	0	NE	NE
SAK_RS06075	SAK_1213	0.001	NE	0.001	NE	0	NE	NE
SAK_RS06080	undefined	1	E	1	E	0.997	E	mRPMI & Subinhib CP & Inhib CP
SAK_RS06090	SAK_1215	0.001	NE	0	NE	0	NE	NE
SAK_RS06095	SAK_1216	0.001	NE	0.001	NE	0	NE	NE
SAK_RS06100	tpx	0.001	NE	0	NE	0.001	NE	NE
SAK_RS06105	SAK_1218	0.87	U	0.874	U	0.83	U	NE
SAK_RS06110	undefined	0.676	U	0.001	NE	0.001	NE	NE
SAK_RS06120	SAK_1220	1	E	1	E	1	E	mRPMI & Subinhib CP & Inhib CP
SAK_RS06125	SAK_1221	0.001	NE	0.018	NE	0.04	U	NE
SAK_RS06130	SAK_1222	0	NE	0.001	NE	0	NE	NE
SAK_RS06135	SAK_1223	0.001	NE	0.001	NE	0.001	NE	NE
SAK_RS06140	SAK_1224	0.001	NE	0	NE	0.869	U	NE
SAK_RS06145	SAK_1225	0	NE	0.836	U	0.001	NE	NE
SAK_RS06150	SAK_1226	0	NE	0	NE	0	NE	NE
SAK_RS06155	SAK_1227	0	NE	0	NE	0	NE	NE
SAK_RS06160	pcrA	0.977	U	0.983	U	1	E	Inhib CP
SAK_RS06165	SAK_1229	0.001	NE	0.001	NE	0.001	NE	NE
SAK_RS06170	uraA	0	NE	0.001	NE	0	NE	NE
SAK_RS06175	SAK_1231	0.658	U	0.041	U	0.597	U	NE
SAK_RS06180	SAK_1232	0	NE	0.001	NE	0.001	NE	NE
SAK_RS06185	SAK_1233	0.001	NE	0.001	NE	0.001	NE	NE
SAK_RS06190	SAK_1234	0.001	NE	0.001	NE	0.249	U	NE
SAK_RS06195	SAK_1235	0.001	NE	0.001	NE	0.795	U	NE
SAK_RS06200	SAK_1236	-1	S	-1	S	-1	S	NE
SAK_RS06205	rpsA	1	E	0.996	E	1	E	mRPMI & Subinhib CP & Inhib CP
SAK_RS06210	SAK_1238	-1	S	-1	S	-1	S	NE
SAK_RS06215	SAK_1239	-1	S	-1	S	-1	S	NE
SAK_RS06220	SAK_1240	0.033	NE	0	NE	0.001	NE	NE
SAK_RS06225	ilvE	0	NE	0	NE	0	NE	NE
SAK_RS06230	parC	1	E	1	E	1	E	mRPMI & Subinhib CP & Inhib CP
SAK_RS06235	parE	1	E	1	E	1	E	mRPMI & Subinhib CP & Inhib CP
SAK_RS06240	SAK_1244	0.763	U	0.995	E	0.997	E	Subinhib CP & Inhib CP
SAK_RS06245	ung	0.942	U	0.342	U	1	E	Inhib CP
SAK_RS06250	SAK_1246	0	NE	0	NE	0	NE	NE
SAK_RS06255	neuA	0.001	NE	0.001	NE	0.001	NE	NE
SAK_RS06260	neuD	0.001	NE	0.001	NE	0	NE	NE
SAK_RS06265	neuC	0.001	NE	0.001	NE	0.001	NE	NE
SAK_RS06270	neuB	0	NE	0.001	NE	0	NE	NE
SAK_RS06275	cpsL	0.001	NE	0.974	U	0.003	NE	NE
SAK_RS06280	SAK_1252	0.001	NE	0.001	NE	0.001	NE	NE
SAK_RS06285	SAK_1253	1	E	1	E	1	E	mRPMI & Subinhib CP & Inhib CP
SAK_RS06290	cpsI	0.999	E	1	E	1	E	mRPMI & Subinhib CP & Inhib CP
SAK_RS06295	cpsH	1	E	1	E	1	E	mRPMI & Subinhib CP & Inhib CP
SAK_RS06300	SAK_1256	0.001	NE	0.896	U	0.001	NE	NE
SAK_RS06305	cpsF	0	NE	0.001	NE	0	NE	NE
SAK_RS06310	cpsE	0.001	NE	0.001	NE	0	NE	NE
SAK_RS06315	cpsD	0	NE	0	NE	0	NE	NE
SAK_RS06320	cpsC	0	NE	0	NE	0	NE	NE
SAK_RS06325	cpsB	0.001	NE	0	NE	0.001	NE	NE
SAK_RS06330	SAK_1262	0	NE	0	NE	0	NE	NE
SAK_RS06335	cpsY	0.001	NE	0.001	NE	0	NE	NE
SAK_RS06340	undefined	0.003	NE	0.001	NE	0	NE	NE
SAK_RS06345	deoD	0.001	NE	0	NE	0	NE	NE
SAK_RS06350	SAK_1266	0.001	NE	0.001	NE	0.001	NE	NE
SAK_RS06355	punA	0.001	NE	0.001	NE	0.001	NE	NE
SAK_RS06360	arsC	0.001	NE	0.127	U	0	NE	NE
SAK_RS06365	deoB	0.974	U	0.001	NE	0.451	U	NE
SAK_RS06370	rpiA	1	E	1	E	0.992	E	mRPMI & Subinhib CP & Inhib CP
SAK_RS06375	SAK_1271	0	NE	0.001	NE	0	NE	NE
SAK_RS06380	estA	0.001	NE	0.001	NE	0.001	NE	NE
SAK_RS06385	SAK_1273	1	E	1	E	1	E	mRPMI & Subinhib CP & Inhib CP
SAK_RS06390	SAK_1274	0.001	NE	0.524	U	0.001	NE	NE
SAK_RS06395	SAK_1275	0.002	NE	0.005	NE	0.005	NE	NE
SAK_RS06400	SAK_1276	0.001	NE	0.001	NE	0.004	NE	NE
SAK_RS06405	fbpA	0.994	E	0.994	E	0.961	U	mRPMI & Subinhib CP
SAK_RS06410	budA	0.999	E	0.405	U	0.002	NE	mRPMI
SAK_RS06415	budB	0.218	U	0.761	U	0.988	E	Inhib CP
SAK_RS06420	SAK_1280	0.05	U	0.911	U	0.902	U	NE
SAK_RS06425	SAK_1281	0.001	NE	0.994	E	0.277	U	Subinhib CP
SAK_RS06430	SAK_1282	0.001	NE	0.001	NE	0	NE	NE
SAK_RS06435	mutX	0	NE	0.001	NE	0	NE	NE
SAK_RS06440	hylB	0.157	U	0.444	U	0.999	E	Inhib CP
SAK_RS06445	rfbB	1	E	1	E	1	E	mRPMI & Subinhib CP & Inhib CP
SAK_RS06450	rmlC	0.989	E	0.979	U	0.996	E	mRPMI & Inhib CP
SAK_RS06455	rfbA	1	E	0.701	U	1	E	mRPMI & Inhib CP
SAK_RS06460	SAK_1288	0.001	NE	0.001	NE	0.001	NE	NE
SAK_RS06465	SAK_1289	0.001	NE	0.001	NE	0.038	U	NE
SAK_RS06470	SAK_1290	0.781	U	0.003	NE	0.976	U	NE
SAK_RS06475	SAK_1291	0.999	E	0.999	E	1	E	mRPMI & Subinhib CP & Inhib CP
SAK_RS06480	apt	0.001	NE	0.591	U	0.001	NE	NE
SAK_RS06485	SAK_1293	0.903	U	0.004	NE	1	E	Inhib CP
SAK_RS06490	recJ	0.001	NE	0.072	U	0.205	U	NE
SAK_RS06495	SAK_1295	0.001	NE	0	NE	0.001	NE	NE
SAK_RS06500	rnz	0.999	E	1	E	1	E	mRPMI & Subinhib CP & Inhib CP
SAK_RS06505	SAK_1297	0.001	NE	0	NE	0	NE	NE
SAK_RS06510	SAK_1298	0	NE	0.001	NE	0	NE	NE
SAK_RS06515	miaA	1	E	0.848	U	1	E	mRPMI & Inhib CP
SAK_RS06520	SAK_1300	0	NE	0	NE	0	NE	NE
SAK_RS06525	SAK_1301	0.007	NE	0.002	NE	0.001	NE	NE
SAK_RS06530	SAK_1302	0.031	NE	0.001	NE	0.001	NE	NE
SAK_RS06535	SAK_1303	0.001	NE	0.001	NE	0.001	NE	NE
SAK_RS06540	SAK_1304	0.001	NE	0.996	E	0.999	E	Subinhib CP & Inhib CP
SAK_RS06545	pepV	0.993	E	0.514	U	0.799	U	mRPMI
SAK_RS06550	SAK_1306	0	NE	0	NE	0	NE	NE
SAK_RS06555	SAK_1307	0.973	U	0.183	U	0.001	NE	NE
SAK_RS06560	uvrC	0.002	NE	0.002	NE	0.001	NE	NE
SAK_RS06565	SAK_1309	0	NE	0.712	U	0.001	NE	NE
SAK_RS06570	SAK_1310	0.001	NE	0.001	NE	0.001	NE	NE
SAK_RS06575	SAK_1311	0.001	NE	0.002	NE	0.004	NE	NE
SAK_RS06580	SAK_1312	0	NE	0	NE	0	NE	NE
SAK_RS06585	SAK_1313	0	NE	0	NE	0	NE	NE
SAK_RS06595	SAK_1315	0.29	U	0.016	NE	0.621	U	NE
SAK_RS06615	undefined	0	NE	0	NE	0	NE	NE
SAK_RS06620	SAK_1318	0.395	U	0.002	NE	0.028	NE	NE
SAK_RS06625	lmb	0.001	NE	0.568	U	0.356	U	NE
SAK_RS06630	scpB	0.014	NE	0.071	U	0.991	E	Inhib CP
SAK_RS06635	SAK_1321	0.001	NE	0.001	NE	0.001	NE	NE
SAK_RS06650	SAK_1324	0	NE	0	NE	0	NE	NE
SAK_RS06655	SAK_1325	0	NE	0	NE	0	NE	NE
SAK_RS06660	SAK_1326	0.001	NE	0	NE	0	NE	NE
SAK_RS06665	undefined	0	NE	0	NE	0	NE	NE
SAK_RS06670	SAK_1327	0.083	U	0.78	U	0.001	NE	NE
SAK_RS06675	undefined	0.518	U	0.983	U	0.026	NE	NE
SAK_RS06680	undefined	0	NE	0.001	NE	0	NE	NE
SAK_RS06685	undefined	0.001	NE	0.001	NE	0.001	NE	NE
SAK_RS06690	undefined	0.005	NE	0.005	NE	0.117	U	NE
SAK_RS06695	SAK_1330	0	NE	0.001	NE	0	NE	NE
SAK_RS06700	SAK_1331	0.001	NE	0	NE	0.001	NE	NE
SAK_RS06705	SAK_1332	0	NE	0.001	NE	0	NE	NE
SAK_RS06710	SAK_1333	0.001	NE	0.002	NE	0.001	NE	NE
SAK_RS06715	rplL	0	NE	0.001	NE	0.001	NE	NE
SAK_RS06720	rplJ	0.81	U	0.706	U	0.731	U	NE
SAK_RS06725	clpL	0.01	NE	0.001	NE	0.001	NE	NE
SAK_RS06730	SAK_1337	0.619	U	0.889	U	0.996	E	Inhib CP
SAK_RS06735	SAK_1338	0.001	NE	0.109	U	0.204	U	NE
SAK_RS06740	SAK_1339	0	NE	0.001	NE	0.001	NE	NE
SAK_RS06750	SAK_1341	0.341	U	0.001	NE	0.001	NE	NE
SAK_RS06755	SAK_1342	1	E	0.997	E	1	E	mRPMI & Subinhib CP & Inhib CP
SAK_RS06760	clpX	1	E	0.575	U	0.915	U	mRPMI
SAK_RS06765	undefined	0	NE	0	NE	0	NE	NE
SAK_RS06770	folA	0.002	NE	0.362	U	0.003	NE	NE
SAK_RS06775	thyA	0.003	NE	0.994	E	0.996	E	Subinhib CP & Inhib CP
SAK_RS06780	SAK_1347	1	E	1	E	1	E	mRPMI & Subinhib CP & Inhib CP
SAK_RS06785	SAK_1348	1	E	1	E	1	E	mRPMI & Subinhib CP & Inhib CP
SAK_RS06790	SAK_1349	0	NE	0	NE	0	NE	NE
SAK_RS06795	SAK_1350	0	NE	0	NE	0	NE	NE
SAK_RS06800	SAK_1351	0	NE	0.001	NE	0	NE	NE
SAK_RS06805	SAK_1352	0	NE	0	NE	0	NE	NE
SAK_RS06810	SAK_1353	0	NE	0	NE	0	NE	NE
SAK_RS06815	fni	1	E	1	E	1	E	mRPMI & Subinhib CP & Inhib CP
SAK_RS06820	SAK_1355	1	E	0.999	E	1	E	mRPMI & Subinhib CP & Inhib CP
SAK_RS06825	mvaD	0.964	U	0.98	U	1	E	Inhib CP
SAK_RS06830	mvk	0.999	E	1	E	1	E	mRPMI & Subinhib CP & Inhib CP
SAK_RS06835	SAK_1358	1	E	0.998	E	1	E	mRPMI & Subinhib CP & Inhib CP
SAK_RS06840	SAK_1359	0.971	U	1	E	1	E	Subinhib CP & Inhib CP
SAK_RS06845	SAK_1360	1	E	1	E	1	E	mRPMI & Subinhib CP & Inhib CP
SAK_RS06850	SAK_1361	0.001	NE	0.001	NE	0.001	NE	NE
SAK_RS06855	SAK_1362	0.028	NE	0.001	NE	0.001	NE	NE
SAK_RS06860	SAK_1363	0	NE	0	NE	0	NE	NE
SAK_RS06865	SAK_1364	0.388	U	1	E	0.772	U	Subinhib CP
SAK_RS06870	def	0	NE	0.001	NE	0.001	NE	NE
SAK_RS06875	gdhA	0.001	NE	0.001	NE	0.001	NE	NE
SAK_RS06880	SAK_1367	0.993	E	0.056	U	0.002	NE	mRPMI
SAK_RS06885	SAK_1368	0.001	NE	0.308	U	0.042	U	NE
SAK_RS06890	SAK_1369	0.001	NE	0.002	NE	0.001	NE	NE
SAK_RS06895	SAK_1370	0.064	U	0.001	NE	0.005	NE	NE
SAK_RS06900	SAK_1371	0.001	NE	0.001	NE	0.001	NE	NE
SAK_RS06905	papS	1	E	1	E	1	E	mRPMI & Subinhib CP & Inhib CP
SAK_RS06910	SAK_1373	0	NE	0	NE	0	NE	NE
SAK_RS06915	SAK_1374	0	NE	0.001	NE	0	NE	NE
SAK_RS06920	SAK_1375	0.001	NE	0	NE	0	NE	NE
SAK_RS06925	SAK_1376	0.971	U	0.002	NE	0.001	NE	NE
SAK_RS06930	SAK_1377	0.001	NE	0.001	NE	0.001	NE	NE
SAK_RS06935	SAK_1378	0.963	U	0.956	U	0.869	U	NE
SAK_RS06940	SAK_1379	0.003	NE	0.844	U	0.006	NE	NE
SAK_RS06945	SAK_1380	0	NE	0	NE	0	NE	NE
SAK_RS06950	SAK_1381	0	NE	0	NE	0	NE	NE
SAK_RS06955	panE	0	NE	0	NE	0	NE	NE
SAK_RS06960	SAK_1383	0	NE	0	NE	0	NE	NE
SAK_RS06965	SAK_1384	1	E	1	E	1	E	mRPMI & Subinhib CP & Inhib CP
SAK_RS06970	trmD	0.768	U	0.727	U	0.911	U	NE
SAK_RS06975	rimM	0.573	U	0.277	U	0.527	U	NE
SAK_RS06980	SAK_1387	-1	S	-1	S	-1	S	NE
SAK_RS06985	SAK_1388	-1	S	-1	S	-1	S	NE
SAK_RS06990	SAK_1389	0.001	NE	0.001	NE	0.001	NE	NE
SAK_RS06995	SAK_1390	0	NE	0	NE	0.001	NE	NE
SAK_RS07000	rpsP	0.978	U	0.4	U	0.986	U	NE
SAK_RS07005	SAK_1392	0.001	NE	0	NE	0	NE	NE
SAK_RS07010	SAK_1393	0	NE	0	NE	0.001	NE	NE
SAK_RS07015	SAK_1394	0.001	NE	0.001	NE	0.001	NE	NE
SAK_RS07020	SAK_1395	0.001	NE	0.001	NE	0	NE	NE
SAK_RS07025	carA	0.04	U	0.003	NE	0	NE	NE
SAK_RS07030	pyrR	0.006	NE	0.001	NE	0.001	NE	NE
SAK_RS07035	SAK_1398	0.859	U	0.001	NE	0.002	NE	NE
SAK_RS07040	lspA	1	E	0.775	U	0.007	NE	mRPMI
SAK_RS07045	SAK_1400	1	E	1	E	1	E	mRPMI & Subinhib CP & Inhib CP
SAK_RS07050	rpmA	0.516	U	0.001	NE	0.246	U	NE
SAK_RS07055	SAK_1402	1	E	1	E	1	E	mRPMI & Subinhib CP & Inhib CP
SAK_RS07060	rplU	0.987	U	0.989	U	0.38	U	NE
SAK_RS07065	SAK_1404	0	NE	0.001	NE	0	NE	NE
SAK_RS07070	thiI	0.001	NE	0.001	NE	0.001	NE	NE
SAK_RS07075	SAK_1406	0	NE	0.001	NE	0	NE	NE
SAK_RS07080	SAK_1407	0	NE	0	NE	0	NE	NE
SAK_RS07085	gor	0.001	NE	0	NE	0	NE	NE
SAK_RS07090	SAK_1409	0	NE	0	NE	0	NE	NE
SAK_RS07095	aroC	0.001	NE	0.395	U	0	NE	NE
SAK_RS07100	aroB	0.001	NE	0.001	NE	0.001	NE	NE
SAK_RS07105	aroD	0.001	NE	0.001	NE	0	NE	NE
SAK_RS07110	SAK_1413	0	NE	0	NE	0	NE	NE
SAK_RS07115	SAK_1414	1	E	1	E	1	E	mRPMI & Subinhib CP & Inhib CP
SAK_RS07120	rplT	0.001	NE	0.939	U	0.232	U	NE
SAK_RS07125	rpmI	0.005	NE	0.276	U	0.001	NE	NE
SAK_RS07130	infC	0.997	E	0.995	E	1	E	mRPMI & Subinhib CP & Inhib CP
SAK_RS07135	cmk	0.999	E	0.995	E	1	E	mRPMI & Subinhib CP & Inhib CP
SAK_RS07140	SAK_1419	0.024	NE	0.001	NE	0	NE	NE
SAK_RS07145	SAK_1420	0	NE	0	NE	0	NE	NE
SAK_RS07150	SAK_1421	0.001	NE	0.001	NE	0	NE	NE
SAK_RS07155	pepT	0	NE	0	NE	0	NE	NE
SAK_RS07160	SAK_1423	1	E	1	E	1	E	mRPMI & Subinhib CP & Inhib CP
SAK_RS07165	murE	1	E	1	E	1	E	mRPMI & Subinhib CP & Inhib CP
SAK_RS07170	fhuC	0	NE	0.001	NE	0	NE	NE
SAK_RS07175	fhuD	0	NE	0.001	NE	0.001	NE	NE
SAK_RS07180	fhuB	0.001	NE	0.001	NE	0	NE	NE
SAK_RS07185	SAK_1428	0.001	NE	0	NE	0	NE	NE
SAK_RS07190	SAK_1429	0.001	NE	0.001	NE	0.001	NE	NE
SAK_RS07195	ppaC	0.994	E	0.848	U	1	E	mRPMI & Inhib CP
SAK_RS07200	pflA	0.999	E	1	E	1	E	mRPMI & Subinhib CP & Inhib CP
SAK_RS07205	SAK_1432	0	NE	0.001	NE	0	NE	NE
SAK_RS07210	SAK_1433	0.001	NE	0.001	NE	0.001	NE	NE
SAK_RS07215	SAK_1434	0	NE	0.001	NE	0	NE	NE
SAK_RS07220	SAK_1435	0	NE	0	NE	0	NE	NE
SAK_RS07225	SAK_1436	0.001	NE	0.001	NE	0.001	NE	NE
SAK_RS07230	SAK_1437	1	E	1	E	1	E	mRPMI & Subinhib CP & Inhib CP
SAK_RS07235	SAK_1438	1	E	0.999	E	0.768	U	mRPMI & Subinhib CP
SAK_RS07240	SAK_1439	1	E	1	E	1	E	mRPMI & Subinhib CP & Inhib CP
SAK_RS07245	SAK_1440	1	E	1	E	1	E	mRPMI & Subinhib CP & Inhib CP
SAK_RS07250	undefined	1	E	1	E	1	E	mRPMI & Subinhib CP & Inhib CP
SAK_RS07255	lepB	0.997	E	1	E	1	E	mRPMI & Subinhib CP & Inhib CP
SAK_RS07260	SAK_1444	0.996	E	0.986	U	0.997	E	mRPMI & Inhib CP
SAK_RS07265	SAK_1445	1	E	1	E	1	E	mRPMI & Subinhib CP & Inhib CP
SAK_RS07270	SAK_1446	1	E	1	E	1	E	mRPMI & Subinhib CP & Inhib CP
SAK_RS07275	SAK_1447	1	E	1	E	1	E	mRPMI & Subinhib CP & Inhib CP
SAK_RS07280	SAK_1448	1	E	1	E	1	E	mRPMI & Subinhib CP & Inhib CP
SAK_RS07285	SAK_1449	1	E	1	E	1	E	mRPMI & Subinhib CP & Inhib CP
SAK_RS07290	SAK_1450	1	E	0.988	U	0.979	U	mRPMI
SAK_RS07295	SAK_1451	1	E	1	E	1	E	mRPMI & Subinhib CP & Inhib CP
SAK_RS07300	ispD	0.993	E	1	E	0.999	E	mRPMI & Subinhib CP & Inhib CP
SAK_RS07305	licD2	1	E	1	E	1	E	mRPMI & Subinhib CP & Inhib CP
SAK_RS07310	SAK_1454	1	E	1	E	0.998	E	mRPMI & Subinhib CP & Inhib CP
SAK_RS07315	SAK_1455	0.999	E	0.999	E	0.028	NE	mRPMI & Subinhib CP
SAK_RS07320	SAK_1456	1	E	1	E	1	E	mRPMI & Subinhib CP & Inhib CP
SAK_RS07325	SAK_1457	1	E	1	E	1	E	mRPMI & Subinhib CP & Inhib CP
SAK_RS07330	rgpAc	1	E	1	E	1	E	mRPMI & Subinhib CP & Inhib CP
SAK_RS07335	rfbD	1	E	0.997	E	1	E	mRPMI & Subinhib CP & Inhib CP
SAK_RS07340	SAK_1460	0.001	NE	0.001	NE	0	NE	NE
SAK_RS07345	rpoD	1	E	1	E	1	E	mRPMI & Subinhib CP & Inhib CP
SAK_RS07350	dnaG	1	E	1	E	1	E	mRPMI & Subinhib CP & Inhib CP
SAK_RS07355	mscL	0	NE	0	NE	0	NE	NE
SAK_RS07360	rpsU	0.034	U	0.003	NE	0	NE	NE
SAK_RS07365	SAK_1465	0	NE	0	NE	0	NE	NE
SAK_RS07370	SAK_1466	0.001	NE	0	NE	0	NE	NE
SAK_RS07375	SAK_1467	0	NE	0	NE	0	NE	NE
SAK_RS07380	SAK_1468	0.003	NE	0.011	NE	0.001	NE	NE
SAK_RS07385	SAK_1469	0	NE	0	NE	0	NE	NE
SAK_RS07390	SAK_1470	0	NE	0	NE	0	NE	NE
SAK_RS07395	SAK_1471	0	NE	0	NE	0	NE	NE
SAK_RS07400	glgP	0.001	NE	0.001	NE	0	NE	NE
SAK_RS07405	malQ	1	E	1	E	1	E	mRPMI & Subinhib CP & Inhib CP
SAK_RS07410	SAK_1474	0	NE	0	NE	0	NE	NE
SAK_RS07415	SAK_1475	0.414	U	0.001	NE	0.001	NE	NE
SAK_RS07420	SAK_1476	0	NE	0.001	NE	0	NE	NE
SAK_RS07425	SAK_1477	0	NE	0	NE	0	NE	NE
SAK_RS07430	SAK_1478	0	NE	0	NE	0	NE	NE
SAK_RS07435	SAK_1479	0	NE	0	NE	0	NE	NE
SAK_RS07440	undefined	0	NE	0	NE	0	NE	NE
SAK_RS07445	SAK_1480	0	NE	0	NE	0	NE	NE
SAK_RS07450	SAK_1481	0	NE	0	NE	0	NE	NE
SAK_RS07455	secA	0.002	NE	0.001	NE	0.001	NE	NE
SAK_RS07460	asp3	0	NE	0.001	NE	0	NE	NE
SAK_RS07465	asp2	0	NE	0.001	NE	0	NE	NE
SAK_RS07470	asp1	0.001	NE	0.001	NE	0	NE	NE
SAK_RS07475	SAK_1486	0	NE	0	NE	0	NE	NE
SAK_RS07480	SAK_1487	0	NE	0	NE	0	NE	NE
SAK_RS07485	SAK_1488	0	NE	0	NE	0	NE	NE
SAK_RS07490	SAK_1489	0	NE	0	NE	0	NE	NE
SAK_RS07495	SAK_1490	0	NE	0	NE	0	NE	NE
SAK_RS07500	SAK_1491	0	NE	0	NE	0	NE	NE
SAK_RS07505	SAK_1492	0	NE	0	NE	0	NE	NE
SAK_RS07520	undefined	0	NE	0.001	NE	0.001	NE	NE
SAK_RS07525	uvrB	0	NE	0.001	NE	0	NE	NE
SAK_RS07530	SAK_1496	0.001	NE	0	NE	0	NE	NE
SAK_RS07535	SAK_1497	0.012	NE	0.006	NE	0.138	U	NE
SAK_RS07540	SAK_1498	0	NE	0	NE	0	NE	NE
SAK_RS07545	undefined	0	NE	0	NE	0	NE	NE
SAK_RS07550	SAK_1499	0	NE	0	NE	0	NE	NE
SAK_RS07555	obgE	1	E	1	E	1	E	mRPMI & Subinhib CP & Inhib CP
SAK_RS07560	SAK_1501	-1	S	-1	S	-1	S	NE
SAK_RS07565	pepS	0	NE	0.415	U	0	NE	NE
SAK_RS07570	SAK_1503	0	NE	0.001	NE	0	NE	NE
SAK_RS07575	SAK_1504	0.001	NE	0.996	E	0.766	U	Subinhib CP
SAK_RS07580	SAK_1505	0.772	U	0.004	NE	0.951	U	NE
SAK_RS07585	SAK_1506	0	NE	0	NE	0	NE	NE
SAK_RS07590	SAK_1507	0.808	U	0.001	NE	0.001	NE	NE
SAK_RS07595	gloA	0	NE	0	NE	0	NE	NE
SAK_RS07600	SAK_1509	0.001	NE	0.402	U	0.001	NE	NE
SAK_RS07605	cycA	0.001	NE	0.677	U	0.992	E	Inhib CP
SAK_RS07610	smpB	0.992	E	0.989	U	0.996	E	mRPMI & Inhib CP
SAK_RS07615	rnr	0.479	U	0.998	E	1	E	Subinhib CP & Inhib CP
SAK_RS07620	secG	0	NE	0.118	U	0	NE	NE
SAK_RS07625	SAK_1515	0.001	NE	0.001	NE	0.001	NE	NE
SAK_RS07630	SAK_1516	0.001	NE	0.001	NE	0.003	NE	NE
SAK_RS07635	SAK_1517	0.001	NE	0.001	NE	0.001	NE	NE
SAK_RS07640	coaE	0.997	E	0.984	U	0.999	E	mRPMI & Inhib CP
SAK_RS07645	mutM	0.002	NE	0.015	NE	0.001	NE	NE
SAK_RS07650	SAK_1520	0.979	U	0.977	U	0.001	NE	NE
SAK_RS07655	SAK_1521	0.966	U	0.378	U	0.306	U	NE
SAK_RS07660	undefined	0.555	U	0.538	U	0.932	U	NE
SAK_RS07665	undefined	0.699	U	0.964	U	0.67	U	NE
SAK_RS07670	undefined	0.002	NE	0.004	NE	0.123	U	NE
SAK_RS07675	undefined	0.001	NE	0.001	NE	0.001	NE	NE
SAK_RS07680	SAK_1524	0.997	E	0.001	NE	0.003	NE	mRPMI
SAK_RS07685	era	1	E	0.977	U	1	E	mRPMI & Inhib CP
SAK_RS07690	dgkA	0	NE	0	NE	0	NE	NE
SAK_RS07695	SAK_1527	0.969	U	0.985	U	0.99	E	Inhib CP
SAK_RS07700	SAK_1528	0.001	NE	0.693	U	0.001	NE	NE
SAK_RS07705	SAK_1529	0.001	NE	0.001	NE	0.001	NE	NE
SAK_RS07710	SAK_1530	0.001	NE	0.004	NE	0.001	NE	NE
SAK_RS07715	SAK_1531	0.001	NE	0.001	NE	0.001	NE	NE
SAK_RS07720	SAK_1532	0.737	U	0.001	NE	0.704	U	NE
SAK_RS07725	SAK_1533	0.82	U	0.001	NE	0	NE	NE
SAK_RS07730	msrA	0.001	NE	0.002	NE	0	NE	NE
SAK_RS07735	SAK_1535	0	NE	0	NE	0.001	NE	NE
SAK_RS07740	frr	0.996	E	0.984	U	1	E	mRPMI & Inhib CP
SAK_RS07745	pyrH	0.999	E	0.992	E	1	E	mRPMI & Subinhib CP & Inhib CP
SAK_RS07750	nikE	0.001	NE	0.001	NE	0.001	NE	NE
SAK_RS07755	nikD	0.001	NE	0.001	NE	0.001	NE	NE
SAK_RS07760	nikC	0.001	NE	0.001	NE	0.001	NE	NE
SAK_RS07765	nikB	0.85	U	0.863	U	0.809	U	NE
SAK_RS07770	nikA	0.024	NE	0.393	U	0.001	NE	NE
SAK_RS07775	rplA	0.991	E	0.908	U	1	E	mRPMI & Inhib CP
SAK_RS07780	rplK	0.485	U	0.941	U	0.981	U	NE
SAK_RS07785	SAK_1545	1	E	1	E	0.999	E	mRPMI & Subinhib CP & Inhib CP
SAK_RS07790	SAK_1546	0.743	U	0.001	NE	0.001	NE	NE
SAK_RS07795	SAK_1547	0.137	U	0.345	U	0.001	NE	NE
SAK_RS07800	SAK_1548	0.001	NE	0.001	NE	0.001	NE	NE
SAK_RS07805	undefined	0	NE	0	NE	0	NE	NE
SAK_RS07815	SAK_1550	1	E	0.993	E	1	E	mRPMI & Subinhib CP & Inhib CP
SAK_RS07820	pabB	0	NE	0	NE	0.001	NE	NE
SAK_RS07825	ftsK	1	E	1	E	1	E	mRPMI & Subinhib CP & Inhib CP
SAK_RS07830	SAK_1553	0	NE	0	NE	0	NE	NE
SAK_RS07835	mtsC	0	NE	0	NE	0	NE	NE
SAK_RS07840	mtsB	0	NE	0.001	NE	0.001	NE	NE
SAK_RS07845	mtsA	0	NE	0.002	NE	0.001	NE	NE
SAK_RS07850	SAK_1557	0.005	NE	0.958	U	0.065	U	NE
SAK_RS07855	pfs	0.999	E	1	E	1	E	mRPMI & Subinhib CP & Inhib CP
SAK_RS07860	SAK_1559	0.002	NE	0	NE	0	NE	NE
SAK_RS07865	SAK_1560	0	NE	0.001	NE	0	NE	NE
SAK_RS07870	glmU	1	E	1	E	1	E	mRPMI & Subinhib CP & Inhib CP
SAK_RS07875	SAK_1562	0.976	U	0.898	U	0.979	U	NE
SAK_RS07880	SAK_1563	0	NE	0	NE	0	NE	NE
SAK_RS07885	SAK_1564	0.001	NE	0.001	NE	0.002	NE	NE
SAK_RS07900	SAK_1566	0.001	NE	0.001	NE	0.001	NE	NE
SAK_RS07905	SAK_1567	0.001	NE	0	NE	0.001	NE	NE
SAK_RS07910	SAK_1568	0	NE	0	NE	0	NE	NE
SAK_RS07915	SAK_1569	0.001	NE	0.001	NE	0.001	NE	NE
SAK_RS07920	SAK_1570	0.001	NE	0.001	NE	0	NE	NE
SAK_RS07925	SAK_1571	0.003	NE	0.001	NE	0	NE	NE
SAK_RS07930	SAK_1572	0.387	U	0.596	U	0.001	NE	NE
SAK_RS07935	SAK_1573	0.002	NE	0.001	NE	0.002	NE	NE
SAK_RS07940	SAK_1574	0.001	NE	0.001	NE	0.001	NE	NE
SAK_RS07945	brnQ	0.003	NE	0.19	U	0.001	NE	NE
SAK_RS07950	metG	1	E	1	E	1	E	mRPMI & Subinhib CP & Inhib CP
SAK_RS07955	SAK_1577	0.001	NE	0	NE	0	NE	NE
SAK_RS07960	SAK_1578	0.001	NE	0.001	NE	0	NE	NE
SAK_RS07965	SAK_1579	0.001	NE	0.001	NE	0.001	NE	NE
SAK_RS07970	SAK_1580	0.001	NE	0.001	NE	0	NE	NE
SAK_RS07975	xth	1	E	0.935	U	1	E	mRPMI & Inhib CP
SAK_RS07980	SAK_1582	0	NE	0.014	NE	0.001	NE	NE
SAK_RS07985	SAK_1583	0.002	NE	0.003	NE	0.001	NE	NE
SAK_RS07990	SAK_1584	0.001	NE	0.001	NE	0.001	NE	NE
SAK_RS07995	SAK_1585	0.001	NE	0	NE	0.001	NE	NE
SAK_RS08000	undefined	0	NE	0	NE	0	NE	NE
SAK_RS08005	SAK_1587	0.004	NE	0.985	U	0.181	U	NE
SAK_RS08010	SAK_1588	1	E	1	E	1	E	mRPMI & Subinhib CP & Inhib CP
SAK_RS08015	SAK_1589	0.964	U	0.966	U	0.988	E	Inhib CP
SAK_RS08020	holB	1	E	0.99	E	0.048	U	mRPMI & Subinhib CP
SAK_RS08025	tmk	0.999	E	0.998	E	1	E	mRPMI & Subinhib CP & Inhib CP
SAK_RS08030	SAK_1592	1	E	1	E	1	E	mRPMI & Subinhib CP & Inhib CP
SAK_RS08035	SAK_1593	0.001	NE	0	NE	0	NE	NE
SAK_RS08040	livF	0.001	NE	0.001	NE	0.001	NE	NE
SAK_RS08045	livG	0.012	NE	0.002	NE	0.001	NE	NE
SAK_RS08050	livM	0.157	U	0.001	NE	0.001	NE	NE
SAK_RS08055	livH	0	NE	0.001	NE	0	NE	NE
SAK_RS08060	undefined	0.006	NE	0.726	U	0.994	E	Inhib CP
SAK_RS08065	SAK_1599	0	NE	0	NE	0	NE	NE
SAK_RS08070	clpP	0.877	U	0.999	E	0.003	NE	Subinhib CP
SAK_RS08075	upp	0.002	NE	0	NE	0	NE	NE
SAK_RS08080	SAK_1602	0.001	NE	0.001	NE	0.001	NE	NE
SAK_RS08085	SAK_1603	0.001	NE	0.001	NE	0	NE	NE
SAK_RS08090	SAK_1604	0	NE	0.001	NE	0	NE	NE
SAK_RS08095	SAK_1605	0	NE	0.001	NE	0.001	NE	NE
SAK_RS08100	SAK_1606	0.754	U	0.001	NE	0.084	U	NE
SAK_RS08105	SAK_1607	0.66	U	0.002	NE	0.001	NE	NE
SAK_RS08110	rluB	0	NE	0	NE	0	NE	NE
SAK_RS08115	scpB	0.001	NE	0	NE	0	NE	NE
SAK_RS08120	scpA	0	NE	0.001	NE	0	NE	NE
SAK_RS08125	SAK_1611	0.001	NE	0.001	NE	0	NE	NE
SAK_RS08130	SAK_1612	0.001	NE	0.001	NE	0.001	NE	NE
SAK_RS08135	SAK_1613	0.001	NE	0	NE	0.013	NE	NE
SAK_RS08140	rdgB	0.133	U	0.002	NE	0.028	NE	NE
SAK_RS08145	murI	1	E	1	E	1	E	mRPMI & Subinhib CP & Inhib CP
SAK_RS08150	SAK_1616	0.982	U	0.002	NE	0.958	U	NE
SAK_RS08155	SAK_1617	0.001	NE	0.001	NE	0	NE	NE
SAK_RS08160	SAK_1618	0.944	U	0.222	U	0.001	NE	NE
SAK_RS08165	SAK_1619	0.001	NE	0.001	NE	0.624	U	NE
SAK_RS08170	SAK_1620	0	NE	0	NE	0	NE	NE
SAK_RS08175	SAK_1621	0.001	NE	0	NE	0	NE	NE
SAK_RS08180	SAK_1622	0.306	U	0.998	E	0.662	U	Subinhib CP
SAK_RS08185	SAK_1623	1	E	0.989	U	0.998	E	mRPMI & Inhib CP
SAK_RS08190	SAK_1624	0.001	NE	0	NE	0	NE	NE
SAK_RS08195	SAK_1625	0.001	NE	0.001	NE	0.001	NE	NE
SAK_RS08200	SAK_1626	0.001	NE	0.984	U	0.001	NE	NE
SAK_RS08205	greA	0.938	U	0.008	NE	0.017	NE	NE
SAK_RS08210	SAK_1628	0.403	U	0	NE	0.001	NE	NE
SAK_RS08215	SAK_1629	0	NE	0	NE	0	NE	NE
SAK_RS08220	murC	1	E	1	E	1	E	mRPMI & Subinhib CP & Inhib CP
SAK_RS08225	SAK_1631	0	NE	0	NE	0.001	NE	NE
SAK_RS08230	SAK_1633	0.001	NE	0	NE	0	NE	NE
SAK_RS08235	SAK_1634	1	E	1	E	1	E	mRPMI & Subinhib CP & Inhib CP
SAK_RS08240	dnaI	1	E	1	E	1	E	mRPMI & Subinhib CP & Inhib CP
SAK_RS08245	SAK_1636	1	E	1	E	1	E	mRPMI & Subinhib CP & Inhib CP
SAK_RS08250	SAK_1637	0	NE	0.875	U	0.988	E	Inhib CP
SAK_RS08255	SAK_1638	0.002	NE	0.001	NE	0.001	NE	NE
SAK_RS08260	csrR	0.86	U	0.998	E	0.936	U	Subinhib CP
SAK_RS08265	SAK_1640	0.006	NE	0.973	U	0.007	NE	NE
SAK_RS08270	htpX	0.001	NE	0.001	NE	0.001	NE	NE
SAK_RS08275	SAK_1642	0	NE	0.001	NE	0.001	NE	NE
SAK_RS08280	gidB	0.945	U	0.055	U	0.001	NE	NE
SAK_RS08285	SAK_1644	0.001	NE	0.001	NE	0	NE	NE
SAK_RS08290	SAK_1645	0.413	U	0.001	NE	0.165	U	NE
SAK_RS08295	SAK_1646	0	NE	0	NE	0	NE	NE
SAK_RS08300	SAK_1647	0.001	NE	0	NE	0	NE	NE
SAK_RS08305	SAK_1648	0	NE	0	NE	0	NE	NE
SAK_RS08310	ygjU	1	E	0.624	U	0.001	NE	mRPMI
SAK_RS08315	undefined	0	NE	0	NE	0	NE	NE
SAK_RS08320	SAK_1651	0.193	U	0.031	NE	0.957	U	NE
SAK_RS08325	metI	0.994	E	0.918	U	0.08	U	mRPMI
SAK_RS08330	SAK_1653	0.977	U	0.035	U	0.001	NE	NE
SAK_RS08335	SAK_1654	0.001	NE	0.001	NE	0.003	NE	NE
SAK_RS08340	SAK_1655	0	NE	0	NE	0	NE	NE
SAK_RS08345	SAK_1656	0	NE	0	NE	0	NE	NE
SAK_RS08350	SAK_1657	0	NE	0	NE	0.001	NE	NE
SAK_RS08355	SAK_1658	0.999	E	0.247	U	1	E	mRPMI & Inhib CP
SAK_RS08360	undefined	0	NE	0	NE	0.001	NE	NE
SAK_RS08365	SAK_1660	0	NE	0	NE	0	NE	NE
SAK_RS08370	SAK_1662	0.001	NE	0.954	U	0	NE	NE
SAK_RS08375	SAK_1663	0.001	NE	0.001	NE	0	NE	NE
SAK_RS08380	SAK_1664	0.001	NE	0.001	NE	0.001	NE	NE
SAK_RS08385	glpF	0.001	NE	0.001	NE	0.001	NE	NE
SAK_RS08390	SAK_1666	0.001	NE	0	NE	0	NE	NE
SAK_RS08395	SAK_1667	0	NE	0	NE	0	NE	NE
SAK_RS08400	SAK_1668	0	NE	0.001	NE	0	NE	NE
SAK_RS08405	SAK_1669	0	NE	0	NE	0	NE	NE
SAK_RS08410	SAK_1670	0	NE	0	NE	0	NE	NE
SAK_RS08415	SAK_1671	0	NE	0	NE	0	NE	NE
SAK_RS08420	SAK_1672	0	NE	0	NE	0	NE	NE
SAK_RS08425	SAK_1673	0.001	NE	0.893	U	0.999	E	Inhib CP
SAK_RS08430	nadD	1	E	0.995	E	1	E	mRPMI & Subinhib CP & Inhib CP
SAK_RS08435	SAK_1675	0	NE	0	NE	0	NE	NE
SAK_RS08440	SAK_1676	1	E	1	E	0.997	E	mRPMI & Subinhib CP & Inhib CP
SAK_RS08445	SAK_1677	0.994	E	0.854	U	0.982	U	mRPMI
SAK_RS08450	SAK_1678	0	NE	0	NE	0	NE	NE
SAK_RS08455	gatB	1	E	1	E	1	E	mRPMI & Subinhib CP & Inhib CP
SAK_RS08460	gatA	1	E	1	E	1	E	mRPMI & Subinhib CP & Inhib CP
SAK_RS08465	gatC	0.968	U	0.967	U	0.976	U	NE
SAK_RS08470	ppdK	0.008	NE	0.001	NE	0.004	NE	NE
SAK_RS08475	SAK_1683	0.001	NE	0	NE	0.001	NE	NE
SAK_RS08480	SAK_1684	0	NE	0	NE	0	NE	NE
SAK_RS08485	SAK_1685	0	NE	0	NE	0	NE	NE
SAK_RS08490	SAK_1686	0	NE	0.001	NE	0	NE	NE
SAK_RS08495	codY	1	E	1	E	1	E	mRPMI & Subinhib CP & Inhib CP
SAK_RS08500	SAK_1688	0.906	U	0.001	NE	0.381	U	NE
SAK_RS08505	SAK_1689	0	NE	0	NE	0.001	NE	NE
SAK_RS08510	SAK_1690	0.701	U	0.511	U	0.895	U	NE
SAK_RS08515	SAK_1691	0	NE	0.001	NE	0.002	NE	NE
SAK_RS08520	aroE	0.001	NE	0.013	NE	0.001	NE	NE
SAK_RS08525	SAK_1693	0.016	NE	0.28	U	0.001	NE	NE
SAK_RS08530	recG	1	E	1	E	1	E	mRPMI & Subinhib CP & Inhib CP
SAK_RS08535	SAK_1695	0	NE	0	NE	0	NE	NE
SAK_RS08540	alr	1	E	1	E	1	E	mRPMI & Subinhib CP & Inhib CP
SAK_RS08545	acpS	0.994	E	0.987	U	0.997	E	mRPMI & Inhib CP
SAK_RS08550	SAK_1698	0.614	U	0.998	E	0.843	U	Subinhib CP
SAK_RS08555	secA	1	E	1	E	1	E	mRPMI & Subinhib CP & Inhib CP
SAK_RS08560	manA	0.998	E	0.932	U	1	E	mRPMI & Inhib CP
SAK_RS08565	scrK	0	NE	0	NE	0.001	NE	NE
SAK_RS08570	SAK_1702	0.001	NE	0.804	U	0	NE	NE
SAK_RS08575	scrB	0.984	U	1	E	0.145	U	Subinhib CP
SAK_RS08580	scrR	0.026	NE	0.001	NE	0.001	NE	NE
SAK_RS08585	nusB	0.737	U	0.001	NE	0.001	NE	NE
SAK_RS08590	SAK_1706	0.993	E	0.999	E	1	E	mRPMI & Subinhib CP & Inhib CP
SAK_RS08595	efp	0.988	E	0.987	U	1	E	mRPMI & Inhib CP
SAK_RS08600	SAK_1708	0.061	U	0	NE	0.001	NE	NE
SAK_RS08605	SAK_1709	0	NE	0.001	NE	0	NE	NE
SAK_RS08610	undefined	0	NE	0	NE	0	NE	NE
SAK_RS08615	SAK_1713	0	NE	0	NE	0	NE	NE
SAK_RS08620	undefined	0.597	U	0.241	U	0.001	NE	NE
SAK_RS08625	SAK_1715	0.99	E	0.001	NE	0.829	U	mRPMI
SAK_RS08630	SAK_1716	0.268	U	0.154	U	0.001	NE	NE
SAK_RS08635	uvrA	0.061	U	0.179	U	0.404	U	NE
SAK_RS08640	SAK_1718	0	NE	0.001	NE	0	NE	NE
SAK_RS08645	SAK_1719	1	E	1	E	1	E	mRPMI & Subinhib CP & Inhib CP
SAK_RS08650	rpsR	0	NE	0	NE	0	NE	NE
SAK_RS08655	ssb1	0.997	E	0.991	E	0.999	E	mRPMI & Subinhib CP & Inhib CP
SAK_RS08660	rpsF	0.001	NE	0.962	U	0.994	E	Inhib CP
SAK_RS08665	mutY	0.8	U	0.3	U	0	NE	NE
SAK_RS08670	SAK_1724	0.001	NE	0.001	NE	0.001	NE	NE
SAK_RS08675	trx	0.004	NE	0.116	U	0.053	U	NE
SAK_RS08680	undefined	0	NE	0	NE	0	NE	NE
SAK_RS08685	SAK_1727	0.605	U	0.001	NE	0.001	NE	NE
SAK_RS08690	SAK_1728	0.004	NE	0.999	E	0.001	NE	Subinhib CP
SAK_RS08695	SAK_1729	0	NE	0	NE	0	NE	NE
SAK_RS08700	rnhC	0.999	E	1	E	1	E	mRPMI & Subinhib CP & Inhib CP
SAK_RS08705	lepB	1	E	0.001	NE	0.968	U	mRPMI
SAK_RS08710	SAK_1732	0.001	NE	0.001	NE	0.001	NE	NE
SAK_RS08715	SAK_1733	0	NE	0	NE	0	NE	NE
SAK_RS08720	dinB	0.001	NE	0	NE	0.001	NE	NE
SAK_RS08725	pflB	1	E	1	E	1	E	mRPMI & Subinhib CP & Inhib CP
SAK_RS08730	SAK_1736	0	NE	0.022	NE	0.001	NE	NE
SAK_RS08735	SAK_1737	0.001	NE	0.001	NE	0.001	NE	NE
SAK_RS08740	SAK_1738	0.001	NE	0	NE	0.001	NE	NE
SAK_RS08745	SAK_1739	0.001	NE	0.001	NE	0	NE	NE
SAK_RS08750	SAK_1740	0.9	U	0.982	U	0.812	U	NE
SAK_RS08755	SAK_1741	0.732	U	0.944	U	0.991	E	Inhib CP
SAK_RS08760	SAK_1742	0	NE	0	NE	0	NE	NE
SAK_RS08765	SAK_1743	0	NE	0	NE	0	NE	NE
SAK_RS08770	pepX	0	NE	0.005	NE	0.001	NE	NE
SAK_RS08775	SAK_1745	0	NE	0	NE	0	NE	NE
SAK_RS08780	SAK_1746	0.002	NE	0.001	NE	0.001	NE	NE
SAK_RS08785	cydC	0.001	NE	0.001	NE	0	NE	NE
SAK_RS08790	cydD	0	NE	0	NE	0	NE	NE
SAK_RS08795	cydB	0.001	NE	0.001	NE	0	NE	NE
SAK_RS08800	cydA	0	NE	0	NE	0	NE	NE
SAK_RS08805	SAK_1751	0	NE	0	NE	0	NE	NE
SAK_RS08810	SAK_1752	0	NE	0	NE	0	NE	NE
SAK_RS08820	hsdM	0	NE	0.001	NE	0.001	NE	NE
SAK_RS08825	SAK_1755	0	NE	0.001	NE	0	NE	NE
SAK_RS08830	tkt	0	NE	0.002	NE	0.001	NE	NE
SAK_RS08835	SAK_1757	0	NE	0.015	NE	0.003	NE	NE
SAK_RS08840	SAK_1758	0	NE	0	NE	0	NE	NE
SAK_RS08845	SAK_1759	0	NE	0	NE	0	NE	NE
SAK_RS08850	SAK_1760	0.001	NE	0.081	U	0.001	NE	NE
SAK_RS08855	SAK_1761	0	NE	0.001	NE	0	NE	NE
SAK_RS08860	SAK_1762	0	NE	0	NE	0	NE	NE
SAK_RS08865	undefined	0.001	NE	0.001	NE	0.001	NE	NE
SAK_RS08870	undefined	0	NE	0.001	NE	0	NE	NE
SAK_RS08875	undefined	0	NE	0	NE	0	NE	NE
SAK_RS08880	undefined	-1	S	-1	S	-1	S	NE
SAK_RS08885	undefined	0	NE	0	NE	0	NE	NE
SAK_RS08890	undefined	0	NE	0	NE	0	NE	NE
SAK_RS08895	SAK_1766	0	NE	0	NE	0	NE	NE
SAK_RS08900	SAK_1767	0	NE	0	NE	0	NE	NE
SAK_RS08905	SAK_1768	0	NE	0	NE	0	NE	NE
SAK_RS08910	SAK_1770	0	NE	0	NE	0	NE	NE
SAK_RS08915	cfa	0	NE	0	NE	0	NE	NE
SAK_RS08920	SAK_1772	0.001	NE	0	NE	0	NE	NE
SAK_RS08925	SAK_1773	0	NE	0	NE	0	NE	NE
SAK_RS08930	SAK_1774	0	NE	0.001	NE	0	NE	NE
SAK_RS08935	SAK_1775	0.001	NE	0.001	NE	0	NE	NE
SAK_RS08940	SAK_1776	0.001	NE	0.001	NE	0.001	NE	NE
SAK_RS08945	rpsN	0.08	U	0.008	NE	0.001	NE	NE
SAK_RS08950	ltaE	0.003	NE	0.283	U	0.003	NE	NE
SAK_RS08955	SAK_1779	1	E	0.981	U	0.995	E	mRPMI & Inhib CP
SAK_RS08960	rimI	0	NE	0.001	NE	0.001	NE	NE
SAK_RS08965	SAK_1781	0.001	NE	1	E	1	E	Subinhib CP & Inhib CP
SAK_RS08970	SAK_1782	0	NE	0	NE	0	NE	NE
SAK_RS08975	SAK_1783	1	E	1	E	1	E	mRPMI & Subinhib CP & Inhib CP
SAK_RS08980	SAK_1784	0.001	NE	0.581	U	0.001	NE	NE
SAK_RS08985	glnA	1	E	1	E	1	E	mRPMI & Subinhib CP & Inhib CP
SAK_RS08990	glnR	0.974	U	0.961	U	0.987	U	NE
SAK_RS08995	SAK_1787	0.001	NE	0.002	NE	0	NE	NE
SAK_RS09000	pgk	1	E	1	E	1	E	mRPMI & Subinhib CP & Inhib CP
SAK_RS09005	SAK_1789	0.001	NE	0.001	NE	0	NE	NE
SAK_RS09010	gap	0.425	U	0.994	E	0.972	U	Subinhib CP
SAK_RS09015	fusA	1	E	1	E	1	E	mRPMI & Subinhib CP & Inhib CP
SAK_RS09020	rpsG	0.726	U	0.865	U	0.985	U	NE
SAK_RS09025	rpsL	0.996	E	0.973	U	0.001	NE	mRPMI
SAK_RS09030	purR	0.897	U	1	E	1	E	Subinhib CP & Inhib CP
SAK_RS09035	SAK_1795	0	NE	0	NE	0	NE	NE
SAK_RS09040	SAK_1796	0.172	U	0.003	NE	0.001	NE	NE
SAK_RS09045	SAK_1797	0.996	E	0.001	NE	0.001	NE	mRPMI
SAK_RS09050	rpe	1	E	1	E	0.899	U	mRPMI & Subinhib CP
SAK_RS09055	SAK_1799	1	E	0.999	E	1	E	mRPMI & Subinhib CP & Inhib CP
SAK_RS09060	SAK_1800	0	NE	0	NE	0	NE	NE
SAK_RS09065	ksgA	0.998	E	0.978	U	0.567	U	mRPMI
SAK_RS09070	SAK_1802	0.001	NE	0.001	NE	0	NE	NE
SAK_RS09075	SAK_1803	0	NE	0	NE	0	NE	NE
SAK_RS09080	SAK_1804	0	NE	0.001	NE	0.001	NE	NE
SAK_RS09085	SAK_1805	0	NE	0	NE	0	NE	NE
SAK_RS09090	SAK_1806	0	NE	0	NE	0	NE	NE
SAK_RS09095	SAK_1807	0	NE	0.001	NE	0.001	NE	NE
SAK_RS09100	SAK_1808	0.001	NE	0.989	U	0.001	NE	NE
SAK_RS09105	dltD	1	E	0.755	U	0.984	U	mRPMI
SAK_RS09110	dltC	0.011	NE	0.96	U	0.977	U	NE
SAK_RS09115	dltB	0.013	NE	0.853	U	0.001	NE	NE
SAK_RS09120	dltA	0.514	U	1	E	0.027	NE	Subinhib CP
SAK_RS09125	undefined	-1	S	-1	S	-1	S	NE
SAK_RS09130	dltS	0	NE	0	NE	0	NE	NE
SAK_RS09135	dltr	0	NE	0	NE	0	NE	NE
SAK_RS09140	rpmH	-1	S	-1	S	-1	S	NE
SAK_RS09145	SAK_1816	0.952	U	0.701	U	0.273	U	NE
SAK_RS09150	proWX	0	NE	0	NE	0	NE	NE
SAK_RS09155	proV	0	NE	0	NE	0	NE	NE
SAK_RS09160	xpkA	0	NE	0.001	NE	0	NE	NE
SAK_RS09165	SAK_1820	0	NE	0	NE	0	NE	NE
SAK_RS09170	SAK_1821	0	NE	0	NE	0	NE	NE
SAK_RS09175	SAK_1822	0	NE	0	NE	0	NE	NE
SAK_RS09180	SAK_1823	0.001	NE	0	NE	0	NE	NE
SAK_RS09185	SAK_1824	0.001	NE	0.001	NE	0.001	NE	NE
SAK_RS09190	SAK_1825	0	NE	0	NE	0	NE	NE
SAK_RS09195	SAK_1826	0.001	NE	0	NE	0.001	NE	NE
SAK_RS09200	SAK_1827	0	NE	0.001	NE	0	NE	NE
SAK_RS09205	SAK_1828	0	NE	0	NE	0	NE	NE
SAK_RS09210	SAK_1829	0	NE	0.001	NE	0.001	NE	NE
SAK_RS09215	araD	0.001	NE	0.589	U	0.001	NE	NE
SAK_RS09220	SAK_1831	0	NE	0.011	NE	0	NE	NE
SAK_RS09225	SAK_1832	0	NE	0.001	NE	0.002	NE	NE
SAK_RS09230	SAK_1833	0.001	NE	0.001	NE	0	NE	NE
SAK_RS09235	SAK_1834	0	NE	0	NE	0	NE	NE
SAK_RS09240	SAK_1835	0.001	NE	0.164	U	0.004	NE	NE
SAK_RS09245	SAK_1836	0	NE	0	NE	0	NE	NE
SAK_RS09255	purA	0	NE	0	NE	0	NE	NE
SAK_RS09260	pfoR	0.001	NE	0	NE	0	NE	NE
SAK_RS09265	SAK_1840	0	NE	0	NE	0	NE	NE
SAK_RS09270	SAK_1841	0	NE	0	NE	0	NE	NE
SAK_RS09275	SAK_1842	0	NE	0	NE	0	NE	NE
SAK_RS09280	SAK_1843	0	NE	0	NE	0	NE	NE
SAK_RS09285	hslO	0.001	NE	0	NE	0	NE	NE
SAK_RS09290	SAK_1845	0	NE	0	NE	0	NE	NE
SAK_RS09295	SAK_1846	0	NE	0	NE	0	NE	NE
SAK_RS09300	SAK_1847	0	NE	0	NE	0	NE	NE
SAK_RS09305	clpC	0.999	E	1	E	0.985	U	mRPMI & Subinhib CP
SAK_RS09310	ctsR	0	NE	0	NE	0	NE	NE
SAK_RS09315	SAK_1850	0	NE	0	NE	0	NE	NE
SAK_RS09320	tsf	0.999	E	1	E	1	E	mRPMI & Subinhib CP & Inhib CP
SAK_RS09325	rpsB	0.1	U	0.926	U	0.983	U	NE
SAK_RS09330	ahpC	0	NE	0	NE	0	NE	NE
SAK_RS09335	ahpF	0	NE	0	NE	0	NE	NE
SAK_RS09340	SAK_1855	-1	S	-1	S	-1	S	NE
SAK_RS09345	SAK_1856	0.001	NE	0	NE	0	NE	NE
SAK_RS09350	SAK_1857	0	NE	0	NE	0	NE	NE
SAK_RS09355	SAK_1858	0	NE	0	NE	0	NE	NE
SAK_RS09360	pepO	0.001	NE	0.001	NE	0	NE	NE
SAK_RS09365	SAK_1860	0	NE	0	NE	0	NE	NE
SAK_RS09370	undefined	0	NE	0	NE	0	NE	NE
SAK_RS09375	SAK_1862	0	NE	0	NE	0	NE	NE
SAK_RS09380	def	0.983	U	0.967	U	0.987	U	NE
SAK_RS09385	SAK_1864	0	NE	0	NE	0	NE	NE
SAK_RS09390	SAK_1865	0	NE	0.001	NE	0.001	NE	NE
SAK_RS09395	SAK_1866	0.008	NE	0.005	NE	0.999	E	Inhib CP
SAK_RS09400	SAK_1867	0.001	NE	0.001	NE	0.001	NE	NE
SAK_RS09405	SAK_1868	0.001	NE	0.001	NE	0.001	NE	NE
SAK_RS09410	polC	1	E	1	E	1	E	mRPMI & Subinhib CP & Inhib CP
SAK_RS09415	SAK_1870	0.001	NE	0.001	NE	0.001	NE	NE
SAK_RS09420	proS	1	E	1	E	1	E	mRPMI & Subinhib CP & Inhib CP
SAK_RS09425	SAK_1872	1	E	0.966	U	1	E	mRPMI & Inhib CP
SAK_RS09430	cdsA	1	E	1	E	1	E	mRPMI & Subinhib CP & Inhib CP
SAK_RS09435	uppS	0.991	E	0.995	E	0.999	E	mRPMI & Subinhib CP & Inhib CP
SAK_RS09440	yajC	0.001	NE	0.002	NE	0.001	NE	NE
SAK_RS09445	SAK_1876	0	NE	0.001	NE	0	NE	NE
SAK_RS09450	SAK_1877	1	E	1	E	1	E	mRPMI & Subinhib CP & Inhib CP
SAK_RS09455	SAK_1878	0.001	NE	0.001	NE	0	NE	NE
SAK_RS09460	SAK_1879	0.001	NE	0.001	NE	0	NE	NE
SAK_RS09465	SAK_1880	0.001	NE	0.001	NE	0.001	NE	NE
SAK_RS09470	SAK_1881	0.001	NE	0	NE	0.001	NE	NE
SAK_RS09475	galE	0.016	NE	1	E	1	E	Subinhib CP & Inhib CP
SAK_RS09480	dexB	0.153	U	0.002	NE	0.019	NE	NE
SAK_RS09485	msmK	0.001	NE	0	NE	0	NE	NE
SAK_RS09490	SAK_1885	0.001	NE	0	NE	0.001	NE	NE
SAK_RS09495	SAK_1886	0	NE	0	NE	0	NE	NE
SAK_RS09500	lacD	1	E	0.974	U	1	E	mRPMI & Inhib CP
SAK_RS09505	lacC	0.907	U	0.001	NE	0.001	NE	NE
SAK_RS09510	lacB	0	NE	0	NE	0	NE	NE
SAK_RS09515	lacA	0.001	NE	0.001	NE	0.001	NE	NE
SAK_RS09520	SAK_1891	0.04	U	0.001	NE	0.004	NE	NE
SAK_RS09525	SAK_1892	0	NE	0	NE	0	NE	NE
SAK_RS09530	SAK_1893	0.01	NE	0.001	NE	0.001	NE	NE
SAK_RS09535	SAK_1894	0	NE	0	NE	0	NE	NE
SAK_RS09540	SAK_1895	0	NE	0	NE	0	NE	NE
SAK_RS09545	SAK_1896	0.998	E	0.904	U	0.01	NE	mRPMI
SAK_RS09550	SAK_1897	0.001	NE	0.001	NE	0.001	NE	NE
SAK_RS09555	SAK_1898	0.001	NE	0.001	NE	0.001	NE	NE
SAK_RS09560	dtd	0.001	NE	0	NE	0.001	NE	NE
SAK_RS09565	relA	1	E	0.994	E	1	E	mRPMI & Subinhib CP & Inhib CP
SAK_RS09570	cpdB	0.758	U	0.055	U	0.001	NE	NE
SAK_RS09575	nrdI	0.996	E	0.957	U	1	E	mRPMI & Inhib CP
SAK_RS09580	SAK_1903	0	NE	0	NE	0	NE	NE
SAK_RS09585	SAK_1904	0	NE	0.001	NE	0	NE	NE
SAK_RS09595	SAK_1905	0.001	NE	0.001	NE	0.001	NE	NE
SAK_RS09600	SAK_1906	0	NE	0	NE	0	NE	NE
SAK_RS09605	SAK_1907	0	NE	0.002	NE	0	NE	NE
SAK_RS09610	SAK_1908	0.001	NE	0.001	NE	0.001	NE	NE
SAK_RS09615	SAK_1909	0.001	NE	0.001	NE	0.001	NE	NE
SAK_RS09620	SAK_1910	0.996	E	0.001	NE	0.001	NE	mRPMI
SAK_RS09625	SAK_1911	0.943	U	0.003	NE	1	E	Inhib CP
SAK_RS09630	SAK_1912	0.001	NE	0.001	NE	0.001	NE	NE
SAK_RS09635	SAK_1913	0.001	NE	0.001	NE	0.001	NE	NE
SAK_RS09640	SAK_1914	0.968	U	0.956	U	0.001	NE	NE
SAK_RS09645	undefined	0.865	U	0.004	NE	0.985	U	NE
SAK_RS09650	SAK_1916	0	NE	0	NE	0	NE	NE
SAK_RS09655	rgfC	0.001	NE	0.001	NE	0	NE	NE
SAK_RS09660	undefined	0	NE	0	NE	0	NE	NE
SAK_RS09665	rgfB	0	NE	0.001	NE	0	NE	NE
SAK_RS09670	SAK_1920	0.006	NE	0.001	NE	0	NE	NE
SAK_RS09675	SAK_1921	0.001	NE	0.001	NE	0	NE	NE
SAK_RS09680	SAK_1922	0	NE	0	NE	0	NE	NE
SAK_RS09685	phoU	0.001	NE	0	NE	0.001	NE	NE
SAK_RS09690	pstB	0.001	NE	0.002	NE	0.001	NE	NE
SAK_RS09695	pstA	0.003	NE	0.001	NE	0.001	NE	NE
SAK_RS09700	pstC	0	NE	0	NE	0	NE	NE
SAK_RS09705	SAK_1927	0	NE	0.001	NE	0	NE	NE
SAK_RS09710	SAK_1928	0	NE	0	NE	0	NE	NE
SAK_RS09715	SAK_1929	0.971	U	0.903	U	0.761	U	NE
SAK_RS09720	prmA	0.824	U	0.995	E	0.257	U	Subinhib CP
SAK_RS09725	undefined	0	NE	0	NE	0.001	NE	NE
SAK_RS09730	SAK_1932	0.019	NE	0.001	NE	0.001	NE	NE
SAK_RS09735	SAK_1933	0.841	U	0.884	U	0.027	NE	NE
SAK_RS09740	SAK_1934	0.208	U	0.001	NE	0.001	NE	NE
SAK_RS09745	SAK_1935	0	NE	0	NE	0	NE	NE
SAK_RS09750	SAK_1936	0.887	U	0.813	U	0.946	U	NE
SAK_RS09755	SAK_1937	0.839	U	0.921	U	0.877	U	NE
SAK_RS09760	SAK_1938	0.001	NE	0.001	NE	0	NE	NE
SAK_RS09765	SAK_1939	-1	S	-1	S	-1	S	NE
SAK_RS09770	SAK_1940	0.999	E	1	E	1	E	mRPMI & Subinhib CP & Inhib CP
SAK_RS09775	SAK_1941	0	NE	0	NE	0	NE	NE
SAK_RS09780	SAK_1942	-1	S	-1	S	-1	S	NE
SAK_RS09785	SAK_1943	1	E	1	E	1	E	mRPMI & Subinhib CP & Inhib CP
SAK_RS09790	SAK_1944	0.985	U	0.975	U	0.009	NE	NE
SAK_RS09795	SAK_1945	1	E	1	E	1	E	mRPMI & Subinhib CP & Inhib CP
SAK_RS09800	SAK_1946	0.995	E	0.314	U	0.988	E	mRPMI & Inhib CP
SAK_RS09805	undefined	0.996	E	0.994	E	0.995	E	mRPMI & Subinhib CP & Inhib CP
SAK_RS09810	SAK_1948	1	E	1	E	1	E	mRPMI & Subinhib CP & Inhib CP
SAK_RS09815	SAK_1949	1	E	1	E	0.985	U	mRPMI & Subinhib CP
SAK_RS09820	SAK_1950	1	E	1	E	1	E	mRPMI & Subinhib CP & Inhib CP
SAK_RS09830	undefined	0.991	E	0.985	U	0.992	E	mRPMI & Inhib CP
SAK_RS09835	SAK_1952	0.986	U	0.979	U	0.508	U	NE
SAK_RS09840	SAK_1953	0.001	NE	0.001	NE	0	NE	NE
SAK_RS09845	SAK_1954	0	NE	0	NE	0	NE	NE
SAK_RS09850	undefined	0	NE	0	NE	0	NE	NE
SAK_RS09855	SAK_1956	0	NE	0.985	U	0.001	NE	NE
SAK_RS09860	SAK_1957	0.975	U	0.96	U	0.891	U	NE
SAK_RS09865	SAK_1959	0.001	NE	0.001	NE	0.001	NE	NE
SAK_RS09870	SAK_1961	0.001	NE	0.001	NE	0	NE	NE
SAK_RS09875	SAK_1962	0	NE	0	NE	0	NE	NE
SAK_RS09880	undefined	0.001	NE	0	NE	0.481	U	NE
SAK_RS09885	SAK_1964	0.993	E	0.998	E	1	E	mRPMI & Subinhib CP & Inhib CP
SAK_RS09890	SAK_1965	0.999	E	1	E	1	E	mRPMI & Subinhib CP & Inhib CP
SAK_RS09895	SAK_1966	1	E	1	E	1	E	mRPMI & Subinhib CP & Inhib CP
SAK_RS09900	SAK_1967	0.982	U	0.001	NE	0.007	NE	NE
SAK_RS09905	undefined	0.001	NE	0.001	NE	0	NE	NE
SAK_RS09920	SAK_1971	0.001	NE	0.001	NE	0.001	NE	NE
SAK_RS09925	SAK_1972	0	NE	0.001	NE	0	NE	NE
SAK_RS09930	SAK_1973	0.001	NE	0.001	NE	0	NE	NE
SAK_RS09935	SAK_1974	0	NE	0.001	NE	0	NE	NE
SAK_RS09940	SAK_1975	0	NE	0.001	NE	0	NE	NE
SAK_RS09945	SAK_1976	0	NE	0	NE	0	NE	NE
SAK_RS09950	SAK_1977	0	NE	0	NE	0	NE	NE
SAK_RS09955	SAK_1978	0.032	NE	0.001	NE	0.001	NE	NE
SAK_RS09960	SAK_1979	0	NE	0	NE	0	NE	NE
SAK_RS09965	SAK_1980	0.001	NE	0.002	NE	0.001	NE	NE
SAK_RS09970	SAK_1981	0	NE	0	NE	0	NE	NE
SAK_RS09975	SAK_1982	0	NE	0	NE	0	NE	NE
SAK_RS09980	cfb	0	NE	0	NE	0	NE	NE
SAK_RS09985	SAK_1984	0	NE	0.001	NE	0	NE	NE
SAK_RS09990	SAK_1985	0	NE	0.001	NE	0	NE	NE
SAK_RS09995	SAK_1986	0	NE	0	NE	0	NE	NE
SAK_RS10000	SAK_1987	0	NE	0	NE	0.001	NE	NE
SAK_RS10005	metE	0.001	NE	0.001	NE	0	NE	NE
SAK_RS10010	SAK_1989	0	NE	0.001	NE	0	NE	NE
SAK_RS10015	SAK_1990	0	NE	0	NE	0	NE	NE
SAK_RS10020	cspA	0	NE	0.001	NE	0	NE	NE
SAK_RS10025	SAK_1992	0.001	NE	0.001	NE	0	NE	NE
SAK_RS10030	SAK_1993	0	NE	0	NE	0	NE	NE
SAK_RS10035	SAK_1994	0	NE	0	NE	0	NE	NE
SAK_RS10040	leuS	1	E	1	E	1	E	mRPMI & Subinhib CP & Inhib CP
SAK_RS10045	SAK_1996	0	NE	0	NE	0	NE	NE
SAK_RS10050	SAK_1997	0	NE	0	NE	0	NE	NE
SAK_RS10055	nusG	0.001	NE	0.895	U	0.001	NE	NE
SAK_RS10060	SAK_1999	0.234	U	0.103	U	0.001	NE	NE
SAK_RS10075	SAK_2002	0	NE	0.001	NE	0	NE	NE
SAK_RS10080	secE	0.928	U	0	NE	0	NE	NE
SAK_RS10085	pbp2A	0.001	NE	0.124	U	0	NE	NE
SAK_RS10090	SAK_2006	0	NE	0	NE	0	NE	NE
SAK_RS10095	SAK_2007	0	NE	0	NE	0	NE	NE
SAK_RS10100	deoB	0.346	U	0	NE	0	NE	NE
SAK_RS10105	deoC	0.001	NE	0	NE	0	NE	NE
SAK_RS10110	SAK_2010	0.001	NE	0	NE	0	NE	NE
SAK_RS10115	udp	0.005	NE	0	NE	0.001	NE	NE
SAK_RS10120	SAK_2012	0	NE	0	NE	0	NE	NE
SAK_RS10125	undefined	0	NE	0	NE	0	NE	NE
SAK_RS10130	groEL	1	E	1	E	1	E	mRPMI & Subinhib CP & Inhib CP
SAK_RS10135	groES	0.001	NE	0.95	U	0.984	U	NE
SAK_RS10140	SAK_2015	0	NE	0	NE	0	NE	NE
SAK_RS10155	SAK_2018	0	NE	0	NE	0	NE	NE
SAK_RS10160	SAK_2019	0.001	NE	0.001	NE	0	NE	NE
SAK_RS10165	SAK_2020	0.001	NE	0.001	NE	0.001	NE	NE
SAK_RS10170	nrdG	0	NE	0.003	NE	0.001	NE	NE
SAK_RS10175	SAK_2022	0	NE	0.001	NE	0	NE	NE
SAK_RS10180	SAK_2023	0	NE	0	NE	0	NE	NE
SAK_RS10185	SAK_2024	-1	S	-1	S	-1	S	NE
SAK_RS10190	nrdD	0.249	U	0.302	U	0.001	NE	NE
SAK_RS10195	SAK_2026	0	NE	0	NE	0	NE	NE
SAK_RS10200	SAK_2027	-1	S	-1	S	-1	S	NE
SAK_RS10205	SAK_2028	0.95	U	0	NE	0.949	U	NE
SAK_RS10210	SAK_2029	1	E	0.989	U	0.999	E	mRPMI & Inhib CP
SAK_RS10215	SAK_2030	0.001	NE	0.001	NE	0.001	NE	NE
SAK_RS10220	spxA	0.978	U	0.341	U	0.003	NE	NE
SAK_RS10225	recA	1	E	1	E	0.999	E	mRPMI & Subinhib CP & Inhib CP
SAK_RS10230	cinA	0	NE	0	NE	0	NE	NE
SAK_RS10235	tag	0	NE	0	NE	0	NE	NE
SAK_RS10240	ruvA	0.961	U	0.974	U	0.99	E	Inhib CP
SAK_RS10245	SAK_2036	0	NE	0	NE	0	NE	NE
[truncated: 208 more rows]

## Sheet: Essential genes_Calprotectin
Subinhibitory Calprotectin
Gene ID	Gene Name	Decription
SAK_RS00075	undefined	undefined
SAK_RS00295	purM	phosphoribosylformylglycinamidine cyclo-ligase
SAK_RS00510	rplE	ribosomal protein L5
SAK_RS00835	rbsD	ribose ABC transporter protein RbsD
SAK_RS02395	gpsA	glycerol-3-phosphate dehydrogenase (NAD(P)+)
SAK_RS02490	nrdF	ribonucleoside-diphosphate reductase 2, beta subunit
SAK_RS02965	folD	methylenetetrahydrofolate dehydrogenase/methenyltetrahydrofolate cyclohydrolase
SAK_RS04215	SAK_0842	polar amino acid uptake (PAAT) family ABC transporter, permease protein
SAK_RS04235	SAK_0846	sensory box histidine kinase
SAK_RS04685	SAK_0937	hypothetical protein
SAK_RS05370	SAK_1074	ABC transporter, substrate-binding protein
SAK_RS05560	SAK_1112	sensor histidine kinase
SAK_RS05615	SAK_1123	FtsK/SpoIIIE family protein
SAK_RS05740	SAK_1148	GcvH family protein
SAK_RS06010	folE	GTP cyclohydrolase I
SAK_RS06425	SAK_1281	membrane protein, putative
SAK_RS06865	SAK_1364	Ser/Thr protein phosphatase family protein
SAK_RS07575	SAK_1504	amidase family protein
SAK_RS08070	clpP	ATP-dependent Clp protease, proteolytic subunit ClpP
SAK_RS08180	SAK_1622	acylphosphatase
SAK_RS08260	csrR	DNA-binding response regulator CsrR
SAK_RS08550	SAK_1698	phospho-2-dehydro-3-deoxyheptonate aldolase
SAK_RS08575	scrB	sucrose-6-phosphate hydrolase
SAK_RS08690	SAK_1728	CvpA family protein
SAK_RS09010	gap	glyceraldehyde-3-phosphate dehydrogenase, type I
SAK_RS09120	dltA	D-alanine-activating enzyme
SAK_RS09720	prmA	ribosomal protein L11 methyltransferase
SAK_RS10415	SAK_2070	FmtC protein, putative
SAK_RS10550	SAK_2094	prophage Sa05, site-specific recombinase, phage integrase family
SAK_RS10620	SAK_2108	cobalt ATP transporter, putative, ATP-binding protein
Inhibitory Calprotectin
Gene ID	Gene Name	Decription
SAK_RS00485	rplP	ribosomal protein L16
SAK_RS00565	rpsM	ribosomal protein S13
SAK_RS00800	SAK_0162	carbonic anhydrase, putative
SAK_RS01320	cysE	serine O-acetyltransferase
SAK_RS01355	rplM	ribosomal protein L13
SAK_RS01375	SAK_0280	hypothetical protein
SAK_RS02110	fabZ	beta-hydroxyacyl-(acyl-carrier-protein) dehydratase
SAK_RS02590	SAK_0521	hypothetical protein
SAK_RS02610	SAK_0525	PTS system, galactitol-specific IIB component, putative
SAK_RS02695	SAK_0542	aldose 1-epimerase, interruption-C
SAK_RS02715	SAK_0546	hypothetical protein
SAK_RS03045	SAK_0611	prophage LambdaSa03, transcriptional regulator, Cro/CI family
SAK_RS03055	SAK_0613	hypothetical protein
SAK_RS03060	undefined	undefined
SAK_RS03115	undefined	undefined
SAK_RS03125	SAK_0625	hypothetical protein
SAK_RS03130	SAK_0626	hypothetical protein
SAK_RS03180	SAK_0636	hypothetical protein
SAK_RS03190	SAK_0638	hypothetical protein
SAK_RS03710	SAK_0743	prophage LambdaSa04, RelB antitoxin family protein
SAK_RS03730	SAK_0747	prophage LambdaSa04, ClpP endopeptidase (S14) family, non-peptidase homologue
SAK_RS03745	SAK_0750	prophage LambdaSa04, head-tail adaptor, putative
SAK_RS03760	SAK_0753	prophage LambdaSa04, major tail protein, phi13 family
SAK_RS04175	SAK_0834	alpha amylase family protein
SAK_RS04380	lysS	lysyl-tRNA synthetase
SAK_RS04440	tpiA	triosephosphate isomerase
SAK_RS05295	SAK_1059	Na+/H+ antiporter
SAK_RS05315	SAK_1063	transcriptional regulator, GntR family
SAK_RS05435	SAK_1087	phosphate ABC transporter, phosphate-binding protein
SAK_RS05910	SAK_1181	adenylate cyclase, putative
SAK_RS06040	SAK_1207	glycine betaine transporter OpuD, interruption-C
SAK_RS06160	pcrA	ATP-dependent DNA helicase PcrA
SAK_RS06245	ung	uracil-DNA glycosylase
SAK_RS06415	budB	acetolactate synthase, catabolic
SAK_RS06440	hylB	hyaluronate lyase
SAK_RS06485	SAK_1293	Clostridial hydrophobic W repeat protein
SAK_RS06630	scpB	C5a peptidase ScpB
SAK_RS06730	SAK_1337	homocysteine S-methyltransferase
SAK_RS06825	mvaD	diphosphomevalonate decarboxylase
SAK_RS07605	cycA	D-Serine/D-alanine/glycine:H+ symporter
SAK_RS07695	SAK_1527	conserved hypothetical protein TIGR00043
SAK_RS08015	SAK_1589	hypothetical protein
SAK_RS08060	undefined	undefined
SAK_RS08250	SAK_1637	ATP cone domain
SAK_RS08425	SAK_1673	HD domain protein
SAK_RS08660	rpsF	ribosomal protein S6
SAK_RS08755	SAK_1741	universal stress family protein
SAK_RS09395	SAK_1866	hypothetical protein
SAK_RS09625	SAK_1911	PTS system, IIA component, mannose/fructose/sorbose family
SAK_RS10240	ruvA	Holliday junction DNA helicase RuvA
SAK_RS10430	SAK_2073	prophage Sa05, membrane protein, putative
SAK_RS10460	SAK_2080	hypothetical protein
SAK_RS10495	undefined	undefined
SAK_RS10755	htrA	serine peptidase HtrA
SAK_RS11295	undefined	undefined

## Sheet: Fitness analyses_Subinhibitory
Locus tag	Gene name	Deseq LogFC	Deseq adj pValue	Deseq Log10 pValue
SAK_0001	dnaA	0.1604	0.9272	0.0328266
SAK_0002	dnaN	0.02394	0.9913	0.00379489
SAK_0003	SAK_0003	0.04758	0.8743	0.0583395
SAK_0004	SAK_0004	0.7203	0.8982	0.0466269
SAK_0005	SAK_0005	-0.536	0.7561	0.121421
SAK_0006	ychF	2.98	0.0536	1.27084
SAK_0009	SAK_0009	0.1357	0.7748	0.11081
SAK_0010	SAK_0010	-0.2653	0.9378	0.0278898
SAK_0011	SAK_0011	-0.3524	0.6219	0.206279
SAK_0012	SAK_0012	0.04339	0.9119	0.0400528
SAK_0013	tilS	0.3239	0.9741	0.0113965
SAK_0019	rrfA	0	1	0
SAK_0020	SAK_0020	0	1	0
SAK_0021	SAK_0021	0	1	0
SAK_0022	SAK_0022	0	1	0
SAK_0023	SAK_0023	0	1	0
SAK_0024	SAK_0024	0	1	0
SAK_0025	SAK_0025	0	1	0
SAK_0026	SAK_0026	0	1	0
SAK_0027	SAK_0027	0	1	0
SAK_0028	SAK_0028	0	1	0
SAK_0029	rrsB	-0.3176	0.8999	0.0458057
SAK_0030	SAK_0030	0	1	0
SAK_0031	rrlB	0	1	0
SAK_0032	rrfB	0	1	0
SAK_0033	SAK_0033	0	1	0
SAK_0034	SAK_0034	0	1	0
SAK_0035	SAK_0035	0	1	0
SAK_0036	SAK_0036	0	1	0
SAK_0037	SAK_0037	0	1	0
SAK_0038	SAK_0038	0	1	0
SAK_0039	SAK_0039	0	1	0
SAK_0040	SAK_0040	0	1	0
SAK_0041	SAK_0041	0	1	0
SAK_0042	SAK_0042	1.148	0.4275	0.369064
SAK_0043	SAK_0043	-0.9145	0.939	0.0273344
SAK_0044	SAK_0044	0	1	0
SAK_0045	SAK_0045	0	1	0
SAK_0046	SAK_0046	3.867	0.482	0.316953
SAK_0048	SAK_0048	0	1	0
SAK_0049	SAK_0049	-0.2018	0.8743	0.0583395
SAK_0050	pcsB	-0.1299	0.9553	0.0198602
SAK_0051	prs	0.8099	0.2659	0.575282
SAK_0052	SAK_0052	0.04388	0.8019	0.0958798
SAK_0053	recO	-0.3738	0.5479	0.261299
SAK_0054	SAK_0054	0.042	0.9353	0.0290491
SAK_0055	plsX	-0.06673	0.9741	0.0113965
SAK_0056	SAK_0056	-0.0994	0.8571	0.0669685
SAK_0057	purC	0.7241	0.3018	0.520281
SAK_0058	SAK_0058	0.08362	0.9437	0.025166
SAK_0059	purF	0.006459	0.9874	0.00550688
SAK_0060	purM	0.2264	0.8017	0.0959881
SAK_0061	purN	-0.1616	0.9316	0.0307705
SAK_0062	SAK_0062	-0.0564	0.8727	0.059135
SAK_0063	purH	-0.01328	0.9762	0.0104612
SAK_0064	zooA	0.06343	0.887	0.0520764
SAK_0065	sip	0.281	0.0504	1.29757
SAK_0066	SAK_0066	-0.2302	0.7043	0.152242
SAK_0067	SAK_0067	0.02987	0.955	0.0199966
SAK_0068	SAK_0068	-0.01765	0.9663	0.014888
SAK_0069	SAK_0069	-0.01572	0.9764	0.0103722
SAK_0070	SAK_0070	0.2537	0.2461	0.608888
SAK_0071	SAK_0071	-0.04161	0.9272	0.0328266
SAK_0072	SAK_0072	-0.2433	0.1889	0.723768
SAK_0073	SAK_0073	-0.009664	0.9844	0.00682839
SAK_0074	SAK_0074	-0.1637	0.5007	0.300422
SAK_0075	SAK_0075	-0.2659	0.05699	1.2442
SAK_0076	purD	-0.3116	0.9236	0.0345161
SAK_0077	purE	-0.04863	0.9825	0.00766744
SAK_0078	purK	-0.08485	0.9603	0.0175931
SAK_0079	SAK_0079	-0.01549	0.933	0.0301184
SAK_0080	purB	1.533	6.564e-12	11.1828
SAK_0081	SAK_0081	0.5364	0.2958	0.529002
SAK_0082	ruvB	-0.7689	0.3263	0.486383
SAK_0083	SAK_0083	-0.5564	0.2277	0.642637
SAK_0084	SAK_0084	-2.393	0.09446	1.02475
SAK_0085	SAK_0085	-0.8454	0.001431	2.84436
SAK_0086	SAK_0086	0.001576	0.9908	0.004014
SAK_0087	SAK_0087	0.3679	0.2848	0.54546
SAK_0088	thrC	0.02934	0.8886	0.0512937
SAK_0089	SAK_0089	0.03862	0.8743	0.0583395
SAK_0090	rpsJ	0.7831	1	0
SAK_0091	rplC	-1.102	0.9267	0.0330608
SAK_0092	rplD	2.277	1	0
SAK_0093	rplW	-0.1787	1	0
SAK_0094	rplB	-5.588	0.2848	0.54546
SAK_0095	rpsS	-1.165	1	0
SAK_0096	rplV	-0.983	1	0
SAK_0097	rpsC	-6.217	1	0
SAK_0098	rplP	-5.217	0.4926	0.307506
SAK_0099	rpmC	-1.141	1	0
SAK_0100	rpsQ	0	1	0
SAK_0101	rplN	3.451	1	0
SAK_0102	rplX	0.7831	1	0
SAK_0103	rplE	1.639	1	0
SAK_0104	rpsNA	0.7831	1	0
SAK_0105	rpsH	-2.461	1	0
SAK_0106	rplF	-3.494	0.7016	0.15391
SAK_0107	rplR	0.5003	1	0
SAK_0108	rpsE	3.655	0.6903	0.160962
SAK_0109	rpmD	0.1407	0.9769	0.0101499
SAK_0110	rplO	1.709	1	0
SAK_0111	secY	0.1207	0.9267	0.0330608
SAK_0112	adk	-0.04223	0.9592	0.0180908
SAK_0113	infA	0.7831	1	0
SAK_0114	rpsM	0.8679	1	0
SAK_0115	rpsK	-1.143	1	0
SAK_0116	rpoA	0.7698	1	0
SAK_0117	rplQ	-0.7661	0.3844	0.415217
SAK_0118	rrsC	0	1	0
SAK_0119	SAK_0119	0	1	0
SAK_0120	rrlC	0	1	0
SAK_0121	rrfC	0	1	0
SAK_0122	SAK_0122	0	1	0
SAK_0123	SAK_0123	0	1	0
SAK_0124	SAK_0124	0	1	0
SAK_0125	SAK_0125	0	1	0
SAK_0126	SAK_0126	0.2236	0.893	0.0491485
SAK_0127	SAK_0127	0	1	0
SAK_0128	SAK_0128	0	1	0
SAK_0129	SAK_0129	0	1	0
SAK_0130	SAK_0130	0	1	0
SAK_0131	SAK_0131	0	1	0
SAK_0132	SAK_0132	0	1	0
SAK_0133	SAK_0133	0	1	0
SAK_0134	SAK_0134	0	1	0
SAK_0135	SAK_0135	0	1	0
SAK_0136	SAK_0136	0	1	0
SAK_0138	SAK_0138	-0.2343	0.9267	0.0330608
SAK_0139	SAK_0139	-0.3493	0.1495	0.825359
SAK_0140	SAK_0140	0.4088	0.551	0.258848
SAK_0141	comX	-0.2403	0.4952	0.305219
SAK_0142	SAK_0142	-0.1071	0.7693	0.113904
SAK_0143	SAK_0143	0.05401	0.9348	0.0292813
SAK_0144	SAK_0144	-0.1185	0.7048	0.151934
SAK_0145	hrcA	3.149	0.6294	0.201073
SAK_0146	grpE	0.0928	0.6474	0.188827
SAK_0147	dnaK	-0.2221	0.7549	0.122111
SAK_0148	dnaJ	-0.4495	0.4805	0.318307
SAK_0149	SAK_0149	-0.05073	0.9444	0.024844
SAK_0150	truA	0.4524	0.02666	1.57414
SAK_0151	SAK_0151	-4.589	0.1243	0.905529
SAK_0152	SAK_0152	0.1666	0.6953	0.157828
SAK_0153	SAK_0153	0.2873	0.4458	0.35086
SAK_0154	SAK_0154	0.6397	0.08938	1.04876
SAK_0155	tig	0.1168	0.4761	0.322302
SAK_0156	rpoE	0.7672	1.976e-31	30.7042
SAK_0157	pyrG	-0.6755	0.5619	0.250341
SAK_0158	SAK_0158	0.151	0.4879	0.311669
SAK_0159	SAK_0159	0.393	0.7891	0.102868
SAK_0160	dut	0.07161	0.955	0.0199966
SAK_0161	radA	-0.1578	0.5625	0.249877
SAK_0162	SAK_0162	0.2871	0.8743	0.0583395
SAK_0163	SAK_0163	0.0694	0.8041	0.0946899
SAK_0164	SAK_0164	0	1	0
SAK_0165	gltX	0.2481	0.824	0.0840728
SAK_0166	rbsB	-0.00606	0.9942	0.00252624
SAK_0167	rbsC	0.2151	0.551	0.258848
SAK_0168	rbsA	-0.1097	0.8665	0.0622314
SAK_0169	rbsD	-0.5561	0.5029	0.298518
SAK_0170	rbsK	0.6618	0.1765	0.753255
SAK_0171	rbsR	0.1874	0.1332	0.875496
SAK_0172	SAK_0172	-0.1238	0.4952	0.305219
SAK_0173	SAK_0173	-0.02509	0.9718	0.0124231
SAK_0174	SAK_0174	0.2132	0.3401	0.468393
SAK_0175	SAK_0175	0.0006267	0.9984	0.000695428
SAK_0176	argG	0.02659	0.9267	0.0330608
SAK_0177	argH	-0.1061	0.4313	0.365221
SAK_0178	fba	0.03368	0.9741	0.0113965
SAK_0179	SAK_0179	0.02395	0.9558	0.019633
SAK_0180	rpmB	0.06535	0.9267	0.0330608
SAK_0181	SAK_0181	-8.272	0.1889	0.723768
SAK_0182	SAK_0182	-0.3587	0.7227	0.141042
SAK_0183	SAK_0183	-0.1448	0.623	0.205512
SAK_0184	SAK_0184	-0.1787	1	0
SAK_0185	SAK_0185	0	1	0
SAK_0186	bag	0.6289	0.9592	0.0180908
SAK_0187	SAK_0187	-2.266	1	0
SAK_0188	SAK_0188	-0.2124	1	0
SAK_0189	SAK_0189	0.7831	1	0
SAK_0193	SAK_0193	0.4372	0.1598	0.796423
SAK_0194	SAK_0194	1.683	1.54e-42	41.8125
SAK_0195	SAK_0195	0.2168	0.01855	1.73166
SAK_0196	SAK_0196	0.2506	0.3271	0.485319
SAK_0197	SAK_0197	0.4861	0.3629	0.440213
SAK_0198	SAK_0198	-0.1266	0.8764	0.0572976
SAK_0199	sufC	-0.4861	0.2799	0.552997
SAK_0200	sufD	0.246	0.9718	0.0124231
SAK_0201	sufS	-1.065	1	0
SAK_0202	SAK_0202	0.1657	0.665	0.177178
SAK_0203	sufB	-0.1534	0.6209	0.206978
SAK_0204	SAK_0204	-0.1508	0.3748	0.4262
SAK_0205	SAK_0205	-0.0961	0.7095	0.149048
SAK_0206	SAK_0206	0.1114	0.3159	0.50045
SAK_0207	oppD	0.0968	0.6219	0.206279
SAK_0208	SAK_0208	0.3144	1.229e-06	5.91045
SAK_0209	oppD	0.05784	0.8007	0.0965302
SAK_0210	oppF	0.1377	0.1775	0.750802
SAK_0211	rrsD	0	1	0
SAK_0212	SAK_0212	0	1	0
SAK_0213	rrlD	0	1	0
SAK_0214	rrfD	0.5987	0.8027	0.0954467
SAK_0215	SAK_0215	0	1	0
SAK_0216	ispE	0.09914	0.6942	0.158515
SAK_0217	adcR	-0.4722	0.623	0.205512
SAK_0218	adcC	-0.1862	0.01132	1.94615
SAK_0219	adcB	-0.07905	0.3397	0.468904
SAK_0220	SAK_0220	-0.05337	0.8656	0.0626828
SAK_0221	tyrS	0.3817	0.3285	0.483465
SAK_0222	SAK_0222	0.2063	0.2805	0.552067
SAK_0223	rpoB	-0.4167	0.2589	0.586868
SAK_0224	rpoC	0.261	0.4625	0.334888
SAK_0225	SAK_0225	0.1567	0.792	0.101275
SAK_0226	comGA	-0.01739	0.9741	0.0113965
SAK_0227	SAK_0227	-0.251	0.08273	1.08234
SAK_0228	SAK_0228	-0.1655	0.7767	0.109747
SAK_0229	SAK_0229	0.07746	0.933	0.0301184
SAK_0230	SAK_0230	0.01315	0.9908	0.004014
SAK_0231	SAK_0231	0.04625	0.8745	0.0582402
SAK_0232	SAK_0232	-0.01492	0.9769	0.0101499
SAK_0233	SAK_0233	-0.2599	0.1079	0.966979
SAK_0234	ackA	-0.2856	0.6036	0.219251
SAK_0235	SAK_0235	0.1822	0.7466	0.126912
SAK_0236	SAK_0236	-0.007946	0.9923	0.00335701
SAK_0237	SAK_0237	-0.02053	0.9585	0.0184079
SAK_0238	SAK_0238	0.1649	0.4458	0.35086
SAK_0239	proC	0.2232	0.01501	1.82362
SAK_0240	pepA	-0.01304	0.9741	0.0113965
SAK_0241	SAK_0241	-0.2914	0.5819	0.235152
SAK_0242	SAK_0242	-0.1435	0.7856	0.104799
SAK_0243	SAK_0243	0.1183	0.6534	0.184821
SAK_0244	SAK_0244	0.1783	0.002452	2.61048
SAK_0245	SAK_0245	-0.01966	0.9444	0.024844
SAK_0246	ssb2	0.106	0.8306	0.0806081
SAK_0247	SAK_0247	-0.01446	0.9741	0.0113965
SAK_0248	SAK_0248	-0.03355	0.8948	0.048274
SAK_0249	SAK_0249	0.1029	0.7866	0.104246
SAK_0250	SAK_0250	-0.2551	0.1768	0.752518
SAK_0251	SAK_0251	-0.01534	0.9759	0.0105947
SAK_0252	SAK_0252	-0.9658	2.713e-15	14.5666
SAK_0253	SAK_0253	-1.078	2.396e-19	18.6205
SAK_0254	SAK_0254	-1.213	1.971e-17	16.7053
SAK_0255	SAK_0255	-0.9848	3.388e-19	18.4701
SAK_0256	SAK_0256	0.09416	0.02367	1.6258
SAK_0257	SAK_0257	0.1126	0.6754	0.170439
SAK_0258	SAK_0258	0.261	0.7803	0.107738
SAK_0259	SAK_0259	0.1388	0.1595	0.797239
SAK_0260	SAK_0260	0.363	0.4686	0.329198
SAK_0261	SAK_0261	-0.119	0.4458	0.35086
SAK_0262	SAK_0262	0.1372	0.4014	0.396423
SAK_0263	SAK_0263	0.2162	0.157	0.8041
SAK_0264	SAK_0264	0.05322	0.7043	0.152242
SAK_0265	rpsO	0.7246	0.5116	0.291069
SAK_0266	pnp	-0.3186	0.01445	1.84013
SAK_0267	SAK_0267	-0.06995	0.9316	0.0307705
SAK_0268	cysE	0.2538	0.8404	0.075514
SAK_0269	SAK_0269	0.1623	0.7353	0.133535
SAK_0270	cysS	1.16	0.02632	1.57971
SAK_0271	SAK_0271	0.06556	0.9062	0.0427759
SAK_0272	SAK_0272	0.4132	0.1144	0.941574
SAK_0273	SAK_0273	0.2499	0.3415	0.466609
SAK_0274	SAK_0274	-0.37	0.4339	0.36261
SAK_0275	SAK_0275	-0.0392	0.9583	0.0184985
SAK_0276	rplM	2.905	1	0
SAK_0277	rpsI	-3.389	1	0
SAK_0278	SAK_0278	0.1599	0.9348	0.0292813
SAK_0279	SAK_0279	-2.004	1	0
SAK_0280	SAK_0280	-6.469	0.3159	0.50045
SAK_0281	SAK_0281	1.549	0.8264	0.0828097
SAK_0282	SAK_0282	-0.8837	0.8328	0.0794593
SAK_0283	SAK_0283	-1.807	0.4274	0.369165
SAK_0284	SAK_0284	1.946	0.09589	1.01823
SAK_0285	SAK_0285	-0.1953	0.7277	0.138048
SAK_0286	pre	-0.171	0.569	0.244888
SAK_0287	SAK_0287	0.14	0.648	0.188425
SAK_0288	SAK_0288	0.08317	0.9427	0.0256265
SAK_0289	SAK_0289	0.7831	0.955	0.0199966
SAK_0290	SAK_0290	0.08988	0.8632	0.0638886
SAK_0291	SAK_0291	0.08019	0.8632	0.0638886
SAK_0292	SAK_0292	-0.03034	0.9499	0.0223221
SAK_0293	SAK_0293	-0.1176	0.7043	0.152242
SAK_0294	SAK_0294	-0.246	0.5953	0.225264
SAK_0295	SAK_0295	0.0955	0.8884	0.0513915
SAK_0296	SAK_0296	-0.1257	0.8467	0.0722704
SAK_0297	SAK_0297	-0.1401	0.6794	0.167874
SAK_0298	SAK_0298	0.1399	0.6562	0.182964
SAK_0299	SAK_0299	-0.1814	0.02279	1.64226
SAK_0300	SAK_0300	-0.197	0.5997	0.222066
SAK_0301	SAK_0301	-0.1058	0.211	0.675718
SAK_0302	SAK_0302	0.08164	0.5514	0.258533
SAK_0303	SAK_0303	0.1128	0.3159	0.50045
SAK_0304	rrsE	0	1	0
SAK_0305	SAK_0305	0	1	0
SAK_0306	rrlE	0	1	0
SAK_0307	rrfE	0	1	0
SAK_0308	SAK_0308	0	1	0
SAK_0309	SAK_0309	0	1	0
SAK_0310	SAK_0310	0	1	0
SAK_0311	SAK_0311	0	1	0
SAK_0312	SAK_0312	0	1	0
SAK_0313	SAK_0313	0	1	0
SAK_0314	SAK_0314	0	1	0
SAK_0315	SAK_0315	0	1	0
SAK_0316	SAK_0316	0	1	0
SAK_0317	SAK_0317	0	1	0
SAK_0318	SAK_0318	0	1	0
SAK_0319	SAK_0319	-0.5416	0.4458	0.35086
SAK_0320	SAK_0320	0.8411	0.2936	0.532244
SAK_0321	SAK_0321	-0.6723	0.1101	0.958213
SAK_0322	SAK_0322	-0.1869	0.1585	0.799971
SAK_0323	SAK_0323	-0.06968	0.9316	0.0307705
SAK_0324	SAK_0324	-0.02726	0.9666	0.0147532
SAK_0325	SAK_0325	-0.09575	0.6023	0.220187
SAK_0326	SAK_0326	0.3323	0.6039	0.219035
SAK_0327	SAK_0327	-0.1563	0.3846	0.414991
SAK_0328	SAK_0328	0.1353	0.5619	0.250341
SAK_0329	SAK_0329	0.1952	0.2919	0.534766
SAK_0330	SAK_0330	-0.1517	0.0619	1.20831
SAK_0331	SAK_0331	0.09935	0.8581	0.0664621
SAK_0332	SAK_0332	-0.5545	0.3409	0.467373
SAK_0333	SAK_0333	-0.2056	0.09355	1.02896
SAK_0334	SAK_0334	0.163	0.4459	0.350763
SAK_0335	SAK_0335	-0.2089	0.07196	1.14291
SAK_0336	SAK_0336	-0.04749	0.8688	0.0610802
SAK_0337	SAK_0337	0.2226	0.03184	1.49703
SAK_0338	nagA	-0.01513	0.9741	0.0113965
SAK_0339	SAK_0339	-0.04856	0.8766	0.0571985
SAK_0340	glyQ	0.8214	0.05201	1.28391
SAK_0341	SAK_0341	0.2797	0.006462	2.18963
SAK_0342	glyS	1.345	0.482	0.316953
SAK_0343	SAK_0343	0.2499	0.9523	0.0212262
SAK_0344	SAK_0344	0.1027	0.8082	0.0924812
SAK_0345	glpK	-0.108	0.7227	0.141042
SAK_0346	glpO	-0.9843	0.2071	0.68382
SAK_0347	glpF	-0.05977	0.9348	0.0292813
SAK_0348	SAK_0348	-0.1085	0.6074	0.216525
SAK_0349	SAK_0349	0.0354	0.8858	0.0526643
SAK_0350	tkt	0.1041	0.9759	0.0105947
SAK_0351	SAK_0351	0.162	0.7422	0.129479
SAK_0352	SAK_0352	-0.2624	0.2806	0.551912
SAK_0353	SAK_0353	-0.01812	0.9427	0.0256265
SAK_0354	SAK_0354	-0.04765	0.7945	0.0999061
SAK_0355	proB	0.2718	0.1381	0.859806
SAK_0356	proA	0.02276	0.8727	0.059135
SAK_0357	mraW	0.04139	0.9696	0.0134074
SAK_0358	SAK_0358	-1.031	0.9276	0.0326393
SAK_0359	pbpX	-1.276	0.8322	0.0797723
SAK_0360	mraY	0.08992	0.648	0.188425
SAK_0361	SAK_0361	-0.5326	0.4297	0.366835
SAK_0362	SAK_0362	0.1933	0.7866	0.104246
SAK_0363	SAK_0363	0.353	0.8157	0.0884695
SAK_0364	SAK_0364	-0.003057	0.9981	0.000825944
SAK_0365	SAK_0365	-1.083	0.3613	0.442132
SAK_0366	trxB	0.5986	0.2809	0.551448
SAK_0367	SAK_0367	2.435	0.0001889	3.72377
SAK_0368	nadE	0.2639	1	0
SAK_0369	pepC	-0.1835	0.3511	0.454569
SAK_0370	SAK_0370	-0.0597	0.7945	0.0999061
SAK_0371	recU	-0.5564	0.7688	0.114187
SAK_0372	SAK_0372	0.3708	0.2805	0.552067
SAK_0373	SAK_0373	1.818	0.644	0.191114
SAK_0374	SAK_0374	0.06219	0.8082	0.0924812
SAK_0375	SAK_0375	0.1328	0.6507	0.186619
SAK_0376	luxS	-0.3879	0.1243	0.905529
SAK_0377	SAK_0377	0.3227	0.4875	0.312025
SAK_0378	SAK_0378	0.08326	0.8447	0.0732975
SAK_0379	SAK_0379	-0.01061	0.9741	0.0113965
SAK_0380	SAK_0380	-0.09344	0.1844	0.734239
SAK_0381	SAK_0381	0.2852	0.1788	0.747632
SAK_0382	SAK_0382	-0.008009	0.9741	0.0113965
SAK_0383	gmk	-0.2725	0.8328	0.0794593
SAK_0384	rpoZ	-1.845	0.7688	0.114187
SAK_0385	priA	0.8884	0.01646	1.78357
SAK_0386	fmt	0.1999	0.8743	0.0583395
SAK_0387	sun	0.4133	5.122e-10	9.29056
SAK_0388	stp1	1.102	0.7624	0.117817
SAK_0389	stk1	0.1253	0.5729	0.241921
SAK_0390	SAK_0390	0.3932	5.647e-08	7.24818
SAK_0391	SAK_0391	0.04243	0.8743	0.0583395
SAK_0392	SAK_0392	-0.05105	0.9741	0.0113965
SAK_0393	SAK_0393	0.1782	0.1115	0.952725
SAK_0394	SAK_0394	-0.4928	0.2809	0.551448
SAK_0395	SAK_0395	-0.237	0.6439	0.191182
SAK_0396	SAK_0396	-0.03298	0.7997	0.0970729
SAK_0397	SAK_0397	-0.02099	0.9316	0.0307705
SAK_0398	SAK_0398	-0.4015	0.211	0.675718
SAK_0399	SAK_0399	-0.5088	0.01855	1.73166
SAK_0400	SAK_0400	-0.3185	5.093e-06	5.29303
SAK_0401	SAK_0401	-0.3246	3.522e-12	11.4532
SAK_0402	SAK_0402	-0.2977	0.03364	1.47314
SAK_0403	gldA	-0.1123	0.4875	0.312025
SAK_0404	SAK_0404	0.01958	0.9257	0.0335297
SAK_0405	SAK_0405	0.2363	0.3541	0.450874
SAK_0406	SAK_0406	0.09414	0.6448	0.190575
SAK_0407	SAK_0407	0.09082	0.4428	0.353792
SAK_0408	yfiA	0.186	0.6781	0.168706
SAK_0409	rrsF	0	1	0
SAK_0410	SAK_0410	0	1	0
SAK_0411	rrlF	0.3652	0.4696	0.328272
SAK_0412	rrfF	0.01943	0.9509	0.0218652
SAK_0413	SAK_0413	-0.1189	0.9353	0.0290491
SAK_0414	SAK_0414	-0.01598	0.9267	0.0330608
SAK_0415	SAK_0415	-0.3324	0.004226	2.37407
SAK_0416	SAK_0416	-0.4773	0.5602	0.251657
SAK_0417	SAK_0417	0.09433	0.7422	0.129479
SAK_0418	fabH	-0.26	0.7131	0.14685
SAK_0419	acpP	0.1657	0.5777	0.238298
SAK_0420	fabK	0.01329	0.9564	0.0193604
SAK_0421	fabD	-0.6961	0.03929	1.40572
SAK_0422	fabG	-0.399	0.7386	0.131591
SAK_0423	fabF	0.04735	1	0
SAK_0424	accB	2.738	1	0
SAK_0425	fabZ	-1.512	0.3769	0.423774
SAK_0426	accC	-0.3786	0.9393	0.0271957
SAK_0427	accD	1.02	0.3629	0.440213
SAK_0428	accA	-0.2868	0.05421	1.26592
SAK_0429	SAK_0429	-0.01676	0.9759	0.0105947
SAK_0430	serS	-0.3623	0.05298	1.27589
SAK_0431	SAK_0431	-0.05113	0.8498	0.0706833
SAK_0432	SAK_0432	-0.9336	5.13e-14	13.2899
SAK_0433	SAK_0433	-0.2261	0.0002139	3.66979
SAK_0434	SAK_0434	-0.06473	0.5445	0.264002
SAK_0435	SAK_0435	-0.1276	0.1148	0.940058
SAK_0436	SAK_0436	-0.01081	0.9741	0.0113965
SAK_0437	SAK_0437	0.1056	0.6626	0.178749
SAK_0438	SAK_0438	-0.367	0.00703	2.15304
SAK_0439	SAK_0439	0.345	2.316e-10	9.63526
SAK_0440	SAK_0440	-0.2695	0.3605	0.443095
SAK_0441	SAK_0441	-0.02341	0.9618	0.0169152
SAK_0442	SAK_0442	-0.05464	0.7131	0.14685
SAK_0443	SAK_0443	-0.1999	0.648	0.188425
SAK_0444	SAK_0444	-0.1451	0.7386	0.131591
SAK_0445	SAK_0445	-0.1822	0.01866	1.72909
SAK_0446	ecsA	-0.1462	0.7131	0.14685
SAK_0447	SAK_0447	-0.1836	0.2405	0.618885
SAK_0448	SAK_0448	-0.2628	0.0001655	3.7812
SAK_0449	trmB	0.02934	0.906	0.0428718
SAK_0450	SAK_0450	0.1771	0.7478	0.126215
SAK_0451	SAK_0451	-0.2288	0.5439	0.264481
SAK_0452	nusA	-0.1578	0.8067	0.0932879
SAK_0453	ylxR	0.073	0.9148	0.0386738
SAK_0454	SAK_0454	0.2605	0.3761	0.424697
SAK_0455	infB	-0.02969	0.8398	0.0758241
SAK_0456	rbfA	-0.1496	0.7032	0.152921
SAK_0457	SAK_0457	0.1545	0.4945	0.305834
SAK_0458	copY	-0.3093	0.333	0.477556
SAK_0459	copA	-0.01098	0.9741	0.0113965
SAK_0460	SAK_0460	0.01317	0.9888	0.00489154
SAK_0461	SAK_0461	-0.1402	0.7227	0.141042
SAK_0462	SAK_0462	-0.1135	0.6687	0.174769
SAK_0463	polA	-0.2487	0.09907	1.00406
SAK_0464	SAK_0464	-0.03074	0.9357	0.0288634
SAK_0465	SAK_0465	-0.377	0.1938	0.712646
SAK_0466	SAK_0466	-0.115	0.6126	0.212823
SAK_0467	SAK_0467	-0.125	0.6364	0.19627
SAK_0468	SAK_0468	-0.1848	0.09949	1.00222
SAK_0469	SAK_0469	-0.08043	0.3761	0.424697
SAK_0470	tgt	0.1872	0.0084	2.07572
SAK_0471	SAK_0471	0.03013	0.9611	0.0172314
SAK_0472	SAK_0472	0.03426	0.9019	0.0448416
SAK_0473	SAK_0473	0.1311	0.2362	0.62672
SAK_0474	SAK_0474	-0.0307	0.9592	0.0180908
SAK_0475	pgi	0.03403	0.887	0.0520764
SAK_0476	SAK_0476	0.02344	0.9639	0.015968
SAK_0477	SAK_0477	-0.2675	0.6934	0.159016
SAK_0478	SAK_0478	0.03634	0.8632	0.0638886
SAK_0479	galU	-0.0663	0.7963	0.0989233
SAK_0480	gpsA	-0.02662	0.9444	0.024844
SAK_0481	rnpA	-0.2241	0.6942	0.158515
SAK_0482	SAK_0482	0.005994	0.9802	0.0086853
SAK_0483	SAK_0483	0.02437	0.9519	0.0214087
SAK_0484	rrsG	0	1	0
SAK_0485	SAK_0485	0	1	0
SAK_0486	rrlG	0	1	0
SAK_0487	rrfG	0	1	0
SAK_0488	SAK_0488	0	1	0
SAK_0489	SAK_0489	0	1	0
SAK_0490	SAK_0490	0	1	0
SAK_0491	SAK_0491	0	1	0
SAK_0492	SAK_0492	-0.03214	0.9741	0.0113965
SAK_0493	recX	-0.5155	0.2542	0.594824
SAK_0494	rumA	-0.01488	0.9741	0.0113965
SAK_0495	SAK_0495	0.2228	0.7386	0.131591
SAK_0496	SAK_0496	0.1001	0.9132	0.0394341
SAK_0498	SAK_0498	-0.04056	0.9532	0.020816
SAK_0499	nrdF	-2.922	9.49e-18	17.0227
SAK_0500	nrdI	-3.437	1.018e-10	9.99225
SAK_0501	SAK_0501	-3.176	9.053e-61	60.0432
SAK_0502	SAK_0502	-0.6634	1.788e-09	8.74763
SAK_0503	SAK_0503	-0.8141	0.1476	0.830914
SAK_0505	SAK_0505	0	1	0
SAK_0506	SAK_0506	-0.4676	0.04786	1.32003
SAK_0507	SAK_0507	0.7787	0.8632	0.0638886
SAK_0508	SAK_0508	-0.3133	0.6745	0.171018
SAK_0509	SAK_0509	0.3563	0.4458	0.35086
SAK_0510	SAK_0510	-0.7273	0.7227	0.141042
SAK_0511	SAK_0511	-0.9237	0.1215	0.915424
SAK_0513	SAK_0513	-0.2487	0.3423	0.465593
SAK_0514	SAK_0514	-0.2157	0.002825	2.54898
SAK_0515	SAK_0515	-0.2882	3.515e-07	6.45407
SAK_0516	SAK_0516	-0.3473	7.831e-11	10.1062
SAK_0517	SAK_0517	-0.02129	0.9695	0.0134522
SAK_0519	SAK_0519	0.03113	0.9696	0.0134074
SAK_0520	SAK_0520	-0.06223	0.9741	0.0113965
SAK_0521	SAK_0521	-2.095	1	0
SAK_0522	SAK_0522	-0.3408	0.482	0.316953
SAK_0523	SAK_0523	0.4523	0.9583	0.0184985
SAK_0524	SAK_0524	0.7831	1	0
SAK_0525	SAK_0525	0	1	0
SAK_0526	SAK_0526	1.539	0.8004	0.0966929
SAK_0527	rhaD	-4.586	0.4805	0.318307
SAK_0528	SAK_0528	-2.105	1	0
SAK_0529	SAK_0529	0.66	1	0
SAK_0530	SAK_0530	0	1	0
SAK_0531	SAK_0531	-0.7357	1	0
SAK_0532	SAK_0532	3.031	0.6505	0.186753
SAK_0533	SAK_0533	-0.741	1	0
SAK_0534	SAK_0534	-1.143	1	0
SAK_0535	SAK_0535	-1.769	0.872	0.0594835
SAK_0537	galT	-2.645	1	0
SAK_0538	galE	-1.141	1	0
SAK_0539	SAK_0539	-1.121	1	0
SAK_0542	SAK_0542	0.7831	1	0
SAK_0543	SAK_0543	-0.01144	0.9836	0.00718148
SAK_0544	SAK_0544	0.2057	0.4459	0.350763
SAK_0545	SAK_0545	0.6427	0.3401	0.468393
SAK_0546	SAK_0546	-1.141	1	0
SAK_0547	valS	-0.05816	0.9741	0.0113965
SAK_0548	SAK_0548	-0.3597	0.002624	2.58104
SAK_0549	SAK_0549	-0.04473	0.8004	0.0966929
SAK_0550	SAK_0550	-0.2661	0.07379	1.132
SAK_0551	SAK_0551	0.08004	0.7095	0.149048
SAK_0552	asnA	-0.09199	0.8632	0.0638886
SAK_0553	SAK_0553	0.3793	0.3994	0.398592
SAK_0554	SAK_0554	-0.2559	0.7131	0.14685
SAK_0555	coaD	-4.783	0.5479	0.261299
SAK_0556	SAK_0556	0.1736	0.3148	0.501965
SAK_0557	SAK_0557	0.1121	0.7637	0.117077
SAK_0558	SAK_0558	-0.1221	0.8743	0.0583395
SAK_0559	SAK_0559	-0.07892	0.6744	0.171082
SAK_0560	SAK_0560	-0.1439	0.4902	0.309627
SAK_0561	SAK_0561	0.1674	0.3397	0.468904
SAK_0562	SAK_0562	0.1307	0.6925	0.15958
SAK_0563	SAK_0563	0.02448	0.9741	0.0113965
SAK_0564	SAK_0564	-0.6884	0.8581	0.0664621
SAK_0565	SAK_0565	-0.5098	0.3795	0.420788
SAK_0566	bioB	-0.3824	0.2958	0.529002
SAK_0567	SAK_0567	0.07643	0.9237	0.0344691
SAK_0568	SAK_0568	-0.2434	0.2958	0.529002
SAK_0569	SAK_0569	-0.03001	0.9288	0.0320778
SAK_0570	nth	0.06856	0.9483	0.0230542
SAK_0571	SAK_0571	-0.4686	0.001978	2.70377
SAK_0572	SAK_0572	-0.08337	0.7866	0.104246
SAK_0573	SAK_0573	0.08193	0.4277	0.368861
SAK_0574	SAK_0574	0.1124	0.7048	0.151934
SAK_0575	typA	0.3952	0.01156	1.93704
SAK_0576	SAK_0576	0.00089	0.9989	0.000477987
SAK_0577	murD	-0.5431	0.5234	0.281166
SAK_0578	murG	-0.1596	0.9874	0.00550688
SAK_0579	divIB	-0.006898	0.9874	0.00550688
SAK_0580	ftsA	-1.801	0.2746	0.561299
SAK_0581	ftsZ	-0.1719	0.8632	0.0638886
SAK_0582	SAK_0582	0.04272	0.8722	0.0593839
SAK_0583	SAK_0583	0.1525	0.7561	0.121421
SAK_0584	SAK_0584	-0.03852	0.9618	0.0169152
SAK_0585	SAK_0585	-0.1597	0.4014	0.396423
SAK_0586	SAK_0586	-0.2983	0.7277	0.138048
SAK_0587	ileS	0.5104	0.7081	0.149905
SAK_0588	SAK_0588	0.05679	0.782	0.106793
SAK_0589	SAK_0589	-0.05618	0.9267	0.0330608
SAK_0590	clpE	-0.01419	0.937	0.0282604
SAK_0591	SAK_0591	0.05509	0.9741	0.0113965
SAK_0592	SAK_0592	-0.2292	0.5352	0.271484
SAK_0593	SAK_0593	0.08272	0.8245	0.0838093
SAK_0594	SAK_0594	0.2114	0.3844	0.415217
SAK_0595	folD	0.5902	0.2958	0.529002
SAK_0596	SAK_0596	-0.1399	0.6963	0.157204
SAK_0597	xseA	-0.377	0.01042	1.98213
SAK_0598	xseB	1.905	0.4428	0.353792
SAK_0599	SAK_0599	0.5139	0.02193	1.65896
SAK_0600	tlyA	0.3313	0.6564	0.182831
SAK_0601	SAK_0601	0.05665	0.9434	0.0253041
SAK_0602	recN	-0.0434	0.8467	0.0722704
SAK_0603	SAK_0603	-0.5776	0.0027	2.56864
SAK_0604	SAK_0604	-0.6615	0.07235	1.14056
SAK_0605	SAK_0605	-0.2279	0.3846	0.414991
SAK_0606	hup	-0.2172	0.8632	0.0638886
SAK_0607	SAK_0607	4.784	0.5479	0.261299
SAK_0608	SAK_0608	0	1	0
SAK_0609	SAK_0609	-0.2032	1	0
SAK_0610	SAK_0610	0	1	0
SAK_0611	SAK_0611	0	1	0
SAK_0612	SAK_0612	0.7831	1	0
SAK_0613	SAK_0613	-1.141	1	0
SAK_0615	SAK_0615	0.8399	1	0
SAK_0616	SAK_0616	0	1	0
SAK_0617	SAK_0617	-3.113	0.5082	0.293965
SAK_0618	SAK_0618	1.657	1	0
SAK_0619	SAK_0619	-1.121	1	0
SAK_0620	SAK_0620	-2.083	1	0
SAK_0621	SAK_0621	-0.1787	1	0
SAK_0622	SAK_0622	-1.141	1	0
SAK_0623	SAK_0623	0	1	0
SAK_0625	SAK_0625	1.807	1	0
SAK_0626	SAK_0626	0	1	0
SAK_0627	SAK_0627	0.7469	1	0
SAK_0628	SAK_0628	1.315	1	0
SAK_0629	SAK_0629	1.657	1	0
SAK_0630	SAK_0630	0	1	0
SAK_0631	SAK_0631	0	1	0
SAK_0632	SAK_0632	1.121	1	0
SAK_0633	SAK_0633	-5.877	1	0
SAK_0634	SAK_0634	-1.141	1	0
SAK_0635	SAK_0635	-1.141	1	0
SAK_0636	SAK_0636	-0.983	1	0
SAK_0637	SAK_0637	-1.141	0.933	0.0301184
SAK_0638	SAK_0638	0	1	0
SAK_0639	SAK_0639	0.7831	0.9564	0.0193604
SAK_0640	SAK_0640	0	1	0
SAK_0641	SAK_0641	-2.105	1	0
SAK_0642	SAK_0642	4.864	0.5144	0.288699
SAK_0643	SAK_0643	0	1	0
SAK_0644	SAK_0644	0	1	0
SAK_0645	SAK_0645	1.279	1	0
SAK_0646	SAK_0646	-2.875	1	0
SAK_0647	SAK_0647	2.158	0.7277	0.138048
SAK_0648	SAK_0648	5.451	0.4625	0.334888
SAK_0649	SAK_0649	0.7831	1	0
SAK_0651	SAK_0651	0	1	0
SAK_0652	SAK_0652	0	1	0
SAK_0653	SAK_0653	0	1	0
SAK_0654	SAK_0654	-0.1787	1	0
SAK_0655	SAK_0655	1.657	1	0
SAK_0656	SAK_0656	0.2327	0.727	0.138466
SAK_0657	pyrD	-0.4084	0.08141	1.08932
SAK_0658	fibB	0.1715	0.9147	0.0387213
SAK_0659	SAK_0659	0.5837	0.8724	0.0592843
SAK_0660	SAK_0660	0.05977	0.8322	0.0797723
SAK_0661	SAK_0661	0.1164	0.4459	0.350763
SAK_0662	SAK_0662	-0.1096	0.6074	0.216525
SAK_0663	SAK_0663	0.01615	0.9608	0.017367
SAK_0664	SAK_0664	0.4576	0.3397	0.468904
SAK_0666	fbp	-0.1306	0.3667	0.435689
SAK_0667	SAK_0667	-0.1392	0.3769	0.423774
SAK_0669	ftsE	4.399	0.2847	0.545613
SAK_0670	SAK_0670	0.2351	0.442	0.354578
SAK_0671	SAK_0671	0	1	0
SAK_0672	SAK_0672	-0.1486	0.712	0.14752
SAK_0673	SAK_0673	-0.5822	0.09763	1.01042
SAK_0674	SAK_0674	0.003886	0.9942	0.00252624
SAK_0675	SAK_0675	-0.01401	0.9666	0.0147532
SAK_0676	SAK_0676	0.1856	0.2642	0.578067
SAK_0677	asnS	-0.1747	0.8433	0.0740179
SAK_0678	SAK_0678	0.04119	0.8467	0.0722704
SAK_0679	SAK_0679	-0.01241	0.9639	0.015968
SAK_0680	SAK_0680	0.135	0.8007	0.0965302
SAK_0681	SAK_0681	-0.3065	0.4598	0.337431
SAK_0683	SAK_0683	0.9137	0.3871	0.412177
SAK_0684	pepDA	-0.0393	0.8743	0.0583395
SAK_0685	adcA	-0.4616	2.612e-28	27.583
SAK_0686	rpmE	-1.973	0.4428	0.353792
SAK_0687	SAK_0687	0.3284	0.4386	0.357931
SAK_0688	add	0.4074	0.000221	3.65561
SAK_0689	SAK_0689	-0.06461	0.9237	0.0344691
SAK_0690	SAK_0690	-0.207	0.5357	0.271078
SAK_0691	SAK_0691	0.1969	0.174	0.759451
SAK_0692	rplS	0.3786	0.04147	1.38227
SAK_0693	SAK_0693	-1.086	0.6779	0.168834
SAK_0694	SAK_0694	0.2421	0.3159	0.50045
SAK_0695	SAK_0695	0.115	0.9257	0.0335297
SAK_0697	SAK_0697	0.5249	0.5329	0.273354
SAK_0698	SAK_0698	-0.4576	0.0003494	3.45668
SAK_0699	SAK_0699	-0.1778	0.6673	0.175679
SAK_0700	SAK_0700	-0.1846	0.2285	0.641114
SAK_0701	vncR	-0.1716	0.3613	0.442132
SAK_0702	SAK_0702	-0.2864	0.0003404	3.46801
SAK_0703	SAK_0703	0.0596	0.8632	0.0638886
SAK_0704	SAK_0704	0.6088	0.07761	1.11008
SAK_0705	SAK_0705	-0.1345	0.7226	0.141102
SAK_0706	SAK_0706	0.1885	0.3271	0.485319
SAK_0707	SAK_0707	-0.2146	0.6178	0.209152
SAK_0708	gyrB	1.3	0.007238	2.14038
SAK_0709	ezrA	0.4148	0.3698	0.432033
SAK_0710	serB	0.0254	0.955	0.0199966
SAK_0711	SAK_0711	-0.0966	0.8497	0.0707344
SAK_0712	SAK_0712	0.436	0.2027	0.693146
SAK_0713	eno	-0.5025	0.4657	0.331894
SAK_0714	SAK_0714	-0.7548	0.004686	2.3292
SAK_0715	aroA	-0.3073	0.5989	0.222646
SAK_0716	aroK	0.02016	0.9764	0.0103722
SAK_0717	SAK_0717	0.4331	5.764e-05	4.23928
SAK_0718	rumA	-0.2701	0.1063	0.973467
SAK_0719	SAK_0719	0.1656	0.7131	0.14685
SAK_0721	SAK_0721	-0.1723	0.5999	0.221921
SAK_0722	SAK_0722	2.233	0.09029	1.04436
SAK_0723	SAK_0723	-0.06946	0.6562	0.182964
SAK_0724	SAK_0724	-0.5117	0.02666	1.57414
SAK_0725	SAK_0725	0.6357	0.001569	2.80438
SAK_0727	SAK_0727	0.1437	0.8724	0.0592843
SAK_0728	SAK_0728	0.06664	0.9353	0.0290491
SAK_0729	SAK_0729	0.1399	0.9267	0.0330608
SAK_0730	SAK_0730	0.05815	0.9696	0.0134074
SAK_0732	SAK_0732	0.7831	1	0
SAK_0733	SAK_0733	0.7977	0.9558	0.019633
SAK_0734	SAK_0734	-1.141	1	0
SAK_0736	metK	3.478	1	0
SAK_0737	SAK_0737	0.4585	0.933	0.0301184
SAK_0738	SAK_0738	-0.1688	0.7032	0.152921
SAK_0739	SAK_0739	-0.1151	0.8433	0.0740179
SAK_0740	SAK_0740	-0.5606	0.1298	0.886725
SAK_0741	SAK_0741	0.04323	0.9741	0.0113965
SAK_0742	SAK_0742	0.5582	0.5479	0.261299
SAK_0743	SAK_0743	-1.141	1	0
SAK_0744	SAK_0744	0	1	0
SAK_0745	SAK_0745	0	1	0
SAK_0746	SAK_0746	4.718	0.3423	0.465593
SAK_0747	SAK_0747	0.06959	0.9741	0.0113965
SAK_0748	SAK_0748	0.7356	0.2995	0.523603
SAK_0749	SAK_0749	0.7587	0.9183	0.0370154
SAK_0750	SAK_0750	0.7199	0.9316	0.0307705
SAK_0751	SAK_0751	-1.327	1	0
SAK_0752	SAK_0752	-0.1281	0.9481	0.0231459
SAK_0753	SAK_0753	2.575	0.4904	0.30945
SAK_0754	SAK_0754	1.204	0.2806	0.551912
SAK_0756	SAK_0756	0.07277	0.9353	0.0290491
SAK_0757	SAK_0757	1.188	0.846	0.0726296
SAK_0758	SAK_0758	0.05572	0.9612	0.0171862
SAK_0759	SAK_0759	0.2002	0.8447	0.0732975
SAK_0760	SAK_0760	-1.064	0.3844	0.415217
SAK_0763	SAK_0763	0.17	0.7422	0.129479
SAK_0764	SAK_0764	-0.2823	0.3846	0.414991
SAK_0765	SAK_0765	0.04753	0.9267	0.0330608
SAK_0766	SAK_0766	-0.1987	0.01042	1.98213
SAK_0767	SAK_0767	0.05915	0.9272	0.0328266
SAK_0768	SAK_0768	-0.004749	0.9908	0.004014
SAK_0769	SAK_0769	0.05386	0.9272	0.0328266
SAK_0771	SAK_0771	-0.1686	0.4033	0.394372
SAK_0772	SAK_0772	-0.1534	0.4958	0.304693
SAK_0774	SAK_0774	-0.1597	0.7598	0.119301
SAK_0775	SAK_0775	0.02689	0.9316	0.0307705
SAK_0776	SAK_0776	-0.05117	0.8171	0.0877248
SAK_0777	SAK_0777	0.1898	0.6745	0.171018
SAK_0778	SAK_0778	-0.06726	0.88	0.0555173
SAK_0779	SAK_0779	-0.1721	0.3769	0.423774
SAK_0780	SAK_0780	-0.04887	0.7131	0.14685
SAK_0782	SAK_0782	0.1583	0.6248	0.204259
SAK_0785	SAK_0785	-0.06922	0.9316	0.0307705
SAK_0786	SAK_0786	-0.1621	0.3415	0.466609
SAK_0787	SAK_0787	-0.07927	0.8688	0.0610802
SAK_0788	SAK_0788	-0.4892	8.168e-07	6.08788
SAK_0789	SAK_0789	-0.2223	0.333	0.477556
SAK_0790	cylX	-0.4036	0.1788	0.747632
SAK_0791	cylD	-0.04625	0.9272	0.0328266
SAK_0792	cylG	0.1875	0.6439	0.191182
SAK_0793	SAK_0793	-0.9484	0.02213	1.65502
SAK_0794	cylZ	-0.1657	0.8004	0.0966929
SAK_0795	cylA	-7.714	2.351e-07	6.62875
SAK_0796	cylB	-7.086	0.0126	1.89963
SAK_0797	cylE	-0.05918	0.8017	0.0959881
SAK_0798	cylF	0.02083	0.9675	0.014349
SAK_0799	cylI	-0.06248	0.7809	0.107405
SAK_0800	cylJ	-0.4522	0.01152	1.93855
SAK_0801	cylK	-0.4976	0.001978	2.70377
SAK_0802	SAK_0802	-0.1098	0.8743	0.0583395
SAK_0803	SAK_0803	-0.3642	0.3159	0.50045
SAK_0804	SAK_0804	-0.1549	0.2936	0.532244
SAK_0805	SAK_0805	-0.2475	0.0002571	3.5899
SAK_0807	SAK_0807	0.4891	0.07555	1.12177
SAK_0808	SAK_0808	-0.05019	0.9257	0.0335297
SAK_0809	SAK_0809	-0.1648	0.474	0.324222
SAK_0810	SAK_0810	-0.2173	0.256	0.59176
SAK_0812	SAK_0812	0.1414	0.3439	0.463568
SAK_0813	SAK_0813	-0.07607	0.7866	0.104246
SAK_0814	SAK_0814	0.1371	0.6885	0.162096
SAK_0815	SAK_0815	-0.07113	0.8476	0.0718091
SAK_0816	SAK_0816	0.2623	0.691	0.160522
SAK_0817	SAK_0817	-0.3166	0.2173	0.66294
SAK_0818	SAK_0818	-0.1315	0.5422	0.26584
SAK_0819	SAK_0819	-0.02381	0.9718	0.0124231
SAK_0820	SAK_0820	0.1002	0.6796	0.167747
SAK_0821	ldhA	-0.1187	0.6439	0.191182
SAK_0822	SAK_0822	-0.1121	0.7131	0.14685
SAK_0823	SAK_0823	0.01445	0.9639	0.015968
SAK_0824	SAK_0824	-0.009818	0.9759	0.0105947
SAK_0825	SAK_0825	0.06936	0.9741	0.0113965
SAK_0826	eda	0.2974	0.4091	0.388171
SAK_0827	uxaC	-0.1342	0.612	0.213249
SAK_0828	uxuA	-0.3141	0.2768	0.557834
SAK_0829	SAK_0829	0.2055	0.4317	0.364818
SAK_0830	SAK_0830	0.1417	0.6948	0.15814
SAK_0831	SAK_0831	-0.1949	0.3487	0.457548
SAK_0832	pepQ	-0.05178	0.8743	0.0583395
SAK_0833	ccpA	0.2648	0.419	0.377786
SAK_0834	SAK_0834	-0.1076	0.7549	0.122111
SAK_0835	SAK_0835	0.6141	1.947e-06	5.71063
SAK_0836	SAK_0836	-0.5185	0.667	0.175874
SAK_0837	thrS	-0.3103	0.7227	0.141042
SAK_0838	SAK_0838	-0.2931	0.3887	0.410385
SAK_0839	SAK_0839	-0.4163	0.3846	0.414991
SAK_0840	SAK_0840	0.5492	0.09949	1.00222
SAK_0841	SAK_0841	0.3918	0.7131	0.14685
SAK_0842	SAK_0842	1.848	0.1859	0.730721
SAK_0843	SAK_0843	-0.2486	0.7227	0.141042
SAK_0844	SAK_0844	0.6111	0.4344	0.36211
SAK_0845	SAK_0845	0.3136	0.86	0.0655015
SAK_0846	SAK_0846	0.4398	0.5082	0.293965
SAK_0847	SAK_0847	-0.03128	0.9366	0.0284458
SAK_0848	SAK_0848	0.2114	0.5469	0.262092
SAK_0849	rnc	-0.3161	0.8017	0.0959881
SAK_0850	smc	0.01567	0.9462	0.0240171
SAK_0851	SAK_0851	-0.2318	0.3723	0.429107
SAK_0852	SAK_0852	0.1151	0.782	0.106793
SAK_0853	ftsY	-2.589	0.5932	0.226799
SAK_0854	SAK_0854	-0.1198	0.6885	0.162096
SAK_0855	SAK_0855	-0.2593	0.08273	1.08234
SAK_0856	SAK_0856	-0.02381	0.9741	0.0113965
SAK_0857	SAK_0857	-0.4065	0.3415	0.466609
SAK_0858	SAK_0858	0.04874	0.8112	0.0908721
SAK_0859	SAK_0859	0.2684	0.01738	1.75995
SAK_0860	SAK_0860	0.4151	1.576e-10	9.80244
SAK_0861	SAK_0861	-1.38	0.06411	1.19307
SAK_0862	hprK	0.4052	0.8845	0.0533022
SAK_0863	lgt	0.1102	0.7688	0.114187
SAK_0864	SAK_0864	0.3171	0.4937	0.306537
SAK_0865	SAK_0865	-0.1944	0.4625	0.334888
SAK_0866	SAK_0866	-0.04758	0.939	0.0273344
SAK_0867	SAK_0867	-0.2751	0.4504	0.346402
SAK_0868	SAK_0868	0.1165	0.782	0.106793
SAK_0869	SAK_0869	-0.252	0.5057	0.296107
SAK_0870	SAK_0870	-0.2179	0.3605	0.443095
SAK_0871	SAK_0871	-0.4062	0.006823	2.16602
SAK_0872	ribD	-0.5323	4.018e-05	4.39599
SAK_0873	ribE	0.2034	0.7435	0.128719
SAK_0874	ribBA	-0.09124	0.8245	0.0838093
SAK_0875	ribE	-0.4759	0.02055	1.68719
SAK_0876	lysS	0.001432	0.9983	0.000738929
SAK_0877	SAK_0877	1.332	4.423e-13	12.3543
SAK_0878	SAK_0878	-0.02627	0.9741	0.0113965
SAK_0879	SAK_0879	-0.1477	0.7227	0.141042
SAK_0880	SAK_0880	0.16	0.7227	0.141042
SAK_0881	SAK_0881	0.6218	0.00703	2.15304
SAK_0882	SAK_0882	-0.09828	0.7335	0.1346
SAK_0883	SAK_0883	0.2458	0.07555	1.12177
SAK_0884	pepF	0.05634	0.7226	0.141102
SAK_0885	ppc	0.6571	2.601e-48	47.5849
SAK_0886	SAK_0886	-0.2229	0.6283	0.201833
SAK_0887	tuf	1.178	0.3159	0.50045
SAK_0888	tpiA	0.1058	0.7866	0.104246
SAK_0889	gpmA	0.06785	0.8743	0.0583395
SAK_0890	SAK_0890	-0.9965	0.01156	1.93704
SAK_0891	recR	-0.1627	0.9237	0.0344691
SAK_0892	ddl	-0.2508	0.7043	0.152242
SAK_0893	murF	0.09382	0.887	0.0520764
SAK_0894	SAK_0894	-0.3656	0.2958	0.529002
SAK_0895	SAK_0895	-0.2369	0.3397	0.468904
SAK_0896	SAK_0896	-0.2053	0.3344	0.475734
SAK_0897	prfC	0.6751	9.151e-11	10.0385
SAK_0898	SAK_0898	-0.7628	0.006641	2.17777
SAK_0899	SAK_0899	-0.6673	0.2223	0.653061
SAK_0900	SAK_0900	0.03163	0.9714	0.0126019
SAK_0901	SAK_0901	-0.1363	0.5777	0.238298
SAK_0902	SAK_0902	-0.6942	1.461e-09	8.83535
SAK_0903	SAK_0903	-0.1293	0.6934	0.159016
SAK_0904	SAK_0904	-0.08622	0.8743	0.0583395
SAK_0905	SAK_0905	-0.1509	0.9182	0.0370627
SAK_0906	SAK_0906	-0.7895	0.1195	0.922632
SAK_0907	SAK_0907	-0.1474	0.3442	0.463189
SAK_0908	SAK_0908	-0.2499	0.4313	0.365221
SAK_0909	SAK_0909	-0.06979	0.8632	0.0638886
SAK_0910	SAK_0910	-0.4255	0.008944	2.04847
SAK_0911	SAK_0911	-0.3041	0.1603	0.795066
SAK_0912	holA	-0.05401	0.9762	0.0104612
SAK_0913	sodA	0.7306	0.0003232	3.49053
SAK_0914	SAK_0914	-0.1925	0.0009272	3.03283
SAK_0915	bglF	-0.03214	0.9393	0.0271957
SAK_0916	SAK_0916	-0.1332	0.419	0.377786
SAK_0917	SAK_0917	-0.138	0.7277	0.138048
SAK_0918	SAK_0918	0.01056	0.9769	0.0101499
SAK_0919	SAK_0919	0.0904	0.8743	0.0583395
SAK_0920	SAK_0920	0.06137	0.8581	0.0664621
SAK_0921	SAK_0921	0.05617	0.7866	0.104246
SAK_0922	queA	-0.2219	0.2023	0.694004
SAK_0923	SAK_0923	-0.03279	0.7695	0.113791
SAK_0924	nagB	-0.176	0.5406	0.267124
SAK_0925	SAK_0925	-0.074	0.8038	0.094852
SAK_0926	SAK_0926	-0.2942	0.4625	0.334888
SAK_0927	SAK_0927	0.1413	0.5439	0.264481
SAK_0928	SAK_0928	-0.3128	0.004315	2.36502
SAK_0929	pepB	0.1189	0.3842	0.415443
SAK_0930	SAK_0930	-0.005239	0.9878	0.00533098
SAK_0931	SAK_0931	0.2483	0.2405	0.618885
SAK_0932	prsA	-0.04913	0.6929	0.159329
SAK_0933	SAK_0933	-0.05803	0.9008	0.0453716
SAK_0934	alaS	0.4478	0.7866	0.104246
SAK_0935	SAK_0935	0.1423	0.6687	0.174769
SAK_0936	SAK_0936	-0.1985	0.4458	0.35086
SAK_0937	SAK_0937	-0.3151	0.8743	0.0583395
SAK_0938	SAK_0938	0.5529	0.8745	0.0582402
SAK_0939	SAK_0939	-0.4043	0.04701	1.32781
SAK_0940	SAK_0940	-0.1365	0.3397	0.468904
SAK_0941	SAK_0941	0	1	0
SAK_0942	nrdF	0.2595	0.4317	0.364818
SAK_0943	SAK_0943	0.2619	0.6177	0.209222
SAK_0944	SAK_0944	-0.02798	0.9696	0.0134074
SAK_0945	ptsH	0.505	0.8743	0.0583395
SAK_0946	ptsI	-1.376	0.4958	0.304693
SAK_0947	gapN	0.327	0.6781	0.168706
SAK_0948	SAK_0948	-0.02902	0.9194	0.0364955
SAK_0949	SAK_0949	0.4531	0.4256	0.370998
SAK_0950	udk	-0.2948	0.002337	2.63134
SAK_0951	SAK_0951	-0.937	0.5829	0.234406
SAK_0952	dnaX	-1.078	0.78	0.107905
SAK_0953	SAK_0953	0.1164	0.893	0.0491485
SAK_0954	metK	0.6825	0.6875	0.162727
SAK_0955	SAK_0955	-0.1759	0.02193	1.65896
SAK_0956	SAK_0956	0.058	0.8724	0.0592843
SAK_0958	SAK_0958	-0.1409	0.7949	0.0996875
SAK_0959	SAK_0959	-0.1536	0.7659	0.115828
SAK_0960	SAK_0960	0.1754	0.6439	0.191182
SAK_0961	SAK_0961	-0.04379	0.9348	0.0292813
SAK_0962	SAK_0962	0.2454	0.5579	0.253444
SAK_0963	thiD	0.05439	0.9267	0.0330608
SAK_0964	thiM	-0.01683	0.9762	0.0104612
SAK_0965	thiE	0.3024	0.4458	0.35086
SAK_0966	murA	-0.3597	3.783e-05	4.42216
SAK_0967	SAK_0967	-0.1157	0.8766	0.0571985
SAK_0968	SAK_0968	0.6404	0.2157	0.66615
SAK_0969	map	0.8514	0.6754	0.170439
SAK_0970	SAK_0970	0.1939	0.3159	0.50045
SAK_0971	SAK_0971	-0.3385	0.3842	0.415443
SAK_0972	SAK_0972	0.3213	0.04795	1.31921
SAK_0973	ligA	0.3525	0.887	0.0520764
SAK_0974	SAK_0974	0.0562	0.9849	0.00660786
SAK_0975	pulA	-0.0507	0.7889	0.102978
SAK_0976	glgB	-0.1422	0.3846	0.414991
SAK_0977	glgC	0.08678	0.8497	0.0707344
SAK_0978	glgD	0.1801	0.4162	0.380698
SAK_0979	glgA	0.1336	0.5619	0.250341
SAK_0980	atpE	1.085	0.4033	0.394372
SAK_0981	atpB	4.273	1	0
SAK_0982	atpF	4.904	1	0
SAK_0983	atpH	-2.404	0.804	0.094744
SAK_0984	atpA	-3.829	0.02321	1.63432
SAK_0985	atpG	0.3427	0.7561	0.121421
SAK_0986	atpD	0.1975	0.9318	0.0306773
SAK_0987	atpC	1.965	0.5422	0.26584
SAK_0988	SAK_0988	-0.447	0.6283	0.201833
SAK_0989	murA	-0.04906	0.9741	0.0113965
SAK_0990	SAK_0990	0.2366	0.6925	0.15958
SAK_0991	endA	0.02031	0.9741	0.0113965
SAK_0992	pheS	0.5077	0.7227	0.141042
SAK_0993	SAK_0993	0.2443	0.5888	0.230032
SAK_0994	pheT	0.2114	0.8688	0.0610802
SAK_0995	SAK_0995	0.06028	0.9262	0.0332952
SAK_0996	rexB	0.09287	0.9618	0.0169152
SAK_0997	rexA	0.3094	0.9483	0.0230542
SAK_0998	SAK_0998	0.5364	0.04864	1.31301
SAK_0999	trmE	-0.02294	0.9849	0.00660786
SAK_1000	SAK_1000	0.2312	0.05844	1.23329
SAK_1001	SAK_1001	0.2975	0.7561	0.121421
SAK_1002	SAK_1002	1.727	0.0009272	3.03283
SAK_1003	SAK_1003	1.043	0.01279	1.89313
SAK_1004	SAK_1004	0.5227	0.1531	0.815025
SAK_1005	lplA	0.06094	0.9639	0.015968
SAK_1006	SAK_1006	-0.9654	0.5777	0.238298
SAK_1007	SAK_1007	5.233	1	0
SAK_1008	SAK_1008	0.2933	0.955	0.0199966
SAK_1009	SAK_1009	-0.3129	0.5337	0.272703
SAK_1010	glmM	-0.3857	0.623	0.205512
SAK_1011	SAK_1011	0.03378	0.9316	0.0307705
SAK_1012	SAK_1012	0.03296	0.9564	0.0193604
SAK_1013	SAK_1013	0.07874	0.8743	0.0583395
SAK_1014	SAK_1014	-0.9698	0.2585	0.587539
SAK_1015	SAK_1015	-0.6643	0.3373	0.471984
SAK_1016	SAK_1016	0.008798	0.9942	0.00252624
SAK_1017	SAK_1017	-0.05512	0.3675	0.434743
SAK_1018	cas1	-0.04962	0.9272	0.0328266
SAK_1019	SAK_1019	0.288	0.211	0.675718
SAK_1020	SAK_1020	-0.2234	0.5159	0.287434
SAK_1021	ndk	0.2662	0.6736	0.171598
SAK_1022	lepA	0.3307	0.1043	0.981716
SAK_1023	SAK_1023	-0.5186	0.00452	2.34486
SAK_1024	SAK_1024	-0.388	0.01286	1.89076
SAK_1025	SAK_1025	-0.0111	0.9844	0.00682839
SAK_1026	msrB	-0.4578	0.155	0.809668
SAK_1027	SAK_1027	-0.4802	1.543e-12	11.8116
SAK_1028	SAK_1028	-0.2669	0.1355	0.868061
SAK_1029	SAK_1029	0.03371	0.933	0.0301184
SAK_1031	SAK_1031	0.06041	0.7095	0.149048
SAK_1032	SAK_1032	-0.7077	1.98e-05	4.70333
SAK_1033	SAK_1033	-0.7582	0.002446	2.61154
SAK_1034	SAK_1034	-0.2908	0.8107	0.0911398
SAK_1035	dnaE	-0.3628	0.7227	0.141042
SAK_1036	pfk	0.2106	0.9267	0.0330608
SAK_1037	pyk	-0.8791	0.2805	0.552067
SAK_1038	lepB	0.8349	0.6283	0.201833
SAK_1039	SAK_1039	0.2173	0.9267	0.0330608
SAK_1040	glmS	0.0602	0.9727	0.0120211
SAK_1041	phnA	-0.2005	0.8688	0.0610802
SAK_1042	SAK_1042	1.83	3.044e-24	23.5166
SAK_1043	SAK_1043	1.182	5.74e-13	12.2411
SAK_1044	SAK_1044	1.169	5.487e-11	10.2607
SAK_1045	rpsT	0.2508	0.7866	0.104246
SAK_1046	coaA	0.2599	0.7227	0.141042
SAK_1047	SAK_1047	-0.1904	0.5422	0.26584
SAK_1048	cdd	0.1596	0.5706	0.243668
SAK_1049	SAK_1049	0.3747	5.487e-11	10.2607
SAK_1050	SAK_1050	-0.01734	0.9653	0.0153377
SAK_1051	SAK_1051	0.009869	0.9723	0.0121997
SAK_1052	SAK_1052	-0.274	2.193e-06	5.65896
SAK_1053	nox	1.431	8.168e-07	6.08788
SAK_1054	SAK_1054	0.4736	0.3417	0.466355
SAK_1055	gyrA	-0.1488	0.937	0.0282604
SAK_1056	SAK_1056	-0.02124	0.939	0.0273344
SAK_1057	SAK_1057	0.5387	0.6442	0.190979
SAK_1058	SAK_1058	-0.02518	0.9348	0.0292813
SAK_1059	SAK_1059	0.5685	0.4339	0.36261
SAK_1062	guaA	0.6998	0.01392	1.85636
SAK_1063	SAK_1063	-0.1364	0.804	0.094744
SAK_1064	gid	-0.002142	0.9874	0.00550688
SAK_1065	SAK_1065	-0.1949	0.3662	0.436282
SAK_1066	SAK_1066	-0.09625	0.5578	0.253521
SAK_1067	SAK_1067	-0.01729	0.9741	0.0113965
SAK_1068	SAK_1068	0.2439	0.7032	0.152921
SAK_1069	SAK_1069	-0.2619	0.5373	0.269783
SAK_1070	SAK_1070	-0.1853	0.1202	0.920096
SAK_1071	SAK_1071	-0.4016	0.4346	0.36191
SAK_1072	SAK_1072	-0.1736	0.618	0.209012
SAK_1073	SAK_1073	-0.847	0.6934	0.159016
SAK_1074	SAK_1074	-0.3725	0.2768	0.557834
SAK_1075	SAK_1075	-0.6096	0.01614	1.7921
SAK_1076	satD	-0.832	0.7618	0.118159
SAK_1077	ffh	0.2362	0.9741	0.0113965
SAK_1078	SAK_1078	0.407	0.1955	0.708853
SAK_1079	ciaH	-0.01476	0.9741	0.0113965
SAK_1080	ciaR	-0.2498	0.5152	0.288024
SAK_1081	pepN	0.428	3.324e-25	24.4783
SAK_1082	phoU	0.1334	0.7326	0.135133
SAK_1084	pstB	1.254	1	0
SAK_1085	pstA	-3.891	0.5439	0.264481
SAK_1086	pstC	1.075	0.8082	0.0924812
SAK_1087	SAK_1087	-0.04171	0.9348	0.0292813
SAK_1088	SAK_1088	0.2681	0.6822	0.166088
SAK_1089	SAK_1089	-0.1813	0.01875	1.727
SAK_1090	SAK_1090	0.2405	0.005142	2.28887
SAK_1091	spxA	0.7843	0.05298	1.27589
SAK_1092	ribF	0.2077	0.9237	0.0344691
SAK_1093	truB	-0.6148	0.0209	1.67985
SAK_1094	SAK_1094	-0.1333	0.6552	0.183626
SAK_1095	SAK_1095	-0.05426	0.8706	0.0601813
SAK_1096	SAK_1096	0.1012	0.7446	0.128077
SAK_1097	SAK_1097	0.4527	0.0002112	3.67531
SAK_1098	SAK_1098	-0.1999	0.1987	0.701802
SAK_1099	SAK_1099	-0.3157	0.6507	0.186619
SAK_1100	topA	0.6386	5.759e-07	6.23965
SAK_1101	SAK_1101	-0.2611	0.3894	0.409604
SAK_1102	SAK_1102	0.183	0.3619	0.441411
SAK_1103	SAK_1103	0.2418	0.4613	0.336017
SAK_1104	SAK_1104	0.2343	0.319	0.496209
SAK_1105	SAK_1105	0.002469	0.9942	0.00252624
SAK_1106	SAK_1106	0.03507	0.9754	0.0108172
SAK_1107	rnhB	0.3287	0.3442	0.463189
SAK_1108	SAK_1108	-0.5848	0.5237	0.280917
SAK_1109	SAK_1109	0.1752	0.8884	0.0513915
SAK_1110	cstA	-0.4701	0.003085	2.51074
SAK_1111	SAK_1111	-0.4668	0.4428	0.353792
SAK_1112	SAK_1112	-0.201	0.2173	0.66294
SAK_1113	SAK_1113	0.6403	0.7787	0.10863
SAK_1115	SAK_1115	-0.2072	0.7227	0.141042
SAK_1116	SAK_1116	-0.4377	0.005919	2.22775
SAK_1117	SAK_1117	-0.2775	0.7803	0.107738
SAK_1118	SAK_1118	-0.543	0.0536	1.27084
SAK_1119	SAK_1119	-0.1119	0.906	0.0428718
SAK_1120	SAK_1120	0.1125	0.7947	0.0997968
SAK_1121	SAK_1121	-0.09087	0.9267	0.0330608
SAK_1122	SAK_1122	-0.08542	0.955	0.0199966
SAK_1123	SAK_1123	-0.1818	0.3476	0.45892
SAK_1124	SAK_1124	-0.0291	0.9583	0.0184985
SAK_1125	SAK_1125	0.8118	0.4458	0.35086
SAK_1126	SAK_1126	0.06901	0.9741	0.0113965
SAK_1127	SAK_1127	-0.0649	0.7666	0.115431
SAK_1128	SAK_1128	0.08398	0.9267	0.0330608
SAK_1129	SAK_1129	0.1142	0.8476	0.0718091
SAK_1130	SAK_1130	-0.5702	0.3089	0.510182
SAK_1131	SAK_1131	0.2957	0.7688	0.114187
SAK_1132	carB	-0.0001651	1	0
SAK_1133	carA	-0.2869	0.7442	0.12831
SAK_1134	pyrB	0.03827	0.9741	0.0113965
SAK_1135	pyrC	0.0473	0.9442	0.024936
SAK_1136	pyrE	-0.599	0.1243	0.905529
SAK_1137	pyrF	-0.3572	0.3285	0.483465
SAK_1138	SAK_1138	-0.006823	0.9762	0.0104612
SAK_1139	SAK_1139	-0.0248	0.9353	0.0290491
SAK_1140	SAK_1140	0.2317	0.005318	2.27425
SAK_1141	asd	-0.0201	0.9759	0.0105947
SAK_1142	SAK_1142	0.009146	0.9942	0.00252624
SAK_1143	SAK_1143	-0.8945	0.5406	0.267124
SAK_1144	fhs	1.194	0.0426	1.37059
SAK_1145	lplA	0.01414	0.9741	0.0113965
SAK_1146	SAK_1146	0.2578	0.3442	0.463189
SAK_1147	SAK_1147	0.2745	0.3932	0.405386
SAK_1148	SAK_1148	1.063	0.8082	0.0924812
SAK_1149	SAK_1149	-0.008065	0.9846	0.00674017
SAK_1150	SAK_1150	0.06547	0.7783	0.108853
SAK_1151	SAK_1151	3.462	0.002204	2.65679
SAK_1152	coaB	0.9592	0.8245	0.0838093
SAK_1153	coaC	0.3305	0.8581	0.0664621
SAK_1154	SAK_1154	-0.008762	0.9908	0.004014
SAK_1155	SAK_1155	0.1101	0.933	0.0301184
SAK_1156	SAK_1156	-0.06642	0.8632	0.0638886
SAK_1157	SAK_1157	-0.05548	0.9004	0.0455645
SAK_1158	SAK_1158	0.6304	0.2805	0.552067
SAK_1159	SAK_1159	-0.02566	0.9564	0.0193604
SAK_1160	glyA	0.3018	0.09947	1.00231
SAK_1161	SAK_1161	0.8525	0.4289	0.367644
SAK_1162	SAK_1162	1.223	4.352e-25	24.3613
SAK_1163	prfA	0.7538	0.09677	1.01426
SAK_1164	tdk	0.117	0.716	0.145087
SAK_1165	SAK_1165	-0.1666	0.8581	0.0664621
SAK_1166	SAK_1166	0.1765	0.7659	0.115828
SAK_1167	SAK_1167	-0.1539	0.7659	0.115828
SAK_1168	SAK_1168	-0.01794	0.9639	0.015968
SAK_1169	SAK_1169	-0.09825	0.7227	0.141042
SAK_1170	pbuX	-0.0282	0.9334	0.0299322
SAK_1171	xpt	0.204	0.5479	0.261299
SAK_1172	guaC	0.2394	0.2158	0.665949
SAK_1173	SAK_1173	-0.01466	0.9741	0.0113965
SAK_1174	SAK_1174	0.5081	0.3939	0.404614
SAK_1175	SAK_1175	0.002168	0.9942	0.00252624
SAK_1176	SAK_1176	0.3823	0.3748	0.4262
SAK_1177	pta	-0.0001553	1	0
SAK_1178	SAK_1178	0.05949	0.8222	0.0850225
SAK_1179	ppnK	-3.542	0.3223	0.49174
SAK_1180	SAK_1180	0.2123	0.5819	0.235152
SAK_1181	SAK_1181	-1.905	0.04308	1.36572
SAK_1182	prs	0.6798	0.02639	1.57856
SAK_1183	SAK_1183	0.8446	0.8886	0.0512937
SAK_1184	SAK_1184	-0.03697	0.9627	0.016509
SAK_1185	SAK_1185	0.1619	0.9272	0.0328266
SAK_1186	radC	-0.531	0.2806	0.551912
SAK_1187	SAK_1187	-0.2728	0.1969	0.705754
SAK_1188	SAK_1188	-0.1057	0.7866	0.104246
SAK_1189	SAK_1189	0.1948	0.8632	0.0638886
SAK_1190	SAK_1190	-0.4234	0.4745	0.323764
SAK_1191	SAK_1191	0.0449	0.9353	0.0290491
SAK_1192	SAK_1192	-0.1592	0.5574	0.253833
SAK_1193	potD	0.2596	0.01072	1.96981
SAK_1194	potC	0.01191	0.9762	0.0104612
SAK_1195	potB	0.2609	0.002524	2.59791
SAK_1196	potA	0.2281	0.03194	1.49567
SAK_1197	murB	0.7061	0.1148	0.940058
SAK_1198	folK	0.03757	0.9942	0.00252624
SAK_1199	folB	-0.983	1	0
SAK_1200	folP	-3.414	1	0
SAK_1201	folE	-0.5129	1	0
SAK_1202	folC	0.4391	0.7227	0.141042
SAK_1203	rarD	0.05086	0.9194	0.0364955
SAK_1204	thrB	-0.08732	0.8519	0.0696114
SAK_1205	hom	-0.1077	0.6921	0.159831
SAK_1206	SAK_1206	-0.06947	0.9194	0.0364955
SAK_1207	SAK_1207	-0.01322	0.9908	0.004014
SAK_1210	SAK_1210	-0.1194	0.8766	0.0571985
SAK_1211	SAK_1211	0.0298	0.937	0.0282604
SAK_1212	SAK_1212	-0.1591	0.3397	0.468904
SAK_1213	SAK_1213	-0.1844	0.551	0.258848
SAK_1215	SAK_1215	-0.09043	0.9272	0.0328266
SAK_1216	SAK_1216	0.6649	0.08861	1.05252
SAK_1217	tpx	-0.07742	0.811	0.0909791
SAK_1218	SAK_1218	-0.2234	0.7131	0.14685
SAK_1220	SAK_1220	-0.1737	0.9874	0.00550688
SAK_1221	SAK_1221	-0.1285	0.7945	0.0999061
SAK_1222	SAK_1222	-0.2255	0.6953	0.157828
SAK_1223	SAK_1223	0.04368	0.9741	0.0113965
SAK_1224	SAK_1224	0.2473	0.8794	0.0558135
SAK_1225	SAK_1225	0.1076	0.7446	0.128077
SAK_1226	SAK_1226	0.391	0.2589	0.586868
SAK_1227	SAK_1227	-0.08802	0.8082	0.0924812
SAK_1228	pcrA	0.8505	0.1437	0.842543
SAK_1229	SAK_1229	-0.3364	0.4793	0.319393
SAK_1230	uraA	-0.07873	0.7027	0.15323
SAK_1231	SAK_1231	0.1003	0.7889	0.102978
SAK_1232	SAK_1232	0.1369	0.4879	0.311669
SAK_1233	SAK_1233	0.1411	0.7787	0.10863
SAK_1234	SAK_1234	-0.009459	0.9888	0.00489154
SAK_1235	SAK_1235	0.1543	0.8171	0.0877248
SAK_1236	SAK_1236	-0.4413	0.7787	0.10863
SAK_1237	rpsA	-0.05459	0.9825	0.00766744
SAK_1238	SAK_1238	-1.141	1	0
SAK_1239	SAK_1239	-1.141	0.8766	0.0571985
SAK_1240	SAK_1240	-0.3847	0.7277	0.138048
SAK_1241	ilvE	0.0468	0.8811	0.0549748
SAK_1242	parC	0.3182	0.6074	0.216525
SAK_1243	parE	0.4455	0.4377	0.358823
SAK_1244	SAK_1244	-4.934	0.2405	0.618885
SAK_1245	ung	0.004101	0.9981	0.000825944
SAK_1246	SAK_1246	0.2605	0.01001	1.99957
SAK_1247	neuA	-0.0561	0.8688	0.0610802
SAK_1248	neuD	0.09948	0.6796	0.167747
SAK_1249	neuC	-0.05935	0.8159	0.0883631
SAK_1250	neuB	0.2485	0.2799	0.552997
SAK_1251	cpsL	-0.07206	0.9272	0.0328266
SAK_1252	SAK_1252	-0.02728	0.933	0.0301184
SAK_1253	SAK_1253	-1.105	1	0
SAK_1254	cpsI	1.095	1	0
SAK_1255	cpsH	-2.701	1	0
SAK_1256	SAK_1256	-0.8505	0.07196	1.14291
SAK_1257	cpsF	-0.5036	0.0006016	3.22069
SAK_1258	cpsE	-0.562	0.07525	1.12349
SAK_1259	cpsD	-0.1811	0.5263	0.278767
SAK_1260	cpsC	-0.2213	0.4459	0.350763
SAK_1261	cpsB	-0.02078	0.9741	0.0113965
SAK_1262	SAK_1262	0.8153	8.27e-39	38.0825
SAK_1263	cpsY	2.023	1.239e-55	54.9069
SAK_1265	deoD	-0.4123	0.133	0.876148
SAK_1266	SAK_1266	-0.1108	0.608	0.216096
SAK_1267	punA	0.223	0.01156	1.93704
SAK_1268	arsC	0.2567	0.0006056	3.21781
SAK_1269	deoB	0.3622	0.1603	0.795066
SAK_1270	rpiA	-1.731	1	0
SAK_1271	SAK_1271	-0.1133	0.6934	0.159016
SAK_1272	estA	0.252	0.3761	0.424697
SAK_1273	SAK_1273	0.1789	0.7395	0.131062
SAK_1274	SAK_1274	0.03975	0.9685	0.0139004
SAK_1275	SAK_1275	0.6798	0.002452	2.61048
SAK_1276	SAK_1276	0.4623	0.1799	0.744969
SAK_1277	fbpA	0.2426	0.516	0.28735
SAK_1278	budA	0.1119	0.8656	0.0626828
SAK_1279	budB	0.1616	0.7508	0.124476
SAK_1280	SAK_1280	-0.2575	0.6839	0.165007
SAK_1281	SAK_1281	0.1124	0.8322	0.0797723
SAK_1282	SAK_1282	-0.03399	0.9741	0.0113965
SAK_1283	mutX	-0.1873	0.8476	0.0718091
SAK_1284	hylB	-0.2479	0.4011	0.396747
SAK_1285	rfbB	-0.1241	0.8745	0.0582402
SAK_1286	rmlC	-5.884	1	0
SAK_1287	rfbA	0.07701	0.9185	0.0369208
SAK_1288	SAK_1288	-0.1216	0.3755	0.42539
SAK_1289	SAK_1289	0.05291	0.937	0.0282604
SAK_1290	SAK_1290	-0.2115	0.8571	0.0669685
SAK_1291	SAK_1291	-0.1268	0.9266	0.0331077
SAK_1292	apt	0.292	0.3761	0.424697
SAK_1293	SAK_1293	-0.1685	0.5479	0.261299
SAK_1294	recJ	0.09001	0.78	0.107905
SAK_1295	SAK_1295	0.03359	0.9436	0.0252121
SAK_1296	rnz	-0.6413	0.4346	0.36191
SAK_1297	SAK_1297	0.7041	0.0006056	3.21781
SAK_1298	SAK_1298	-0.0633	0.8108	0.0910863
SAK_1299	miaA	-0.1507	0.8581	0.0664621
SAK_1300	SAK_1300	-0.3049	0.623	0.205512
SAK_1301	SAK_1301	-0.4492	0.02055	1.68719
SAK_1302	SAK_1302	-0.1143	0.5469	0.262092
SAK_1303	SAK_1303	-0.00197	0.9981	0.000825944
SAK_1304	SAK_1304	0.4874	0.5997	0.222066
SAK_1305	pepV	0.001744	0.9981	0.000825944
SAK_1306	SAK_1306	-0.06618	0.8743	0.0583395
SAK_1307	SAK_1307	0.01297	0.9741	0.0113965
SAK_1308	uvrC	-0.07697	0.8581	0.0664621
SAK_1309	SAK_1309	-0.3059	0.3844	0.415217
SAK_1310	SAK_1310	0.1531	0.4077	0.389659
SAK_1311	SAK_1311	0.02081	0.9759	0.0105947
SAK_1312	SAK_1312	0.1947	0.6744	0.171082
SAK_1313	SAK_1313	0.1286	0.3769	0.423774
SAK_1315	SAK_1315	0.5745	0.5797	0.236797
SAK_1318	SAK_1318	0.1979	0.09949	1.00222
SAK_1319	lmb	0.3552	0.3617	0.441651
SAK_1320	scpB	-0.1159	0.5479	0.261299
SAK_1321	SAK_1321	0.2973	0.2279	0.642256
SAK_1324	SAK_1324	-0.1312	0.3769	0.423774
SAK_1325	SAK_1325	-0.154	0.3653	0.43735
SAK_1326	SAK_1326	0.0899	0.6282	0.201902
SAK_1327	SAK_1327	-0.3368	0.4346	0.36191
SAK_1330	SAK_1330	-0.174	0.7	0.154902
SAK_1331	SAK_1331	-0.1893	0.3527	0.452595
SAK_1332	SAK_1332	-0.1033	0.8656	0.0626828
SAK_1333	SAK_1333	-0.2671	0.01855	1.73166
SAK_1334	rplL	-0.1209	0.8632	0.0638886
SAK_1335	rplJ	0.4912	0.06828	1.16571
SAK_1336	clpL	0.2618	0.009818	2.00798
SAK_1337	SAK_1337	-0.3981	0.7996	0.0971272
SAK_1338	SAK_1338	0.07049	0.8178	0.0873529
SAK_1339	SAK_1339	0.04047	0.9353	0.0290491
SAK_1341	SAK_1341	-0.194	0.8404	0.075514
SAK_1342	SAK_1342	-0.3043	1	0
SAK_1343	clpX	-0.1587	0.7476	0.126331
SAK_1345	folA	0.001653	0.9989	0.000477987
SAK_1346	thyA	0.1035	0.8743	0.0583395
SAK_1347	SAK_1347	0.6554	0.3743	0.42678
SAK_1348	SAK_1348	1.027	0.7718	0.112495
SAK_1349	SAK_1349	0.5477	0.009093	2.04129
SAK_1350	SAK_1350	-0.2699	0.3476	0.45892
SAK_1351	SAK_1351	0.1136	0.2658	0.575445
SAK_1352	SAK_1352	0.0309	0.9272	0.0328266
SAK_1353	SAK_1353	0.1277	0.5997	0.222066
SAK_1354	fni	0.4148	0.1043	0.981716
SAK_1355	SAK_1355	-0.664	0.933	0.0301184
SAK_1356	mvaD	-0.1791	1	0
SAK_1357	mvk	-0.2784	0.9316	0.0307705
SAK_1358	SAK_1358	0.01709	0.9908	0.004014
SAK_1359	SAK_1359	-1.898	0.7979	0.0980515
SAK_1360	SAK_1360	2.28	0.2958	0.529002
SAK_1361	SAK_1361	-0.09594	0.6682	0.175094
SAK_1362	SAK_1362	-0.03172	0.9436	0.0252121
SAK_1363	SAK_1363	0.2276	0.2461	0.608888
SAK_1364	SAK_1364	-0.4327	0.1862	0.73002
SAK_1365	def	0.2714	0.4664	0.331241
SAK_1366	gdhA	0.4061	0.04269	1.36967
SAK_1367	SAK_1367	-0.461	0.6626	0.178749
SAK_1368	SAK_1368	0.07299	0.8306	0.0806081
SAK_1369	SAK_1369	0.06726	0.6953	0.157828
SAK_1370	SAK_1370	-0.1014	0.9353	0.0290491
SAK_1371	SAK_1371	-0.1882	0.237	0.625252
SAK_1372	papS	0.4666	0.3798	0.420445
SAK_1373	SAK_1373	0.1561	0.4613	0.336017
SAK_1374	SAK_1374	0.2117	0.4458	0.35086
SAK_1375	SAK_1375	-0.07541	0.8446	0.0733489
SAK_1376	SAK_1376	0.022	0.9874	0.00550688
SAK_1377	SAK_1377	-0.1921	0.02017	1.69529
SAK_1378	SAK_1378	-0.933	0.06187	1.20852
SAK_1379	SAK_1379	-0.3084	0.4029	0.394803
SAK_1380	SAK_1380	0.2407	0.01284	1.89143
SAK_1381	SAK_1381	0.06781	0.5383	0.268976
SAK_1382	panE	0.1734	0.1392	0.856361
SAK_1383	SAK_1383	0.1974	0.2067	0.68466
SAK_1384	SAK_1384	-0.7418	0.09531	1.02086
SAK_1385	trmD	-0.1659	1	0
SAK_1386	rimM	2.358	0.7937	0.100344
SAK_1387	SAK_1387	0	1	0
SAK_1388	SAK_1388	0.1871	0.8743	0.0583395
SAK_1389	SAK_1389	-0.03263	0.893	0.0491485
SAK_1390	SAK_1390	0.348	0.5419	0.266081
SAK_1391	rpsP	2.041	0.5263	0.278767
SAK_1392	SAK_1392	0.1144	0.4625	0.334888
SAK_1393	SAK_1393	-0.2487	0.551	0.258848
SAK_1394	SAK_1394	0.02348	0.9564	0.0193604
SAK_1395	SAK_1395	0.125	0.419	0.377786
SAK_1396	carA	0.0554	0.9237	0.0344691
SAK_1397	pyrR	-0.1028	0.887	0.0520764
SAK_1398	SAK_1398	0.3052	0.6036	0.219251
SAK_1399	lspA	-1.986	0.8303	0.080765
SAK_1400	SAK_1400	-0.4051	0.8157	0.0884695
SAK_1401	rpmA	0.5072	0.2806	0.551912
SAK_1402	SAK_1402	0.7955	0.955	0.0199966
SAK_1403	rplU	0.378	0.8724	0.0592843
SAK_1404	SAK_1404	-0.1717	0.1531	0.815025
SAK_1405	thiI	0.1188	0.3844	0.415217
SAK_1406	SAK_1406	-0.3358	0.02213	1.65502
SAK_1407	SAK_1407	0.1559	0.5057	0.296107
SAK_1408	gor	0.1665	0.5046	0.297053
SAK_1409	SAK_1409	-0.1901	0.3629	0.440213
SAK_1410	aroC	0.1103	0.7117	0.147703
SAK_1411	aroB	-0.2093	0.6211	0.206838
SAK_1412	aroD	1.096	0.0003232	3.49053
SAK_1413	SAK_1413	0.2903	1.88e-12	11.7258
SAK_1414	SAK_1414	0.4618	0.001836	2.73613
SAK_1415	rplT	-0.1448	0.8743	0.0583395
SAK_1416	rpmI	0.554	0.4313	0.365221
SAK_1417	infC	0.6019	0.6021	0.220331
SAK_1418	cmk	-3.277	0.2995	0.523603
SAK_1419	SAK_1419	0.1609	0.7508	0.124476
SAK_1420	SAK_1420	0.2401	0.6505	0.186753
SAK_1421	SAK_1421	-0.1163	0.9267	0.0330608
SAK_1422	pepT	0.2759	0.01747	1.75771
SAK_1423	SAK_1423	-0.0356	0.9741	0.0113965
SAK_1424	murE	-0.123	0.9574	0.0189066
SAK_1425	fhuC	0.1675	0.551	0.258848
SAK_1426	fhuD	-0.1831	0.5744	0.240786
SAK_1427	fhuB	0.06234	0.9353	0.0290491
SAK_1428	SAK_1428	-0.2852	0.3442	0.463189
SAK_1429	SAK_1429	-0.02428	0.9723	0.0121997
SAK_1430	ppaC	-0.471	0.5619	0.250341
SAK_1431	pflA	-0.1822	0.9639	0.015968
SAK_1432	SAK_1432	0.444	4.055e-07	6.39201
SAK_1433	SAK_1433	0.1783	0.623	0.205512
SAK_1434	SAK_1434	-0.2585	0.4397	0.356844
SAK_1435	SAK_1435	-0.1234	0.7277	0.138048
SAK_1436	SAK_1436	0.08753	0.5612	0.250882
SAK_1437	SAK_1437	0	1	0
SAK_1438	SAK_1438	0.7831	1	0
SAK_1439	SAK_1439	0.7469	1	0
SAK_1440	SAK_1440	2.038	1	0
SAK_1443	lepB	-2.061	1	0
SAK_1444	SAK_1444	1.692	1	0
SAK_1445	SAK_1445	3.138	0.7227	0.141042
SAK_1446	SAK_1446	0.1266	1	0
SAK_1447	SAK_1447	-3.529	0.1605	0.794525
SAK_1448	SAK_1448	-1.318	0.8328	0.0794593
SAK_1449	SAK_1449	1.938	0.482	0.316953
SAK_1450	SAK_1450	-0.201	0.9564	0.0193604
SAK_1451	SAK_1451	2.12	0.006153	2.21091
SAK_1452	ispD	0.6699	0.8966	0.0474013
SAK_1453	licD2	3.797	0.442	0.354578
SAK_1454	SAK_1454	-0.6247	0.4317	0.364818
SAK_1455	SAK_1455	1.315	1	0
SAK_1456	SAK_1456	3.525	1	0
SAK_1457	SAK_1457	-2.412	0.57	0.244125
SAK_1458	rgpAc	-2.883	0.5619	0.250341
SAK_1459	rfbD	0.1282	0.8673	0.0618307
SAK_1460	SAK_1460	0.1618	0.5	0.30103
SAK_1461	rpoD	-0.1509	0.7688	0.114187
SAK_1462	dnaG	0.4214	0.7277	0.138048
SAK_1463	mscL	-0.07289	0.804	0.094744
SAK_1464	rpsU	-0.5205	0.4448	0.351835
SAK_1465	SAK_1465	0.1453	0.4578	0.339324
SAK_1466	SAK_1466	-0.06338	0.8743	0.0583395
SAK_1467	SAK_1467	0.005337	0.9825	0.00766744
SAK_1468	SAK_1468	-0.2695	0.1108	0.95546
SAK_1469	SAK_1469	0.1742	0.2202	0.657183
SAK_1470	SAK_1470	0.2021	0.5619	0.250341
SAK_1471	SAK_1471	-0.1906	0.2027	0.693146
SAK_1472	glgP	-0.2687	0.07048	1.15193
SAK_1473	malQ	-0.1493	0.8632	0.0638886
SAK_1474	SAK_1474	-0.07544	0.6953	0.157828
SAK_1475	SAK_1475	-0.197	0.551	0.258848
SAK_1476	SAK_1476	-0.2762	0.211	0.675718
SAK_1477	SAK_1477	-0.09434	0.8296	0.0811313
SAK_1478	SAK_1478	0.08853	0.5427	0.26544
SAK_1479	SAK_1479	-0.05366	0.893	0.0491485
SAK_1480	SAK_1480	-0.06699	0.7665	0.115488
SAK_1481	SAK_1481	-0.0309	0.9481	0.0231459
SAK_1482	secA	0.00162	0.9942	0.00252624
SAK_1483	asp3	-0.147	0.245	0.610834
SAK_1484	asp2	-0.02896	0.9006	0.0454681
SAK_1485	asp1	-0.01101	0.9724	0.012155
SAK_1486	SAK_1486	0.06291	0.7754	0.110474
SAK_1487	SAK_1487	-0.1358	0.4404	0.356153
SAK_1488	SAK_1488	-0.09139	0.7511	0.124302
SAK_1489	SAK_1489	0.01474	0.9685	0.0139004
SAK_1490	SAK_1490	0.07267	0.6904	0.160899
SAK_1491	SAK_1491	0.01459	0.9696	0.0134074
SAK_1492	SAK_1492	0.01771	0.9583	0.0184985
SAK_1493	SAK_1493	0.05229	0.7131	0.14685
SAK_1495	uvrB	0.1071	0.1969	0.705754
SAK_1496	SAK_1496	0.006116	0.9762	0.0104612
SAK_1497	SAK_1497	0.4752	9.993e-31	30.0003
SAK_1498	SAK_1498	0.4275	7.418e-08	7.12971
SAK_1499	SAK_1499	-0.1427	0.7221	0.141403
SAK_1500	obgE	-0.3795	0.667	0.175874
SAK_1501	SAK_1501	1.168	2.653e-07	6.57626
SAK_1502	pepS	0.0168	0.9718	0.0124231
SAK_1503	SAK_1503	-0.00538	0.9913	0.00379489
SAK_1504	SAK_1504	-0.04326	0.9272	0.0328266
SAK_1505	SAK_1505	0.156	0.7818	0.106904
SAK_1506	SAK_1506	0.3695	0.2461	0.608888
SAK_1507	SAK_1507	0.1205	0.893	0.0491485
SAK_1508	gloA	0.009547	0.982	0.00788851
SAK_1509	SAK_1509	-0.229	0.6719	0.172695
SAK_1510	cycA	0.1261	0.7227	0.141042
SAK_1511	smpB	0.5646	0.1799	0.744969
SAK_1512	rnr	-1.179	0.0008616	3.06469
SAK_1513	secG	0.7523	0.01855	1.73166
SAK_1514	SAK_1514	-0.446	0.5082	0.293965
SAK_1515	SAK_1515	-0.02123	0.9639	0.015968
SAK_1516	SAK_1516	-0.238	0.2829	0.548367
SAK_1517	SAK_1517	0.134	0.6534	0.184821
SAK_1518	coaE	-1.004	0.8322	0.0797723
SAK_1519	mutM	-0.1804	0.7693	0.113904
SAK_1520	SAK_1520	-0.4624	0.1013	0.994391
SAK_1521	SAK_1521	-0.02257	0.9639	0.015968
SAK_1522	SAK_1522	-2.534	0.7889	0.102978
SAK_1523	SAK_1523	-0.07864	0.9353	0.0290491
SAK_1524	SAK_1524	-0.09008	0.9549	0.0200421
SAK_1525	era	-0.07481	0.9741	0.0113965
SAK_1526	dgkA	-0.007665	0.9908	0.004014
SAK_1527	SAK_1527	-2.185	0.8328	0.0794593
SAK_1528	SAK_1528	-0.09284	0.8999	0.0458057
SAK_1529	SAK_1529	-0.01543	0.9764	0.0103722
SAK_1530	SAK_1530	0.1119	0.8063	0.0935033
SAK_1531	SAK_1531	0.09913	0.8328	0.0794593
SAK_1532	SAK_1532	-0.1992	0.2809	0.551448
SAK_1533	SAK_1533	0.1345	0.9393	0.0271957
SAK_1534	msrA	-0.01461	0.9759	0.0105947
SAK_1535	SAK_1535	-0.1279	0.4842	0.314975
SAK_1536	frr	-0.393	0.6283	0.201833
SAK_1537	pyrH	1.094	2.432e-05	4.61404
SAK_1538	nikE	0.709	0.009498	2.02237
SAK_1539	nikD	-0.6903	0.04795	1.31921
SAK_1540	nikC	-0.4108	0.2871	0.541967
SAK_1541	nikB	-0.2423	0.6687	0.174769
SAK_1542	nikA	-0.1074	0.727	0.138466
SAK_1543	rplA	0.1341	0.937	0.0282604
SAK_1544	rplK	0.7266	0.7866	0.104246
SAK_1545	SAK_1545	0	1	0
SAK_1546	SAK_1546	-0.1803	0.2173	0.66294
SAK_1547	SAK_1547	0.129	0.7454	0.127611
SAK_1548	SAK_1548	0.1775	0.4167	0.380176
SAK_1550	SAK_1550	0	1	0
SAK_1551	pabB	-0.1638	0.2805	0.552067
SAK_1552	ftsK	0.212	0.7226	0.141102
SAK_1553	SAK_1553	0.1468	0.3702	0.431564
SAK_1554	mtsC	-0.7852	9.914e-12	11.0038
SAK_1555	mtsB	-0.8887	2.325e-10	9.63358
SAK_1556	mtsA	-1.197	1.381e-11	10.8598
SAK_1557	SAK_1557	0.05947	0.9741	0.0113965
SAK_1558	pfs	-4.162	0.623	0.205512
SAK_1559	SAK_1559	0.3676	0.7814	0.107127
SAK_1560	SAK_1560	0.08621	0.8476	0.0718091
SAK_1561	glmU	0.1676	0.782	0.106793
SAK_1562	SAK_1562	-0.00397	0.9981	0.000825944
SAK_1563	SAK_1563	0.2542	0.3051	0.515558
SAK_1564	SAK_1564	-1.563e-06	1	0
SAK_1565	SAK_1565	-0.01164	0.9874	0.00550688
SAK_1566	SAK_1566	0.4628	0.04486	1.34814
SAK_1567	SAK_1567	0.2105	0.8655	0.0627329
SAK_1568	SAK_1568	0.1455	0.8665	0.0622314
SAK_1569	SAK_1569	-0.1719	0.6477	0.188626
SAK_1570	SAK_1570	-0.1306	0.4929	0.307241
SAK_1571	SAK_1571	-0.1186	0.5419	0.266081
SAK_1572	SAK_1572	0.1103	0.5733	0.241618
SAK_1573	SAK_1573	-0.3157	0.3476	0.45892
SAK_1574	SAK_1574	-0.2189	0.4458	0.35086
SAK_1575	brnQ	0.09363	0.7568	0.121019
SAK_1576	metG	0.004894	0.9981	0.000825944
SAK_1577	SAK_1577	0.09918	0.7718	0.112495
SAK_1578	SAK_1578	-0.3646	0.113	0.946922
SAK_1579	SAK_1579	-0.3865	0.03549	1.44989
SAK_1580	SAK_1580	-0.104	0.7693	0.113904
SAK_1581	xth	-0.1142	0.9267	0.0330608
SAK_1582	SAK_1582	-0.2324	0.1725	0.763211
SAK_1583	SAK_1583	0.01472	0.9759	0.0105947
SAK_1584	SAK_1584	0.05316	0.8962	0.0475951
SAK_1585	SAK_1585	0.0222	0.9639	0.015968
SAK_1587	SAK_1587	-0.09451	0.924	0.034328
SAK_1588	SAK_1588	0.7469	1	0
SAK_1589	SAK_1589	-0.6292	0.665	0.177178
SAK_1590	holB	-0.7969	1	0
SAK_1591	tmk	0.5197	0.7386	0.131591
SAK_1592	SAK_1592	0	1	0
SAK_1593	SAK_1593	0.002187	0.9981	0.000825944
SAK_1594	livF	-0.3284	0.4458	0.35086
SAK_1595	livG	-0.1295	0.8211	0.0856039
SAK_1596	livM	-0.07126	0.8743	0.0583395
SAK_1597	livH	-0.2732	0.1074	0.968996
SAK_1599	SAK_1599	-0.2109	0.7227	0.141042
SAK_1600	clpP	0.4373	0.8858	0.0526643
SAK_1601	upp	1.889	1.427e-39	38.8456
SAK_1602	SAK_1602	0.3041	0.2066	0.68487
SAK_1603	SAK_1603	0.09251	0.8743	0.0583395
SAK_1604	SAK_1604	-0.04374	0.8404	0.075514
SAK_1605	SAK_1605	-0.04529	0.887	0.0520764
SAK_1606	SAK_1606	0.02304	0.9393	0.0271957
SAK_1607	SAK_1607	-0.5106	0.7032	0.152921
SAK_1608	rluB	0.3427	0.2944	0.531062
SAK_1609	scpB	0.05685	0.9348	0.0292813
SAK_1610	scpA	0.4332	0.1862	0.73002
SAK_1611	SAK_1611	-0.3445	0.4448	0.351835
SAK_1612	SAK_1612	-0.348	0.3353	0.474566
SAK_1613	SAK_1613	-0.2073	0.5	0.30103
SAK_1614	rdgB	0.201	0.5777	0.238298
SAK_1615	murI	0.2569	0.9639	0.015968
SAK_1616	SAK_1616	-0.6071	0.8743	0.0583395
SAK_1617	SAK_1617	0.02054	0.9741	0.0113965
SAK_1618	SAK_1618	0.38	0.2936	0.532244
SAK_1619	SAK_1619	-0.2002	0.7131	0.14685
SAK_1620	SAK_1620	0.2938	0.0008842	3.05345
SAK_1621	SAK_1621	-0.02388	0.9553	0.0198602
SAK_1622	SAK_1622	-0.5693	0.5976	0.223589
SAK_1623	SAK_1623	0.21	0.7227	0.141042
SAK_1624	SAK_1624	0.1007	0.8134	0.0896958
SAK_1625	SAK_1625	-0.1246	0.7783	0.108853
SAK_1626	SAK_1626	0.2976	0.211	0.675718
SAK_1627	greA	0.1032	0.8519	0.0696114
SAK_1628	SAK_1628	0.3074	0.08564	1.06732
SAK_1629	SAK_1629	0.03847	0.9333	0.0299787
SAK_1630	murC	0.09448	0.9741	0.0113965
SAK_1631	SAK_1631	0.4308	6.688e-06	5.1747
SAK_1632	SAK_1632	0.4986	0.7693	0.113904
SAK_1633	SAK_1633	-0.1616	0.09907	1.00406
SAK_1634	SAK_1634	0.4559	0.792	0.101275
SAK_1635	dnaI	-1.815	0.8655	0.0627329
SAK_1636	SAK_1636	2.305	0.7227	0.141042
SAK_1637	SAK_1637	-0.1338	0.9267	0.0330608
SAK_1638	SAK_1638	-0.07475	0.883	0.0540393
SAK_1639	csrR	-0.2076	0.9819	0.00793274
SAK_1640	SAK_1640	0.06629	0.8632	0.0638886
SAK_1641	htpX	0.1135	0.6883	0.162222
SAK_1642	SAK_1642	-0.2312	0.4875	0.312025
SAK_1643	gidB	0.2767	0.4625	0.334888
SAK_1644	SAK_1644	0.3879	0.106	0.974694
SAK_1645	SAK_1645	0.1527	0.7695	0.113791
SAK_1646	SAK_1646	0.06973	0.8004	0.0966929
SAK_1647	SAK_1647	-0.075	0.6126	0.212823
SAK_1648	SAK_1648	-0.007022	0.9759	0.0105947
SAK_1649	ygjU	0.3705	0.4428	0.353792
SAK_1651	SAK_1651	0.04019	0.9348	0.0292813
SAK_1652	metI	2.15	2.759e-17	16.5592
SAK_1653	SAK_1653	1.159	2.582e-06	5.58804
SAK_1654	SAK_1654	0.3669	0.1195	0.922632
SAK_1655	SAK_1655	0.1383	0.2301	0.638083
SAK_1656	SAK_1656	-0.1248	0.3191	0.496073
SAK_1657	SAK_1657	-0.132	0.6687	0.174769
SAK_1658	SAK_1658	-0.1275	0.8581	0.0664621
SAK_1660	SAK_1660	-0.3764	0.1512	0.820448
SAK_1661	SAK_1661	-0.2204	0.9272	0.0328266
SAK_1662	SAK_1662	-0.2884	0.551	0.258848
SAK_1663	SAK_1663	-0.2491	0.1521	0.817871
SAK_1664	SAK_1664	-0.7576	0.1497	0.824778
SAK_1665	glpF	-0.343	0.002524	2.59791
SAK_1666	SAK_1666	-0.3033	0.4029	0.394803
SAK_1667	SAK_1667	-0.01225	0.9759	0.0105947
SAK_1668	SAK_1668	0.09845	0.7227	0.141042
SAK_1669	SAK_1669	-0.3815	0.424	0.372634
SAK_1670	SAK_1670	0.04045	0.8688	0.0610802
SAK_1671	SAK_1671	0.3253	0.005242	2.2805
SAK_1672	SAK_1672	0.005362	0.982	0.00788851
SAK_1673	SAK_1673	-0.0627	0.9481	0.0231459
SAK_1674	nadD	-0.2477	0.6925	0.15958
SAK_1675	SAK_1675	0.09598	0.6687	0.174769
SAK_1676	SAK_1676	0.07519	0.8884	0.0513915
SAK_1677	SAK_1677	4.013	0.001444	2.84043
SAK_1678	SAK_1678	0.03191	0.939	0.0273344
SAK_1679	gatB	1.333	0.07525	1.12349
SAK_1680	gatA	-0.5607	1	0
SAK_1681	gatC	-0.3787	0.8664	0.0622816
SAK_1682	ppdK	0.1566	0.5036	0.297914
SAK_1683	SAK_1683	-0.1295	0.6942	0.158515
SAK_1684	SAK_1684	-0.1215	0.3511	0.454569
SAK_1685	SAK_1685	-0.2151	0.3305	0.480829
SAK_1686	SAK_1686	0.03425	0.9267	0.0330608
SAK_1687	codY	-0.3157	0.5492	0.260269
SAK_1688	SAK_1688	2.523	3.561e-78	77.4484
SAK_1689	SAK_1689	0.001072	0.9989	0.000477987
SAK_1690	SAK_1690	-0.1753	0.7131	0.14685
SAK_1691	SAK_1691	-0.3446	0.04147	1.38227
SAK_1692	aroE	-0.1387	0.8632	0.0638886
SAK_1693	SAK_1693	0.1509	0.7227	0.141042
SAK_1694	recG	0.2177	0.782	0.106793
SAK_1695	SAK_1695	0.1475	0.001621	2.79022
SAK_1696	alr	-0.3125	0.1126	0.948462
SAK_1697	acpS	-0.2371	1	0
SAK_1698	SAK_1698	0.4962	0.1277	0.893809
SAK_1699	secA	0.1866	0.782	0.106793
SAK_1700	manA	1.682	0.1437	0.842543
SAK_1701	scrK	0.01597	0.9741	0.0113965
SAK_1702	SAK_1702	0.1351	0.1471	0.832387
SAK_1703	scrB	0.02017	0.9741	0.0113965
SAK_1704	scrR	0.1903	0.5937	0.226433
SAK_1705	nusB	0.4668	0.7098	0.148864
SAK_1706	SAK_1706	-0.7694	0.7866	0.104246
SAK_1707	efp	-0.114	0.9639	0.015968
SAK_1708	SAK_1708	0.2955	0.7561	0.121421
SAK_1709	SAK_1709	0.1599	0.7693	0.113904
SAK_1710	SAK_1710	-0.09534	0.8745	0.0582402
SAK_1711	SAK_1711	-0.05029	0.955	0.0199966
SAK_1712	SAK_1712	-0.3029	0.6657	0.176721
SAK_1713	SAK_1713	-0.4971	0.1346	0.870955
SAK_1715	SAK_1715	-0.3131	0.6963	0.157204
SAK_1716	SAK_1716	-0.02717	0.9592	0.0180908
SAK_1717	uvrA	-0.09331	0.5492	0.260269
SAK_1718	SAK_1718	0.0854	0.7	0.154902
SAK_1719	SAK_1719	-0.5963	0.3982	0.399899
SAK_1720	rpsR	0.1725	0.2609	0.583526
SAK_1721	ssb1	0.02203	0.9639	0.015968
SAK_1722	rpsF	0.05327	0.9759	0.0105947
SAK_1723	mutY	0.06972	0.8384	0.0765487
SAK_1724	SAK_1724	0.09211	0.8328	0.0794593
SAK_1725	trx	0.02115	0.9888	0.00489154
SAK_1727	SAK_1727	0.1337	0.3511	0.454569
SAK_1728	SAK_1728	0.02443	0.9764	0.0103722
SAK_1729	SAK_1729	0.2244	0.5479	0.261299
SAK_1730	rnhC	0.343	0.8108	0.0910863
SAK_1731	lepB	0.9037	0.3377	0.471469
SAK_1732	SAK_1732	-0.2034	0.3476	0.45892
SAK_1733	SAK_1733	-0.05092	0.8745	0.0582402
SAK_1734	dinB	-0.02784	0.9267	0.0330608
SAK_1735	pflB	-0.02418	0.9764	0.0103722
SAK_1736	SAK_1736	0.2522	0.8082	0.0924812
SAK_1737	SAK_1737	0.3778	0.02279	1.64226
SAK_1738	SAK_1738	0.2034	0.3769	0.423774
SAK_1739	SAK_1739	-0.0526	0.8082	0.0924812
SAK_1740	SAK_1740	1.57	0.01663	1.77911
SAK_1741	SAK_1741	-0.396	0.6126	0.212823
SAK_1742	SAK_1742	-0.351	2.208e-06	5.656
SAK_1743	SAK_1743	-0.3538	1.192e-09	8.92372
SAK_1744	pepX	0.2356	0.005146	2.28853
SAK_1745	SAK_1745	0.5593	0.2403	0.619246
SAK_1746	SAK_1746	-0.1303	0.77	0.113509
SAK_1747	cydC	-0.1445	0.3548	0.450016
SAK_1748	cydD	-0.2643	0.2071	0.68382
SAK_1749	cydB	0.1666	0.5237	0.280917
SAK_1750	cydA	-0.01394	0.9481	0.0231459
SAK_1751	SAK_1751	0.1075	0.1512	0.820448
SAK_1752	SAK_1752	-0.1472	0.1991	0.700929
SAK_1753	SAK_1753	0.09779	0.8318	0.0799811
SAK_1754	hsdM	-0.294	4.154e-07	6.38153
SAK_1755	SAK_1755	-0.1118	0.3271	0.485319
SAK_1756	tkt	-0.0247	0.9272	0.0328266
SAK_1757	SAK_1757	0.0426	0.8999	0.0458057
SAK_1758	SAK_1758	-0.0007692	0.9981	0.000825944
SAK_1759	SAK_1759	-0.06666	0.7659	0.115828
SAK_1760	SAK_1760	0.7267	0.1476	0.830914
SAK_1761	SAK_1761	-0.3574	0.6484	0.188157
SAK_1762	SAK_1762	-0.03692	0.8656	0.0626828
SAK_1766	SAK_1766	-0.1531	0.421	0.375718
SAK_1767	SAK_1767	0.09632	0.7695	0.113791
SAK_1768	SAK_1768	0.3509	0.4613	0.336017
SAK_1770	SAK_1770	0.09798	0.8653	0.0628333
SAK_1771	cfa	0.1618	0.106	0.974694
SAK_1772	SAK_1772	-0.1704	0.5096	0.292771
SAK_1773	SAK_1773	-0.1838	0.5579	0.253444
SAK_1774	SAK_1774	-0.04919	0.9348	0.0292813
SAK_1775	SAK_1775	-0.08151	0.7345	0.134008
SAK_1776	SAK_1776	-0.2517	0.5744	0.240786
SAK_1777	rpsN	-1.246	0.1614	0.792096
SAK_1778	ltaE	0.08877	0.8688	0.0610802
SAK_1779	SAK_1779	0.3571	0.5706	0.243668
SAK_1780	rimI	0.2818	0.551	0.258848
SAK_1781	SAK_1781	-0.1997	0.8581	0.0664621
SAK_1782	SAK_1782	0.2563	0.4926	0.307506
SAK_1783	SAK_1783	0.45	0.7087	0.149538
SAK_1784	SAK_1784	-0.1619	0.7568	0.121019
SAK_1785	glnA	-0.1736	0.7945	0.0999061
SAK_1786	glnR	-0.1984	0.9592	0.0180908
SAK_1787	SAK_1787	-0.1983	0.7131	0.14685
SAK_1788	pgk	-0.01783	0.9769	0.0101499
SAK_1789	SAK_1789	-0.1181	0.7386	0.131591
SAK_1790	gap	-0.03365	0.9609	0.0173218
SAK_1791	fusA	-0.2662	0.7305	0.13638
SAK_1792	rpsG	0.6415	0.09722	1.01224
SAK_1793	rpsL	2.42	1	0
SAK_1794	purR	-0.2426	0.5721	0.242528
SAK_1795	SAK_1795	0.2825	0.02458	1.60942
SAK_1796	SAK_1796	-0.08584	0.8656	0.0626828
SAK_1797	SAK_1797	1.209	0.006462	2.18963
SAK_1798	rpe	-0.5303	1	0
SAK_1799	SAK_1799	-0.1759	0.782	0.106793
SAK_1800	SAK_1800	0.04378	0.872	0.0594835
SAK_1801	ksgA	0.4755	0.4458	0.35086
SAK_1802	SAK_1802	-0.3346	0.3159	0.50045
SAK_1803	SAK_1803	0.2569	0.6897	0.16134
SAK_1804	SAK_1804	0.2999	0.06828	1.16571
SAK_1805	SAK_1805	0.09817	0.8982	0.0466269
SAK_1806	SAK_1806	0.3375	0.01855	1.73166
SAK_1807	SAK_1807	0.03884	0.887	0.0520764
SAK_1808	SAK_1808	-0.8708	0.03184	1.49703
SAK_1809	dltD	0.1404	0.6023	0.220187
SAK_1810	dltC	-0.4711	0.7027	0.15323
SAK_1811	dltB	-0.1158	0.893	0.0491485
SAK_1812	dltA	0.1021	0.9039	0.0438796
SAK_1813	dltS	0.05291	0.7659	0.115828
SAK_1814	dltr	0.00545	0.9759	0.0105947
SAK_1815	rpmH	0.544	0.5189	0.284916
SAK_1816	SAK_1816	0.1269	0.7963	0.0989233
SAK_1817	proWX	0.2051	0.002769	2.55768
SAK_1818	proV	0.2374	0.1799	0.744969
SAK_1819	xpkA	0.0232	0.9267	0.0330608
SAK_1820	SAK_1820	-0.1377	0.5733	0.241618
SAK_1821	SAK_1821	0.06639	0.67	0.173925
SAK_1822	SAK_1822	-0.1483	0.4904	0.30945
SAK_1823	SAK_1823	0.2389	0.03491	1.45705
SAK_1824	SAK_1824	-0.2282	0.002426	2.61511
SAK_1825	SAK_1825	-0.09322	0.6754	0.170439
SAK_1826	SAK_1826	-0.1231	0.1629	0.788079
SAK_1827	SAK_1827	-0.2581	0.2647	0.577246
SAK_1828	SAK_1828	-0.07732	0.7659	0.115828
SAK_1829	SAK_1829	-0.2438	0.7227	0.141042
SAK_1830	araD	-0.05944	0.8678	0.0615804
SAK_1831	SAK_1831	0.0444	0.937	0.0282604
SAK_1832	SAK_1832	-0.145	0.5537	0.256725
SAK_1833	SAK_1833	-0.1009	0.8715	0.0597326
SAK_1834	SAK_1834	0.2383	0.6839	0.165007
SAK_1835	SAK_1835	-0.145	0.4139	0.383105
SAK_1836	SAK_1836	0.1798	0.2806	0.551912
SAK_1837	SAK_1837	-0.1254	0.5695	0.244506
SAK_1838	purA	0.3865	1.189e-05	4.92482
SAK_1839	pfoR	-0.06448	0.7131	0.14685
SAK_1840	SAK_1840	-0.2701	7.418e-08	7.12971
SAK_1841	SAK_1841	-0.287	1.263e-11	10.8986
SAK_1842	SAK_1842	-0.4046	1.048e-10	9.97964
SAK_1843	SAK_1843	0.07764	0.7866	0.104246
SAK_1844	hslO	0.7781	2.499e-05	4.60223
SAK_1845	SAK_1845	0.4654	0.0009128	3.03962
SAK_1846	SAK_1846	0.05106	0.8693	0.0608303
SAK_1847	SAK_1847	0.2193	0.3671	0.435216
SAK_1848	clpC	-0.27	0.2944	0.531062
SAK_1849	ctsR	-0.1172	0.5925	0.227312
SAK_1850	SAK_1850	0.1623	0.5082	0.293965
SAK_1851	tsf	0.1491	0.7543	0.122456
SAK_1852	rpsB	0.6478	0.01003	1.9987
SAK_1853	ahpC	0.269	0.2847	0.545613
SAK_1854	ahpF	-0.02832	0.8999	0.0458057
SAK_1855	SAK_1855	-0.1341	0.9353	0.0290491
SAK_1856	SAK_1856	0.1054	0.3689	0.433091
SAK_1857	SAK_1857	-0.02565	0.9741	0.0113965
SAK_1858	SAK_1858	0.2309	0.2039	0.690583
SAK_1859	pepO	0.0646	0.7803	0.107738
SAK_1860	SAK_1860	0.00866	0.9741	0.0113965
SAK_1862	SAK_1862	0.03711	0.8688	0.0610802
SAK_1863	def	-0.1604	0.7185	0.143573
SAK_1864	SAK_1864	-0.3376	9.686e-05	4.01386
SAK_1865	SAK_1865	-0.06039	0.8157	0.0884695
SAK_1866	SAK_1866	0	1	0
SAK_1867	SAK_1867	0.4312	0.2764	0.558462
SAK_1868	SAK_1868	0.03375	0.9741	0.0113965
SAK_1869	polC	-0.4479	0.6626	0.178749
SAK_1870	SAK_1870	0.135	0.8571	0.0669685
SAK_1871	proS	-0.08844	0.9353	0.0290491
SAK_1872	SAK_1872	0.6978	0.1181	0.92775
SAK_1873	cdsA	0.1632	0.8809	0.0550734
SAK_1874	uppS	-0.9953	0.7997	0.0970729
SAK_1875	yajC	0.1001	0.8858	0.0526643
SAK_1876	SAK_1876	0.1779	0.648	0.188425
SAK_1877	SAK_1877	-1.232	0.1277	0.893809
SAK_1878	SAK_1878	0.4595	0.01631	1.78755
SAK_1879	SAK_1879	-0.1117	0.5654	0.247644
SAK_1880	SAK_1880	0.01695	0.9618	0.0169152
SAK_1881	SAK_1881	-0.01106	0.9741	0.0113965
SAK_1882	galE	0.9764	0.7787	0.10863
SAK_1883	dexB	0.05316	0.8498	0.0706833
SAK_1884	msmK	-0.02464	0.9272	0.0328266
SAK_1885	SAK_1885	0.2018	0.2126	0.672437
SAK_1886	SAK_1886	-0.0521	0.8322	0.0797723
SAK_1887	lacD	-0.5362	0.8004	0.0966929
SAK_1888	lacC	0.1398	0.6673	0.175679
SAK_1889	lacB	-0.1768	0.7462	0.127145
SAK_1890	lacA	0.0951	0.8886	0.0512937
SAK_1891	SAK_1891	-0.09489	0.665	0.177178
SAK_1892	SAK_1892	0.0573	0.9017	0.0449379
SAK_1893	SAK_1893	0.1258	0.5058	0.296021
SAK_1894	SAK_1894	0.1908	0.5802	0.236422
SAK_1895	SAK_1895	0.2051	0.3795	0.420788
SAK_1896	SAK_1896	0.07928	0.8688	0.0610802
SAK_1897	SAK_1897	-0.4864	0.0001926	3.71534
SAK_1898	SAK_1898	-0.271	0.1672	0.776764
SAK_1899	dtd	0.3334	0.37	0.431798
SAK_1900	relA	-0.0963	0.5706	0.243668
SAK_1901	cpdB	-0.05162	0.7937	0.100344
SAK_1902	nrdI	1.636	0.2333	0.632085
SAK_1903	SAK_1903	0.1031	0.7227	0.141042
SAK_1904	SAK_1904	-0.224	0.2862	0.54333
SAK_1905	SAK_1905	0.2505	0.368	0.434152
SAK_1906	SAK_1906	0.114	0.604	0.218963
SAK_1907	SAK_1907	0.07346	0.6534	0.184821
SAK_1908	SAK_1908	-0.1722	0.2799	0.552997
SAK_1909	SAK_1909	-0.2232	0.5479	0.261299
SAK_1910	SAK_1910	-0.03443	0.9741	0.0113965
SAK_1911	SAK_1911	0.5893	0.5263	0.278767
SAK_1912	SAK_1912	-0.3282	0.0721	1.14206
SAK_1913	SAK_1913	0.1366	0.7809	0.107405
SAK_1914	SAK_1914	-0.3419	0.7809	0.107405
SAK_1916	SAK_1916	0.4009	0.5622	0.250109
SAK_1917	rgfC	-0.1453	0.3502	0.455684
SAK_1919	rgfB	0.1913	0.3798	0.420445
SAK_1920	SAK_1920	0.02891	0.9237	0.0344691
SAK_1921	SAK_1921	0.1721	0.3844	0.415217
SAK_1922	SAK_1922	-0.3195	0.00389	2.41005
SAK_1923	phoU	0.1116	0.7803	0.107738
SAK_1924	pstB	-0.03419	0.9553	0.0198602
SAK_1925	pstA	0.2146	0.192	0.716699
SAK_1926	pstC	-0.1748	0.3723	0.429107
SAK_1927	SAK_1927	-0.05531	0.887	0.0520764
SAK_1928	SAK_1928	0.02979	0.9316	0.0307705
SAK_1929	SAK_1929	0.1279	0.9348	0.0292813
SAK_1930	prmA	-0.3955	0.782	0.106793
SAK_1932	SAK_1932	0.1589	0.727	0.138466
SAK_1933	SAK_1933	-0.008483	0.9942	0.00252624
SAK_1934	SAK_1934	-0.05736	0.9526	0.0210894
SAK_1935	SAK_1935	-0.03896	0.937	0.0282604
SAK_1936	SAK_1936	0.6697	0.4458	0.35086
SAK_1937	SAK_1937	0.4377	0.785	0.10513
SAK_1938	SAK_1938	0.1657	0.3947	0.403733
SAK_1939	SAK_1939	0	1	0
SAK_1940	SAK_1940	-0.6083	1	0
SAK_1941	SAK_1941	-0.1787	1	0
SAK_1942	SAK_1942	-1.141	1	0
SAK_1943	SAK_1943	-1.065	1	0
SAK_1944	SAK_1944	0	1	0
SAK_1945	SAK_1945	-2.008	1	0
SAK_1946	SAK_1946	2.751	0.7718	0.112495
SAK_1948	SAK_1948	1.351	1	0
SAK_1949	SAK_1949	1.217	0.8157	0.0884695
SAK_1950	SAK_1950	0.7831	1	0
SAK_1952	SAK_1952	0.7831	1	0
SAK_1953	SAK_1953	0.5475	0.07065	1.15089
SAK_1954	SAK_1954	-0.117	0.8467	0.0722704
SAK_1956	SAK_1956	-0.7729	0.5418	0.266161
SAK_1957	SAK_1957	0.03519	0.9832	0.00735813
SAK_1959	SAK_1959	-0.242	0.4926	0.307506
SAK_1961	SAK_1961	0.1446	0.8665	0.0622314
SAK_1962	SAK_1962	0.1392	0.8067	0.0932879
SAK_1964	SAK_1964	1.749	1	0
SAK_1965	SAK_1965	0.4742	1	0
SAK_1966	SAK_1966	-1.121	1	0
SAK_1967	SAK_1967	-0.2631	0.2958	0.529002
SAK_1971	SAK_1971	-0.1457	0.7695	0.113791
SAK_1972	SAK_1972	-0.1496	0.8004	0.0966929
SAK_1973	SAK_1973	-0.2148	0.5036	0.297914
SAK_1974	SAK_1974	0.06316	0.7866	0.104246
SAK_1975	SAK_1975	0.01077	0.9741	0.0113965
SAK_1976	SAK_1976	0.1921	0.7695	0.113791
SAK_1977	SAK_1977	0.02354	0.9353	0.0290491
SAK_1978	SAK_1978	0.2192	0.6934	0.159016
SAK_1979	SAK_1979	0.02326	0.9696	0.0134074
SAK_1980	SAK_1980	-0.476	0.03324	1.47834
SAK_1981	SAK_1981	0.04067	0.7942	0.10007
SAK_1982	SAK_1982	0.1359	0.623	0.205512
SAK_1983	cfb	0.09748	0.2809	0.551448
SAK_1984	SAK_1984	-0.2225	0.3769	0.423774
SAK_1985	SAK_1985	-0.1823	0.3159	0.50045
SAK_1986	SAK_1986	0.2435	0.1725	0.763211
SAK_1987	SAK_1987	0.1505	0.2632	0.579714
SAK_1988	metE	-0.1532	0.3743	0.42678
SAK_1989	SAK_1989	-0.4625	0.06312	1.19983
SAK_1990	SAK_1990	0.1002	0.8467	0.0722704
SAK_1991	cspA	0.00671	0.9759	0.0105947
SAK_1992	SAK_1992	0.1473	0.6779	0.168834
SAK_1993	SAK_1993	-0.1008	0.5777	0.238298
SAK_1994	SAK_1994	0.4489	0.2312	0.636012
SAK_1995	leuS	-0.1687	0.8632	0.0638886
SAK_1996	SAK_1996	-0.09428	0.2336	0.631527
SAK_1997	SAK_1997	0.08131	0.7027	0.15323
SAK_1998	nusG	0.2392	0.5733	0.241618
SAK_1999	SAK_1999	0.1102	0.6258	0.203564
SAK_2002	SAK_2002	-0.09274	0.7277	0.138048
SAK_2003	secE	-0.1841	0.8157	0.0884695
SAK_2004	SAK_2004	0.3859	0.8318	0.0799811
SAK_2005	pbp2A	-0.7093	2.734e-16	15.5632
SAK_2006	SAK_2006	-0.04329	0.906	0.0428718
SAK_2007	SAK_2007	0.02867	0.7809	0.107405
SAK_2008	deoB	0.06658	0.9062	0.0427759
SAK_2009	deoC	-0.01267	0.9759	0.0105947
SAK_2010	SAK_2010	0.168	0.5625	0.249877
SAK_2011	udp	0.4205	0.4459	0.350763
SAK_2012	SAK_2012	-0.05953	0.3257	0.487182
SAK_2013	groEL	-0.1421	0.8082	0.0924812
SAK_2014	groES	-0.1269	0.9272	0.0328266
SAK_2015	SAK_2015	-0.00677	0.9764	0.0103722
SAK_2018	SAK_2018	0.1787	0.2518	0.598944
SAK_2019	SAK_2019	-0.01243	0.9759	0.0105947
SAK_2020	SAK_2020	0.0791	0.7866	0.104246
SAK_2021	nrdG	0.541	0.2259	0.646084
SAK_2022	SAK_2022	-0.1519	0.7345	0.134008
SAK_2023	SAK_2023	0.01192	0.9741	0.0113965
SAK_2024	SAK_2024	-0.1247	0.8101	0.0914614
SAK_2025	nrdD	0.7224	1.222e-08	7.91293
SAK_2026	SAK_2026	0.1091	0.2958	0.529002
SAK_2027	SAK_2027	0.1406	0.872	0.0594835
SAK_2028	SAK_2028	0.1991	0.9272	0.0328266
SAK_2029	SAK_2029	0.4193	0.9666	0.0147532
SAK_2030	SAK_2030	-0.1212	0.9119	0.0400528
SAK_2031	spxA	0.2261	0.6564	0.182831
SAK_2032	recA	0.3503	0.3855	0.413976
SAK_2033	cinA	-0.07985	0.6953	0.157828
SAK_2034	tag	-0.002279	0.9942	0.00252624
SAK_2035	ruvA	-0.8106	0.7561	0.121421
SAK_2036	SAK_2036	-0.08308	0.6288	0.201487
SAK_2037	hexB	0.08898	0.6925	0.15958
SAK_2038	SAK_2038	0.1438	0.8743	0.0583395
SAK_2039	SAK_2039	0.4647	0.1598	0.796423
SAK_2040	hexA	0.1825	0.04076	1.38977
SAK_2041	argR	0.3076	0.01001	1.99957
SAK_2042	argS	0.2655	0.4902	0.309627
SAK_2043	SAK_2043	-0.7439	0.02711	1.56687
SAK_2044	SAK_2044	-0.02259	0.939	0.0273344
SAK_2045	SAK_2045	-0.06746	0.804	0.094744
SAK_2046	aspS	-0.9823	0.7666	0.115431
SAK_2047	hisS	-0.6653	0.3423	0.465593
SAK_2048	rpmF	-0.2451	0.8688	0.0610802
SAK_2049	rpmG3	-0.1176	0.893	0.0491485
SAK_2050	SAK_2050	4.033	0.5997	0.222066
SAK_2051	cadD	-1.161	1.093e-06	5.96138
SAK_2052	cadX	-0.3781	0.4625	0.334888
SAK_2053	SAK_2053	0.03851	0.86	0.0655015
SAK_2054	SAK_2054	0.1602	0.7572	0.120789
SAK_2056	SAK_2056	0.185	0.2414	0.617263
SAK_2057	SAK_2057	-0.02433	0.9627	0.016509
SAK_2058	SAK_2058	-0.1632	0.7027	0.15323
SAK_2059	SAK_2059	0.0776	0.5622	0.250109
SAK_2061	SAK_2061	-0.1418	0.6283	0.201833
SAK_2062	SAK_2062	-0.1362	0.2806	0.551912
SAK_2063	SAK_2063	0.003626	0.9908	0.004014
SAK_2064	arcC	-0.02364	0.937	0.0282604
SAK_2065	argF	-0.3179	7.533e-05	4.12303
SAK_2066	SAK_2066	-0.44	1.281e-07	6.89245
SAK_2067	SAK_2067	-0.2175	0.01095	1.96059
SAK_2068	SAK_2068	0.02646	0.9366	0.0284458
SAK_2069	SAK_2069	-0.07432	0.7809	0.107405
SAK_2070	SAK_2070	-0.8663	1.01e-06	5.99568
SAK_2071	SAK_2071	0.3254	0.1482	0.829152
SAK_2072	SAK_2072	0.03331	0.939	0.0273344
SAK_2073	SAK_2073	-0.2286	0.1497	0.824778
SAK_2074	SAK_2074	-0.07348	0.8581	0.0664621
SAK_2075	SAK_2075	0.2113	0.8678	0.0615804
SAK_2076	SAK_2076	-2.124	1	0
SAK_2077	SAK_2077	-2.083	1	0
SAK_2079	SAK_2079	-0.4933	0.8743	0.0583395
SAK_2080	SAK_2080	-2.772	0.608	0.216096
SAK_2081	SAK_2081	0.257	0.8794	0.0558135
SAK_2082	SAK_2082	-1.567	0.3689	0.433091
SAK_2083	SAK_2083	0	1	0
SAK_2084	SAK_2084	0.3336	0.7833	0.106072
SAK_2085	SAK_2085	1.035	0.061	1.21467
SAK_2086	SAK_2086	0.4034	0.8858	0.0526643
SAK_2088	SAK_2088	0	1	0
SAK_2089	SAK_2089	0.6272	0.2285	0.641114
SAK_2090	SAK_2090	-0.09656	0.7891	0.102868
SAK_2091	SAK_2091	5.922	0.004261	2.37049
SAK_2093	SAK_2093	-4.714	0.1366	0.864549
SAK_2094	SAK_2094	-0.03853	0.9348	0.0292813
SAK_2095	rpsD	-5.121	0.5057	0.296107
[truncated: 42 more rows]

## Sheet: Fitness analyses_Inhibitory
Locus tag	Gene name	Deseq LogFC	Deseq adj pValue	Deseq Log10 pValue
SAK_0001	dnaA	-0.2365	0.8968	0.0473044
SAK_0002	dnaN	1.1	0.5345	0.272052
SAK_0003	SAK_0003	0.006555	0.9864	0.00594694
SAK_0004	SAK_0004	0.326	0.9632	0.0162835
SAK_0005	SAK_0005	0.144	0.9556	0.0197239
SAK_0006	ychF	2.538	0.1446	0.839832
SAK_0009	SAK_0009	0.2091	0.6405	0.193481
SAK_0010	SAK_0010	0.08257	0.9845	0.00678428
SAK_0011	SAK_0011	0.103	0.9313	0.0309104
SAK_0012	SAK_0012	0.1503	0.5806	0.236123
SAK_0013	tilS	0.7388	0.9512	0.0217282
SAK_0019	rrfA	0	1	0
SAK_0020	SAK_0020	0	1	0
SAK_0021	SAK_0021	0	1	0
SAK_0022	SAK_0022	0	1	0
SAK_0023	SAK_0023	0	1	0
SAK_0024	SAK_0024	0	1	0
SAK_0025	SAK_0025	0	1	0
SAK_0026	SAK_0026	0	1	0
SAK_0027	SAK_0027	0	1	0
SAK_0028	SAK_0028	0	1	0
SAK_0029	rrsB	0.2974	0.9117	0.040148
SAK_0030	SAK_0030	0	1	0
SAK_0031	rrlB	0	1	0
SAK_0032	rrfB	0	1	0
SAK_0033	SAK_0033	0	1	0
SAK_0034	SAK_0034	0	1	0
SAK_0035	SAK_0035	0	1	0
SAK_0036	SAK_0036	0	1	0
SAK_0037	SAK_0037	0	1	0
SAK_0038	SAK_0038	0	1	0
SAK_0039	SAK_0039	0	1	0
SAK_0040	SAK_0040	0	1	0
SAK_0041	SAK_0041	0	1	0
SAK_0042	SAK_0042	0.4696	0.8519	0.0696114
SAK_0043	SAK_0043	0.3681	0.9807	0.00846382
SAK_0044	SAK_0044	0	1	0
SAK_0045	SAK_0045	0	1	0
SAK_0046	SAK_0046	-0.3667	0.9755	0.0107727
SAK_0047	SAK_0047	-1.712	1	0
SAK_0048	SAK_0048	0	1	0
SAK_0049	SAK_0049	-0.5892	0.5501	0.259558
SAK_0050	pcsB	-0.1978	0.9359	0.0287706
SAK_0051	prs	0.5909	0.5189	0.284916
SAK_0052	SAK_0052	-0.1427	0.232	0.634512
SAK_0053	recO	-0.2714	0.7629	0.117532
SAK_0054	SAK_0054	-0.06333	0.9063	0.042728
SAK_0055	plsX	-1.165	0.2437	0.613144
SAK_0056	SAK_0056	-0.3475	0.322	0.492144
SAK_0057	purC	0.913	0.1664	0.778847
SAK_0058	SAK_0058	-0.5433	0.46	0.337242
SAK_0059	purF	-0.08685	0.8487	0.0712458
SAK_0060	purM	0.2163	0.8514	0.0698664
SAK_0061	purN	0.1194	0.9551	0.0199512
SAK_0062	SAK_0062	-0.01145	0.981	0.00833099
SAK_0063	purH	-0.1421	0.7752	0.110586
SAK_0064	zooA	-0.2907	0.3054	0.515131
SAK_0065	sip	0.1903	0.3059	0.514421
SAK_0066	SAK_0066	-0.4125	0.4206	0.376131
SAK_0067	SAK_0067	-0.06107	0.9017	0.0449379
SAK_0068	SAK_0068	0.01074	0.981	0.00833099
SAK_0069	SAK_0069	0.1288	0.8514	0.0698664
SAK_0070	SAK_0070	0.1377	0.6751	0.170632
SAK_0071	SAK_0071	0.08244	0.8543	0.0683896
SAK_0072	SAK_0072	-0.1176	0.6898	0.161277
SAK_0073	SAK_0073	0.07268	0.9023	0.044649
SAK_0074	SAK_0074	-0.265	0.2089	0.680062
SAK_0075	SAK_0075	-0.4022	0.000867	3.06198
SAK_0076	purD	-1.496	0.4151	0.381847
SAK_0077	purE	0.1441	0.9609	0.0173218
SAK_0078	purK	-0.1445	0.9359	0.0287706
SAK_0079	SAK_0079	0.04529	0.7872	0.103915
SAK_0080	purB	1.784	3.865e-16	15.4129
SAK_0081	SAK_0081	0.7203	0.1208	0.917933
SAK_0082	ruvB	-0.8672	0.2762	0.558776
SAK_0083	SAK_0083	-0.2888	0.6877	0.162601
SAK_0084	SAK_0084	-1.182	0.5798	0.236722
SAK_0085	SAK_0085	-0.786	0.003754	2.42551
SAK_0086	SAK_0086	-0.08264	0.3441	0.463315
SAK_0087	SAK_0087	0.1858	0.7391	0.131297
SAK_0088	thrC	0.03164	0.9017	0.0449379
SAK_0089	SAK_0089	-0.04676	0.8665	0.0622314
SAK_0090	rpsJ	0	1	0
SAK_0091	rplC	-2.353	0.8445	0.0734003
SAK_0092	rplD	0	1	0
SAK_0093	rplW	-0.04764	1	0
SAK_0094	rplB	-1.5	0.8703	0.060331
SAK_0095	rpsS	-1.89	0.8916	0.0498299
SAK_0096	rplV	-0.8519	1	0
SAK_0097	rpsC	-5.223	1	0
SAK_0098	rplP	-3.568	0.7363	0.132945
SAK_0099	rpmC	-1.009	1	0
SAK_0100	rpsQ	4.478	0.6271	0.202663
SAK_0101	rplN	0	1	0
SAK_0102	rplX	0	1	0
SAK_0103	rplE	1.773	1	0
SAK_0104	rpsNA	0	1	0
SAK_0105	rpsH	-3.183	1	0
SAK_0106	rplF	-3.307	0.7752	0.110586
SAK_0107	rplR	-0.9335	0.9536	0.0206338
SAK_0108	rpsE	0.8641	0.9551	0.0199512
SAK_0109	rpmD	-0.4309	0.9538	0.0205427
SAK_0110	rplO	0.9141	1	0
SAK_0111	secY	-0.5402	0.5171	0.286425
SAK_0112	adk	-0.06904	0.9409	0.0264565
SAK_0113	infA	0	1	0
SAK_0114	rpsM	-0.9108	0.9538	0.0205427
SAK_0115	rpsK	-1.974	1	0
SAK_0116	rpoA	-0.9901	0.9512	0.0217282
SAK_0117	rplQ	-0.8208	0.3851	0.414426
SAK_0118	rrsC	0	1	0
SAK_0119	SAK_0119	0	1	0
SAK_0120	rrlC	0	1	0
SAK_0121	rrfC	0	1	0
SAK_0122	SAK_0122	0	1	0
SAK_0123	SAK_0123	0	1	0
SAK_0124	SAK_0124	0	1	0
SAK_0125	SAK_0125	0	1	0
SAK_0126	SAK_0126	0.5897	0.6807	0.167044
SAK_0127	SAK_0127	0	1	0
SAK_0128	SAK_0128	0	1	0
SAK_0129	SAK_0129	0	1	0
SAK_0130	SAK_0130	0	1	0
SAK_0131	SAK_0131	0	1	0
SAK_0132	SAK_0132	0	1	0
SAK_0133	SAK_0133	0	1	0
SAK_0134	SAK_0134	0	1	0
SAK_0135	SAK_0135	0	1	0
SAK_0136	SAK_0136	0	1	0
SAK_0138	SAK_0138	-0.458	0.8514	0.0698664
SAK_0139	SAK_0139	-0.1962	0.5657	0.247414
SAK_0140	SAK_0140	0.3117	0.7429	0.12907
SAK_0141	comX	-0.3352	0.3148	0.501965
SAK_0142	SAK_0142	-0.279	0.2979	0.525929
SAK_0143	SAK_0143	-0.2734	0.5236	0.281
SAK_0144	SAK_0144	-0.02947	0.9538	0.0205427
SAK_0145	hrcA	5.599	0.3059	0.514421
SAK_0146	grpE	0.1557	0.3707	0.430977
SAK_0147	dnaK	-0.06345	0.9538	0.0205427
SAK_0148	dnaJ	-0.2847	0.772	0.112383
SAK_0149	SAK_0149	-0.1217	0.8665	0.0622314
SAK_0150	truA	0.2786	0.3148	0.501965
SAK_0151	SAK_0151	-1.53	0.7873	0.10386
SAK_0152	SAK_0152	0.06371	0.9178	0.0372519
SAK_0153	SAK_0153	0.2699	0.5362	0.270673
SAK_0154	SAK_0154	1.163	0.0001219	3.914
SAK_0155	tig	0.372	0.0003337	3.47664
SAK_0156	rpoE	0.896	3.723e-43	42.4291
SAK_0157	pyrG	-1.416	0.1089	0.962972
SAK_0158	SAK_0158	0.151	0.5362	0.270673
SAK_0159	SAK_0159	0.109	0.958	0.0186345
SAK_0160	dut	-0.1551	0.9017	0.0449379
SAK_0161	radA	-0.1439	0.6635	0.178159
SAK_0162	SAK_0162	0.1366	0.9551	0.0199512
SAK_0163	SAK_0163	-0.04513	0.9023	0.044649
SAK_0164	SAK_0164	0	1	0
SAK_0165	gltX	-0.1329	0.9296	0.0317039
SAK_0166	rbsB	0.0168	0.9898	0.00445255
SAK_0167	rbsC	0.03954	0.9538	0.0205427
SAK_0168	rbsA	0.1694	0.8141	0.0893222
SAK_0169	rbsD	0.05531	0.9746	0.0111736
SAK_0170	rbsK	0.4022	0.5482	0.261061
SAK_0171	rbsR	0.007202	0.981	0.00833099
SAK_0172	SAK_0172	-0.199	0.2089	0.680062
SAK_0173	SAK_0173	-0.206	0.6372	0.195724
SAK_0174	SAK_0174	0.07667	0.8514	0.0698664
SAK_0175	SAK_0175	-0.1603	0.3199	0.494986
SAK_0176	argG	-0.148	0.3631	0.439974
SAK_0177	argH	-0.297	0.0007972	3.09843
SAK_0178	fba	-0.1402	0.9023	0.044649
SAK_0179	SAK_0179	-0.1027	0.7755	0.110418
SAK_0180	rpmB	0.07854	0.9079	0.041962
SAK_0181	SAK_0181	-2.382	0.8487	0.0712458
SAK_0182	SAK_0182	0.1743	0.9023	0.044649
SAK_0183	SAK_0183	-0.373	0.05969	1.2241
SAK_0184	SAK_0184	-1.009	1	0
SAK_0185	SAK_0185	0	1	0
SAK_0186	bag	-1.496	0.9017	0.0449379
SAK_0187	SAK_0187	-3.89	1	0
SAK_0188	SAK_0188	0.5285	0.9734	0.0117087
SAK_0189	SAK_0189	1.826	1	0
SAK_0193	SAK_0193	1.053	3.211e-06	5.49336
SAK_0194	SAK_0194	2.659	4.915e-107	106.308
SAK_0195	SAK_0195	0.0839	0.5878	0.23077
SAK_0196	SAK_0196	0.1315	0.7461	0.127203
SAK_0197	SAK_0197	0.4289	0.4885	0.311135
SAK_0198	SAK_0198	0.2715	0.732	0.135489
SAK_0199	sufC	-0.1969	0.8141	0.0893222
SAK_0200	sufD	0.259	0.9718	0.0124231
SAK_0201	sufS	1.341	0.919	0.0366845
SAK_0202	SAK_0202	-0.02329	0.9724	0.012155
SAK_0203	sufB	-0.04914	0.919	0.0366845
SAK_0204	SAK_0204	-0.198	0.2175	0.662541
SAK_0205	SAK_0205	-0.2017	0.3187	0.496618
SAK_0206	SAK_0206	0.01447	0.9538	0.0205427
SAK_0207	oppD	0.03522	0.9068	0.0424885
SAK_0208	SAK_0208	0.1341	0.1407	0.851706
SAK_0209	oppD	0.04758	0.8724	0.0592843
SAK_0210	oppF	0.1825	0.04445	1.35213
SAK_0211	rrsD	0	1	0
SAK_0212	SAK_0212	0	1	0
SAK_0213	rrlD	0	1	0
SAK_0214	rrfD	-0.3139	0.9245	0.0340931
SAK_0215	SAK_0215	0	1	0
SAK_0216	ispE	-0.08756	0.7914	0.101604
SAK_0217	adcR	-0.5296	0.5966	0.224317
SAK_0218	adcC	-0.2699	4.049e-05	4.39265
SAK_0219	adcB	-0.1197	0.08776	1.0567
SAK_0220	SAK_0220	-0.2121	0.2816	0.550367
SAK_0221	tyrS	0.1802	0.789	0.102923
SAK_0222	SAK_0222	0.3306	0.03122	1.50557
SAK_0223	rpoB	-0.4322	0.268	0.571865
SAK_0224	rpoC	-0.09999	0.8703	0.060331
SAK_0225	SAK_0225	-0.02107	0.981	0.00833099
SAK_0226	comGA	-0.3118	0.3583	0.445753
SAK_0227	SAK_0227	-0.4192	0.0004855	3.31381
SAK_0228	SAK_0228	-0.09791	0.9017	0.0449379
SAK_0229	SAK_0229	-0.21	0.8131	0.089856
SAK_0230	SAK_0230	-0.1544	0.9017	0.0449379
SAK_0231	SAK_0231	0.07897	0.8143	0.0892156
SAK_0232	SAK_0232	-0.01293	0.9864	0.00594694
SAK_0233	SAK_0233	-0.6444	8.971e-08	7.04716
SAK_0234	ackA	-0.3344	0.5568	0.254301
SAK_0235	SAK_0235	-0.006651	0.9979	0.000912977
SAK_0236	SAK_0236	0.003036	1	0
SAK_0237	SAK_0237	-0.2725	0.1203	0.919734
SAK_0238	SAK_0238	-0.1842	0.4195	0.377268
SAK_0239	proC	0.2185	0.01962	1.7073
SAK_0240	pepA	-0.2277	0.2605	0.584192
SAK_0241	SAK_0241	0.1797	0.8323	0.0797201
SAK_0242	SAK_0242	0.1378	0.8445	0.0734003
SAK_0243	SAK_0243	-0.01308	0.9784	0.00948356
SAK_0244	SAK_0244	0.1509	0.01635	1.78648
SAK_0245	SAK_0245	-0.156	0.3263	0.486383
SAK_0246	ssb2	-0.2428	0.5441	0.264321
SAK_0247	SAK_0247	0.07439	0.868	0.0614803
SAK_0248	SAK_0248	-0.05095	0.8555	0.06778
SAK_0249	SAK_0249	0.02059	0.9729	0.0119318
SAK_0250	SAK_0250	-0.2719	0.154	0.812479
SAK_0251	SAK_0251	0.0234	0.9724	0.012155
SAK_0252	SAK_0252	-0.9779	1.019e-15	14.9918
SAK_0253	SAK_0253	-0.8125	4.972e-11	10.3035
SAK_0254	SAK_0254	-1.32	1.16e-20	19.9355
SAK_0255	SAK_0255	-0.9753	7.2e-19	18.1427
SAK_0256	SAK_0256	0.1222	0.001479	2.83003
SAK_0257	SAK_0257	0.1448	0.5824	0.234779
SAK_0258	SAK_0258	0.2588	0.8325	0.0796158
SAK_0259	SAK_0259	-0.02428	0.9069	0.0424406
SAK_0260	SAK_0260	-0.1173	0.8988	0.0463369
SAK_0261	SAK_0261	-0.2889	0.007334	2.13466
SAK_0262	SAK_0262	-0.05184	0.859	0.0660068
SAK_0263	SAK_0263	0.1579	0.4128	0.38426
SAK_0264	SAK_0264	0.08507	0.5002	0.300856
SAK_0265	rpsO	0.6826	0.5878	0.23077
SAK_0266	pnp	-0.6365	4.796e-09	8.31912
SAK_0267	SAK_0267	0.1889	0.8002	0.0968015
SAK_0268	cysE	-0.3361	0.8197	0.0863451
SAK_0269	SAK_0269	0.07426	0.9089	0.0414839
SAK_0270	cysS	2.604	6.272e-10	9.20259
SAK_0271	SAK_0271	-0.104	0.859	0.0660068
SAK_0272	SAK_0272	0.01742	0.9807	0.00846382
SAK_0273	SAK_0273	0.004702	0.9979	0.000912977
SAK_0274	SAK_0274	-0.2587	0.6898	0.161277
SAK_0275	SAK_0275	-0.008918	0.9933	0.00291956
SAK_0276	rplM	2.527	1	0
SAK_0277	rpsI	-2.297	0.859	0.0660068
SAK_0278	SAK_0278	1.193	0.253	0.596879
SAK_0279	SAK_0279	-0.9108	1	0
SAK_0280	SAK_0280	-0.9285	0.948	0.0231917
SAK_0281	SAK_0281	-4.29	0.4678	0.32994
SAK_0282	SAK_0282	0.1132	0.9852	0.0064756
SAK_0283	SAK_0283	-0.6616	0.8665	0.0622314
SAK_0284	SAK_0284	1.517	0.2832	0.547907
SAK_0285	SAK_0285	-0.3709	0.4324	0.364114
SAK_0286	pre	-0.2305	0.4247	0.371918
SAK_0287	SAK_0287	0.05695	0.9023	0.044649
SAK_0288	SAK_0288	0.1241	0.9162	0.0380097
SAK_0289	SAK_0289	6.579	0.3374	0.471855
SAK_0290	SAK_0290	-0.1326	0.8205	0.0859214
SAK_0291	SAK_0291	0.2275	0.5008	0.300336
SAK_0292	SAK_0292	-0.0759	0.8676	0.0616805
SAK_0293	SAK_0293	-0.2462	0.3132	0.504178
SAK_0294	SAK_0294	-0.104	0.8916	0.0498299
SAK_0295	SAK_0295	-0.223	0.7303	0.136499
SAK_0296	SAK_0296	-0.1559	0.8408	0.0753073
SAK_0297	SAK_0297	-0.3405	0.1509	0.821311
SAK_0298	SAK_0298	-0.1679	0.5935	0.226579
SAK_0299	SAK_0299	-0.2454	0.0007479	3.12616
SAK_0300	SAK_0300	-0.177	0.7011	0.15422
SAK_0301	SAK_0301	-0.2043	0.001479	2.83003
SAK_0302	SAK_0302	-0.02138	0.9296	0.0317039
SAK_0303	SAK_0303	0.08298	0.5531	0.257196
SAK_0304	rrsE	0	1	0
SAK_0305	SAK_0305	0	1	0
SAK_0306	rrlE	0	1	0
SAK_0307	rrfE	0	1	0
SAK_0308	SAK_0308	0	1	0
SAK_0309	SAK_0309	0	1	0
SAK_0310	SAK_0310	0	1	0
SAK_0311	SAK_0311	0	1	0
SAK_0312	SAK_0312	0	1	0
SAK_0313	SAK_0313	0	1	0
SAK_0314	SAK_0314	0	1	0
SAK_0315	SAK_0315	0	1	0
SAK_0316	SAK_0316	0	1	0
SAK_0317	SAK_0317	0	1	0
SAK_0318	SAK_0318	0	1	0
SAK_0319	SAK_0319	-0.2561	0.8408	0.0753073
SAK_0320	SAK_0320	0.7203	0.4324	0.364114
SAK_0321	SAK_0321	-0.674	0.1222	0.912929
SAK_0322	SAK_0322	-0.3245	0.002172	2.66314
SAK_0323	SAK_0323	-0.641	0.07326	1.13513
SAK_0324	SAK_0324	-0.1042	0.859	0.0660068
SAK_0325	SAK_0325	-0.08362	0.719	0.143271
SAK_0326	SAK_0326	0.2287	0.8141	0.0893222
SAK_0327	SAK_0327	-0.1058	0.6732	0.171856
SAK_0328	SAK_0328	-0.03661	0.9281	0.0324052
SAK_0329	SAK_0329	0.01242	0.9766	0.0102833
SAK_0330	SAK_0330	-0.2403	0.0005107	3.29183
SAK_0331	SAK_0331	0.1627	0.7752	0.110586
SAK_0332	SAK_0332	-0.1504	0.8933	0.0490027
SAK_0333	SAK_0333	-0.3411	0.0007464	3.12703
SAK_0334	SAK_0334	0.1467	0.5594	0.252278
SAK_0335	SAK_0335	-0.08789	0.6439	0.191182
SAK_0336	SAK_0336	0.002675	0.9979	0.000912977
SAK_0337	SAK_0337	-0.004682	0.9864	0.00594694
SAK_0338	nagA	-0.06531	0.8933	0.0490027
SAK_0339	SAK_0339	-0.1732	0.4376	0.358923
SAK_0340	glyQ	0.6724	0.1687	0.772885
SAK_0341	SAK_0341	0.2699	0.009523	2.02123
SAK_0342	glyS	0.4643	0.8933	0.0490027
SAK_0343	SAK_0343	0.8643	0.8205	0.0859214
SAK_0344	SAK_0344	0.14	0.7752	0.110586
SAK_0345	glpK	-0.2036	0.4247	0.371918
SAK_0346	glpO	-0.504	0.6751	0.170632
SAK_0347	glpF	0.08984	0.9023	0.044649
SAK_0348	SAK_0348	-0.2994	0.02969	1.52739
SAK_0349	SAK_0349	-0.08061	0.7303	0.136499
SAK_0350	tkt	0.4365	0.9097	0.0411018
SAK_0351	SAK_0351	-0.1492	0.8213	0.0854982
SAK_0352	SAK_0352	-0.3258	0.1519	0.818442
SAK_0353	SAK_0353	-0.1508	0.2762	0.558776
SAK_0354	SAK_0354	-0.1593	0.1857	0.731188
SAK_0355	proB	0.1016	0.7751	0.110642
SAK_0356	proA	-0.07892	0.4151	0.381847
SAK_0357	mraW	-0.01285	0.9932	0.00296329
SAK_0358	SAK_0358	-3.575	0.6967	0.156954
SAK_0359	pbpX	-1.523	0.8408	0.0753073
SAK_0360	mraY	0.262	0.03302	1.48122
SAK_0361	SAK_0361	-0.2674	0.8176	0.0874591
SAK_0362	SAK_0362	-0.2437	0.7752	0.110586
SAK_0363	SAK_0363	-0.3373	0.8611	0.0649464
SAK_0364	SAK_0364	-0.2407	0.7293	0.137094
SAK_0365	SAK_0365	-0.3784	0.8611	0.0649464
SAK_0366	trxB	0.4442	0.5236	0.281
SAK_0367	SAK_0367	2.315	0.000501	3.30016
SAK_0368	nadE	0.6964	1	0
SAK_0369	pepC	-0.2107	0.2965	0.527975
SAK_0370	SAK_0370	-0.1957	0.1999	0.699187
SAK_0371	recU	-0.4955	0.8445	0.0734003
SAK_0372	SAK_0372	0.3034	0.4502	0.346595
SAK_0373	SAK_0373	3.053	0.3631	0.439974
SAK_0374	SAK_0374	-0.06468	0.8461	0.0725783
SAK_0375	SAK_0375	0.3488	0.07485	1.12581
SAK_0376	luxS	-0.09314	0.8651	0.0629337
SAK_0377	SAK_0377	0.5339	0.1762	0.753994
SAK_0378	SAK_0378	-0.2405	0.4225	0.374173
SAK_0379	SAK_0379	-0.03532	0.9272	0.0328266
SAK_0380	SAK_0380	-0.1533	0.006966	2.15702
SAK_0381	SAK_0381	0.2374	0.3395	0.46916
SAK_0382	SAK_0382	-0.02914	0.9017	0.0449379
SAK_0383	gmk	-0.3487	0.8214	0.0854453
SAK_0384	rpoZ	-0.0302	1	0
SAK_0385	priA	0.5389	0.2832	0.547907
SAK_0386	fmt	-0.2046	0.8933	0.0490027
SAK_0387	sun	0.2333	0.002253	2.64724
SAK_0388	stp1	1.074	0.8198	0.0862921
SAK_0389	stk1	-0.04092	0.9071	0.0423448
SAK_0390	SAK_0390	0.4638	5.447e-11	10.2638
SAK_0391	SAK_0391	0.1919	0.2559	0.59193
SAK_0392	SAK_0392	-0.8445	0.3039	0.517269
SAK_0393	SAK_0393	0.034	0.8933	0.0490027
SAK_0394	SAK_0394	-0.1361	0.8801	0.055468
SAK_0395	SAK_0395	-0.1125	0.8873	0.0519295
SAK_0396	SAK_0396	-0.0385	0.8141	0.0893222
SAK_0397	SAK_0397	-0.2187	0.03117	1.50626
SAK_0398	SAK_0398	-0.6898	0.006678	2.17535
SAK_0399	SAK_0399	-0.3667	0.1637	0.785951
SAK_0400	SAK_0400	-0.2486	0.0009508	3.02191
SAK_0401	SAK_0401	-0.2976	2.834e-10	9.5476
SAK_0402	SAK_0402	-0.2484	0.1177	0.929224
SAK_0403	gldA	-0.2878	0.00792	2.10127
SAK_0404	SAK_0404	-0.05797	0.7174	0.144239
SAK_0405	SAK_0405	0.2241	0.427	0.369572
SAK_0406	SAK_0406	-0.07569	0.7873	0.10386
SAK_0407	SAK_0407	0.1964	0.02169	1.66374
SAK_0408	yfiA	0.1292	0.8445	0.0734003
SAK_0409	rrsF	0	1	0
SAK_0410	SAK_0410	0	1	0
SAK_0411	rrlF	0.02529	0.981	0.00833099
SAK_0412	rrfF	-0.05998	0.8445	0.0734003
SAK_0413	SAK_0413	-0.4614	0.6949	0.158078
SAK_0414	SAK_0414	-0.05215	0.6877	0.162601
SAK_0415	SAK_0415	-0.3839	0.000555	3.25571
SAK_0416	SAK_0416	-0.7289	0.3274	0.484921
SAK_0417	SAK_0417	0.1929	0.4128	0.38426
SAK_0418	fabH	-0.2988	0.7011	0.15422
SAK_0419	acpP	0.6237	0.00038	3.42022
SAK_0420	fabK	0.1967	0.04047	1.39287
SAK_0421	fabD	0.2482	0.6898	0.161277
SAK_0422	fabG	0.2532	0.8815	0.0547777
SAK_0423	fabF	0.8401	1	0
SAK_0424	accB	0	1	0
SAK_0425	fabZ	-0.9147	0.719	0.143271
SAK_0426	accC	-1.136	0.8227	0.0847585
SAK_0427	accD	1.033	0.3959	0.402414
SAK_0428	accA	-0.3115	0.03218	1.49241
SAK_0429	SAK_0429	-0.09967	0.868	0.0614803
SAK_0430	serS	-0.2554	0.2839	0.546835
SAK_0431	SAK_0431	-0.1656	0.3631	0.439974
SAK_0432	SAK_0432	-0.4488	0.001796	2.74569
SAK_0433	SAK_0433	-0.07479	0.4747	0.323581
SAK_0434	SAK_0434	-0.05848	0.6374	0.195588
SAK_0435	SAK_0435	-0.1596	0.03117	1.50626
SAK_0436	SAK_0436	-0.0446	0.8836	0.0537443
SAK_0437	SAK_0437	0.1196	0.6347	0.197432
SAK_0438	SAK_0438	-0.3568	0.009576	2.01882
SAK_0439	SAK_0439	0.2702	2.237e-06	5.65033
SAK_0440	SAK_0440	-0.2108	0.5583	0.253132
SAK_0441	SAK_0441	-0.1386	0.6978	0.156269
SAK_0442	SAK_0442	-0.1052	0.3954	0.402963
SAK_0443	SAK_0443	-0.06303	0.9281	0.0324052
SAK_0444	SAK_0444	0.1472	0.7902	0.102263
SAK_0445	SAK_0445	-0.1141	0.2762	0.558776
SAK_0446	ecsA	-0.2472	0.476	0.322393
SAK_0447	SAK_0447	-0.1622	0.3631	0.439974
SAK_0448	SAK_0448	-0.4043	2.481e-10	9.60537
SAK_0449	trmB	0.004598	0.9883	0.0051112
SAK_0450	SAK_0450	-0.01806	0.9845	0.00678428
SAK_0451	SAK_0451	-0.2272	0.5866	0.231658
SAK_0452	nusA	-0.1775	0.8323	0.0797201
SAK_0453	ylxR	0.04876	0.9532	0.020816
SAK_0454	SAK_0454	0.0709	0.9017	0.0449379
SAK_0455	infB	0.01532	0.9419	0.0259952
SAK_0456	rbfA	-0.1814	0.6599	0.180522
SAK_0457	SAK_0457	0.1074	0.7412	0.130065
SAK_0458	copY	-0.3567	0.2698	0.568958
SAK_0459	copA	0.06155	0.8659	0.0625323
SAK_0460	SAK_0460	-0.6019	0.3287	0.4832
SAK_0461	SAK_0461	-0.005161	0.9979	0.000912977
SAK_0462	SAK_0462	-0.05526	0.8916	0.0498299
SAK_0463	polA	-0.1275	0.5657	0.247414
SAK_0464	SAK_0464	-0.0843	0.8291	0.0813931
SAK_0465	SAK_0465	-0.1157	0.8477	0.0717578
SAK_0466	SAK_0466	-0.08706	0.7879	0.103529
SAK_0467	SAK_0467	-0.2644	0.1886	0.724458
SAK_0468	SAK_0468	-0.186	0.1075	0.968592
SAK_0469	SAK_0469	-0.1424	0.04703	1.32763
SAK_0470	tgt	0.141	0.08638	1.06359
SAK_0471	SAK_0471	-0.096	0.8659	0.0625323
SAK_0472	SAK_0472	0.1434	0.4273	0.369267
SAK_0473	SAK_0473	0.08245	0.5784	0.237772
SAK_0474	SAK_0474	-0.19	0.6347	0.197432
SAK_0475	pgi	-0.1534	0.3148	0.501965
SAK_0476	SAK_0476	0.06394	0.9017	0.0449379
SAK_0477	SAK_0477	-0.1999	0.8359	0.0778457
SAK_0478	SAK_0478	0.04192	0.8611	0.0649464
SAK_0479	galU	0.1802	0.343	0.464706
SAK_0480	gpsA	0.01408	0.9761	0.0105057
SAK_0481	rnpA	-0.005683	0.9995	0.000217202
SAK_0482	SAK_0482	-0.0003381	1	0
SAK_0483	SAK_0483	0.07628	0.8445	0.0734003
SAK_0484	rrsG	0	1	0
SAK_0485	SAK_0485	0	1	0
SAK_0486	rrlG	0	1	0
SAK_0487	rrfG	0	1	0
SAK_0488	SAK_0488	0	1	0
SAK_0489	SAK_0489	0	1	0
SAK_0490	SAK_0490	0	1	0
SAK_0491	SAK_0491	0	1	0
SAK_0492	SAK_0492	-0.1194	0.9017	0.0449379
SAK_0493	recX	0.3222	0.5894	0.22959
SAK_0494	rumA	-0.07338	0.8892	0.0510005
SAK_0495	SAK_0495	-0.2158	0.8052	0.0940962
SAK_0496	SAK_0496	0.01456	0.9908	0.004014
SAK_0498	SAK_0498	-0.05197	0.948	0.0231917
SAK_0499	nrdF	-5.012	1.433e-49	48.8438
SAK_0500	nrdI	-3.004	3.061e-08	7.51414
SAK_0501	SAK_0501	-4.068	2.971e-97	96.5271
SAK_0502	SAK_0502	-1.038	9.378e-23	22.0279
SAK_0503	SAK_0503	-1.222	0.009579	2.01868
SAK_0505	SAK_0505	0	1	0
SAK_0506	SAK_0506	-0.3418	0.2457	0.609595
SAK_0507	SAK_0507	2.08	0.5345	0.272052
SAK_0508	SAK_0508	-0.3788	0.616	0.210419
SAK_0509	SAK_0509	-0.1047	0.9017	0.0449379
SAK_0510	SAK_0510	-0.2706	0.9313	0.0309104
SAK_0511	SAK_0511	-0.1804	0.8933	0.0490027
SAK_0513	SAK_0513	-0.07914	0.8685	0.0612302
SAK_0514	SAK_0514	-0.1856	0.01577	1.80217
SAK_0515	SAK_0515	-0.2681	3.15e-06	5.50169
SAK_0516	SAK_0516	-0.333	6.017e-10	9.22062
SAK_0517	SAK_0517	0.1408	0.7222	0.141343
SAK_0519	SAK_0519	-0.0461	0.9551	0.0199512
SAK_0520	SAK_0520	0.2594	0.9017	0.0449379
SAK_0521	SAK_0521	-1.963	0.8864	0.0523703
SAK_0522	SAK_0522	0.0227	0.981	0.00833099
SAK_0523	SAK_0523	2.895	0.5935	0.226579
SAK_0524	SAK_0524	1.886	1	0
SAK_0525	SAK_0525	0	1	0
SAK_0526	SAK_0526	-1.141	0.8917	0.0497812
SAK_0527	rhaD	-4.568	0.535	0.271646
SAK_0528	SAK_0528	-1.012	1	0
SAK_0529	SAK_0529	1.397	1	0
SAK_0530	SAK_0530	0	1	0
SAK_0531	SAK_0531	0.3346	0.9816	0.00806545
SAK_0532	SAK_0532	3.393	0.6322	0.199146
SAK_0533	SAK_0533	-3.113	1	0
SAK_0534	SAK_0534	0.8772	0.9538	0.0205427
SAK_0535	SAK_0535	-1.579	0.9017	0.0449379
SAK_0537	galT	-1.081	0.9475	0.0234208
SAK_0538	galE	-0.04764	1	0
SAK_0539	SAK_0539	-0.1316	1	0
SAK_0542	SAK_0542	0	1	0
SAK_0543	SAK_0543	0.1298	0.8461	0.0725783
SAK_0544	SAK_0544	0.1227	0.7752	0.110586
SAK_0545	SAK_0545	0.229	0.8528	0.0691528
SAK_0546	SAK_0546	-1.009	1	0
SAK_0547	valS	0.04602	0.981	0.00833099
SAK_0548	SAK_0548	-0.1246	0.5478	0.261378
SAK_0549	SAK_0549	-0.08272	0.5966	0.224317
SAK_0550	SAK_0550	-0.127	0.5784	0.237772
SAK_0551	SAK_0551	0.1107	0.5883	0.230401
SAK_0552	asnA	-0.2096	0.6288	0.201487
SAK_0553	SAK_0553	0.2857	0.6188	0.20845
SAK_0554	SAK_0554	-0.3391	0.6258	0.203564
SAK_0555	coaD	-0.4709	0.9755	0.0107727
SAK_0556	SAK_0556	0.2505	0.09212	1.03565
SAK_0557	SAK_0557	0.1885	0.5657	0.247414
SAK_0558	SAK_0558	-0.4219	0.4256	0.370998
SAK_0559	SAK_0559	0.2869	0.006683	2.17503
SAK_0560	SAK_0560	0.1309	0.5878	0.23077
SAK_0561	SAK_0561	0.1015	0.6898	0.161277
SAK_0562	SAK_0562	0.1141	0.7914	0.101604
SAK_0563	SAK_0563	0.1799	0.7914	0.101604
SAK_0564	SAK_0564	-1.801	0.535	0.271646
SAK_0565	SAK_0565	0.05753	0.9609	0.0173218
SAK_0566	bioB	-0.04079	0.9569	0.0191334
SAK_0567	SAK_0567	0.03162	0.9724	0.012155
SAK_0568	SAK_0568	-0.1272	0.7303	0.136499
SAK_0569	SAK_0569	-0.08631	0.7752	0.110586
SAK_0570	nth	-0.1663	0.8703	0.060331
SAK_0571	SAK_0571	-0.4855	0.001161	2.93517
SAK_0572	SAK_0572	0.1816	0.4678	0.32994
SAK_0573	SAK_0573	-0.01533	0.9475	0.0234208
SAK_0574	SAK_0574	-0.0855	0.8414	0.0749975
SAK_0575	typA	0.1708	0.4922	0.307858
SAK_0576	SAK_0576	0.3311	0.2321	0.634325
SAK_0577	murD	0.161	0.9071	0.0423448
SAK_0578	murG	-1.573	0.8933	0.0490027
SAK_0579	divIB	0.1064	0.8414	0.0749975
SAK_0580	ftsA	-1.47	0.4395	0.357041
SAK_0581	ftsZ	0.1001	0.9418	0.0260413
SAK_0582	SAK_0582	0.112	0.5861	0.232028
SAK_0583	SAK_0583	0.4431	0.177	0.752027
SAK_0584	SAK_0584	0.2666	0.6039	0.219035
SAK_0585	SAK_0585	-0.06472	0.8502	0.0704789
SAK_0586	SAK_0586	0.2021	0.8659	0.0625323
SAK_0587	ileS	0.5543	0.7224	0.141222
SAK_0588	SAK_0588	-0.06634	0.7914	0.101604
SAK_0589	SAK_0589	-0.06863	0.9045	0.0435914
SAK_0590	clpE	-0.05595	0.7009	0.154344
SAK_0591	SAK_0591	-0.6723	0.46	0.337242
SAK_0592	SAK_0592	-0.1476	0.7914	0.101604
SAK_0593	SAK_0593	0.05432	0.9069	0.0424406
SAK_0594	SAK_0594	0.3211	0.1284	0.891435
SAK_0595	folD	0.9219	0.04637	1.33376
SAK_0596	SAK_0596	-0.1032	0.8443	0.0735032
SAK_0597	xseA	-0.4083	0.004456	2.35105
SAK_0598	xseB	-0.2481	0.958	0.0186345
SAK_0599	SAK_0599	0.5664	0.009368	2.02835
SAK_0600	tlyA	0.03077	0.981	0.00833099
SAK_0601	SAK_0601	-0.2728	0.6333	0.198391
SAK_0602	recN	-0.0848	0.673	0.171985
SAK_0603	SAK_0603	-0.6041	0.001479	2.83003
SAK_0604	SAK_0604	-0.3756	0.4678	0.32994
SAK_0605	SAK_0605	-0.3885	0.07132	1.14679
SAK_0606	hup	0.5276	0.5856	0.232399
SAK_0607	SAK_0607	0.9141	0.9538	0.0205427
SAK_0608	SAK_0608	0	1	0
SAK_0609	SAK_0609	-1.873	1	0
SAK_0610	SAK_0610	0.9141	1	0
SAK_0611	SAK_0611	0	1	0
SAK_0612	SAK_0612	0	1	0
SAK_0613	SAK_0613	-1.009	1	0
SAK_0615	SAK_0615	-1.873	1	0
SAK_0616	SAK_0616	2.353	1	0
SAK_0617	SAK_0617	0.1755	0.9845	0.00678428
SAK_0618	SAK_0618	0.9141	1	0
SAK_0619	SAK_0619	0.9229	0.9532	0.020816
SAK_0620	SAK_0620	-0.9901	1	0
SAK_0621	SAK_0621	-1.009	1	0
SAK_0622	SAK_0622	-1.009	1	0
SAK_0623	SAK_0623	0	1	0
SAK_0625	SAK_0625	0.9466	0.9512	0.0217282
SAK_0626	SAK_0626	2.353	1	0
SAK_0627	SAK_0627	-0.04764	1	0
SAK_0628	SAK_0628	-1.009	1	0
SAK_0629	SAK_0629	0	1	0
SAK_0630	SAK_0630	0	1	0
SAK_0631	SAK_0631	0.9141	1	0
SAK_0632	SAK_0632	-0.9335	0.9536	0.0206338
SAK_0633	SAK_0633	-4.885	1	0
SAK_0634	SAK_0634	-1.009	1	0
SAK_0635	SAK_0635	3.392	0.7716	0.112608
SAK_0636	SAK_0636	-1.814	1	0
SAK_0637	SAK_0637	4.161	0.6732	0.171856
SAK_0638	SAK_0638	0	1	0
SAK_0639	SAK_0639	5.3	0.5345	0.272052
SAK_0640	SAK_0640	0	1	0
SAK_0641	SAK_0641	-1.974	1	0
SAK_0642	SAK_0642	-0.04764	1	0
SAK_0643	SAK_0643	0.9141	1	0
SAK_0644	SAK_0644	6.665	0.3721	0.42934
SAK_0645	SAK_0645	-0.04764	1	0
SAK_0646	SAK_0646	-3.859	1	0
SAK_0647	SAK_0647	0.166	0.9864	0.00594694
SAK_0648	SAK_0648	2.39	0.8543	0.0683896
SAK_0649	SAK_0649	0.9141	1	0
SAK_0651	SAK_0651	0.9141	1	0
SAK_0652	SAK_0652	0	1	0
SAK_0653	SAK_0653	3.188	1	0
SAK_0654	SAK_0654	-1.009	1	0
SAK_0655	SAK_0655	0	1	0
SAK_0656	SAK_0656	0.3554	0.5698	0.244278
SAK_0657	pyrD	-0.3788	0.131	0.882729
SAK_0658	fibB	0.664	0.5272	0.278025
SAK_0659	SAK_0659	-0.2881	0.9538	0.0205427
SAK_0660	SAK_0660	0.05124	0.8868	0.0521743
SAK_0661	SAK_0661	0.2676	0.01416	1.84894
SAK_0662	SAK_0662	-0.009931	0.9807	0.00846382
SAK_0663	SAK_0663	0.1174	0.5594	0.252278
SAK_0664	SAK_0664	0.01166	0.9932	0.00296329
SAK_0666	fbp	-0.1271	0.4241	0.372532
SAK_0667	SAK_0667	-0.2014	0.1532	0.814741
SAK_0669	ftsE	2.304	0.7222	0.141343
SAK_0670	SAK_0670	0.3887	0.1258	0.900319
SAK_0671	SAK_0671	0	1	0
SAK_0672	SAK_0672	-0.1504	0.7629	0.117532
SAK_0673	SAK_0673	-0.7251	0.02446	1.61154
SAK_0674	SAK_0674	-0.2282	0.5878	0.23077
SAK_0675	SAK_0675	-0.422	0.0001277	3.89381
SAK_0676	SAK_0676	0.06793	0.8325	0.0796158
SAK_0677	asnS	-0.4086	0.5551	0.255629
SAK_0678	SAK_0678	-0.03122	0.9023	0.044649
SAK_0679	SAK_0679	-0.05391	0.8325	0.0796158
SAK_0680	SAK_0680	0.2561	0.5878	0.23077
SAK_0681	SAK_0681	-0.2243	0.6898	0.161277
SAK_0683	SAK_0683	0.8658	0.4683	0.329476
SAK_0684	pepDA	0.02796	0.9296	0.0317039
SAK_0685	adcA	-0.4008	2.018e-21	20.6951
SAK_0686	rpmE	-2.33	0.3744	0.426664
SAK_0687	SAK_0687	0.175	0.8052	0.0940962
SAK_0688	add	0.3586	0.001796	2.74569
SAK_0689	SAK_0689	0.2088	0.6635	0.178159
SAK_0690	SAK_0690	-0.2854	0.3631	0.439974
SAK_0691	SAK_0691	-0.1137	0.5743	0.240861
SAK_0692	rplS	0.342	0.08853	1.05291
SAK_0693	SAK_0693	-2.883	0.0992	1.00349
SAK_0694	SAK_0694	0.08854	0.8487	0.0712458
SAK_0695	SAK_0695	0.03998	0.9776	0.00983881
SAK_0697	SAK_0697	0.2505	0.8543	0.0683896
SAK_0698	SAK_0698	-0.2775	0.07922	1.10117
SAK_0699	SAK_0699	-0.259	0.4976	0.30312
SAK_0700	SAK_0700	-0.1204	0.5484	0.260903
SAK_0701	vncR	-0.1009	0.719	0.143271
SAK_0702	SAK_0702	-0.0748	0.6327	0.198802
SAK_0703	SAK_0703	0.1625	0.5236	0.281
SAK_0704	SAK_0704	0.03386	0.9718	0.0124231
SAK_0705	SAK_0705	-0.08106	0.8815	0.0547777
SAK_0706	SAK_0706	-0.09593	0.7629	0.117532
SAK_0707	SAK_0707	-0.1782	0.7598	0.119301
SAK_0708	gyrB	1.918	8.53e-06	5.06905
SAK_0709	ezrA	0.3126	0.5878	0.23077
SAK_0710	serB	0.05077	0.9023	0.044649
SAK_0711	SAK_0711	-0.3303	0.3199	0.494986
SAK_0712	SAK_0712	0.5077	0.1227	0.911155
SAK_0713	eno	-1.051	0.04047	1.39287
SAK_0714	SAK_0714	-0.6898	0.01261	1.89928
SAK_0715	aroA	-0.1707	0.8502	0.0704789
SAK_0716	aroK	0.204	0.8118	0.090551
SAK_0717	SAK_0717	0.6312	2.834e-10	9.5476
SAK_0718	rumA	-0.1542	0.5171	0.286425
SAK_0719	SAK_0719	0.2519	0.5478	0.261378
SAK_0721	SAK_0721	-0.02476	0.9669	0.0146184
SAK_0722	SAK_0722	1.426	0.4153	0.381638
SAK_0723	SAK_0723	-0.03411	0.8872	0.0519785
SAK_0724	SAK_0724	-0.1346	0.7988	0.0975619
SAK_0725	SAK_0725	0.3883	0.1244	0.90518
SAK_0727	SAK_0727	0.09648	0.9313	0.0309104
SAK_0728	SAK_0728	0.001807	1	0
SAK_0729	SAK_0729	0.03832	0.9812	0.00824246
SAK_0730	SAK_0730	-0.645	0.4256	0.370998
SAK_0732	SAK_0732	0	1	0
SAK_0733	SAK_0733	4.059	0.6877	0.162601
SAK_0734	SAK_0734	-0.04764	1	0
SAK_0736	metK	1.834	0.8948	0.048274
SAK_0737	SAK_0737	-1.08	0.8445	0.0734003
SAK_0738	SAK_0738	-0.2097	0.6393	0.194295
SAK_0739	SAK_0739	-0.005885	0.9979	0.000912977
SAK_0740	SAK_0740	-0.1398	0.859	0.0660068
SAK_0741	SAK_0741	0.3236	0.8171	0.0877248
SAK_0742	SAK_0742	0.4451	0.7174	0.144239
SAK_0743	SAK_0743	-1.009	1	0
SAK_0744	SAK_0744	0	1	0
SAK_0745	SAK_0745	0	1	0
SAK_0746	SAK_0746	4.633	0.3954	0.402963
SAK_0747	SAK_0747	-0.05136	0.9845	0.00678428
SAK_0748	SAK_0748	0.3496	0.7752	0.110586
SAK_0749	SAK_0749	0.4172	0.9576	0.0188159
SAK_0750	SAK_0750	-5.749	0.2317	0.635074
SAK_0751	SAK_0751	-0.9897	1	0
SAK_0752	SAK_0752	-0.2262	0.9063	0.042728
SAK_0753	SAK_0753	4.085	0.2089	0.680062
SAK_0754	SAK_0754	1.015	0.4277	0.368861
SAK_0756	SAK_0756	-0.07002	0.9512	0.0217282
SAK_0757	SAK_0757	-2.662	0.5923	0.227458
SAK_0758	SAK_0758	-0.4327	0.5362	0.270673
SAK_0759	SAK_0759	0.07027	0.9569	0.0191334
SAK_0760	SAK_0760	-0.4384	0.8461	0.0725783
SAK_0763	SAK_0763	0.05875	0.9478	0.0232833
SAK_0764	SAK_0764	-0.199	0.6424	0.192194
SAK_0765	SAK_0765	-0.03575	0.9512	0.0217282
SAK_0766	SAK_0766	-0.07431	0.5704	0.24382
SAK_0767	SAK_0767	-0.1012	0.8778	0.0566044
SAK_0768	SAK_0768	0.1098	0.8118	0.090551
SAK_0769	SAK_0769	0.1177	0.8408	0.0753073
SAK_0771	SAK_0771	-0.1803	0.4086	0.388702
SAK_0772	SAK_0772	-0.2126	0.32	0.49485
SAK_0774	SAK_0774	-0.01507	0.9857	0.00625524
SAK_0775	SAK_0775	0.08444	0.7485	0.125808
SAK_0776	SAK_0776	-0.03228	0.9071	0.0423448
SAK_0777	SAK_0777	-0.02356	0.9761	0.0105057
SAK_0778	SAK_0778	-0.05081	0.9281	0.0324052
SAK_0779	SAK_0779	-0.382	0.006489	2.18782
SAK_0780	SAK_0780	-0.09171	0.4148	0.382161
SAK_0782	SAK_0782	0.296	0.2735	0.563043
SAK_0785	SAK_0785	-0.1024	0.9017	0.0449379
SAK_0786	SAK_0786	-0.1686	0.3494	0.456677
SAK_0787	SAK_0787	0.1091	0.8445	0.0734003
SAK_0788	SAK_0788	-0.3291	0.003001	2.52273
SAK_0789	SAK_0789	-0.1001	0.8052	0.0940962
SAK_0790	cylX	-0.1348	0.8227	0.0847585
SAK_0791	cylD	-0.03028	0.9569	0.0191334
SAK_0792	cylG	0.1845	0.6978	0.156269
SAK_0793	SAK_0793	-0.9568	0.02306	1.63714
SAK_0794	cylZ	-0.2953	0.6241	0.204746
SAK_0795	cylA	-1.965	0.3054	0.515131
SAK_0796	cylB	-2.467	0.5966	0.224317
SAK_0797	cylE	-0.1237	0.5404	0.267285
SAK_0798	cylF	0.001163	1	0
SAK_0799	cylI	-0.03488	0.9063	0.042728
SAK_0800	cylJ	-0.2014	0.4678	0.32994
SAK_0801	cylK	-0.4007	0.02183	1.66095
SAK_0802	SAK_0802	-0.3823	0.4225	0.374173
SAK_0803	SAK_0803	-0.3325	0.4151	0.381847
SAK_0804	SAK_0804	-0.1221	0.4919	0.308123
SAK_0805	SAK_0805	-0.3029	2.634e-06	5.57938
SAK_0807	SAK_0807	0.2125	0.6333	0.198391
SAK_0808	SAK_0808	-0.1097	0.8227	0.0847585
SAK_0809	SAK_0809	-0.178	0.4678	0.32994
SAK_0810	SAK_0810	0.01825	0.966	0.0150229
SAK_0812	SAK_0812	0.2129	0.09566	1.01927
SAK_0813	SAK_0813	-0.09477	0.7752	0.110586
SAK_0814	SAK_0814	0.1603	0.6498	0.18722
SAK_0815	SAK_0815	0.05712	0.9017	0.0449379
SAK_0816	SAK_0816	0.4569	0.414	0.383
SAK_0817	SAK_0817	-0.2179	0.5162	0.287182
SAK_0818	SAK_0818	-0.02301	0.9551	0.0199512
SAK_0819	SAK_0819	0.001974	1	0
SAK_0820	SAK_0820	0.005416	0.9908	0.004014
SAK_0821	ldhA	-0.005505	0.9919	0.00353211
SAK_0822	SAK_0822	-0.05517	0.9017	0.0449379
SAK_0823	SAK_0823	0.03648	0.9023	0.044649
SAK_0824	SAK_0824	-0.1781	0.451	0.345823
SAK_0825	SAK_0825	0.2686	0.9017	0.0449379
SAK_0826	eda	0.03391	0.9632	0.0162835
SAK_0827	uxaC	-0.01799	0.9718	0.0124231
SAK_0828	uxuA	-0.2742	0.4062	0.39126
SAK_0829	SAK_0829	-0.07919	0.8641	0.063436
SAK_0830	SAK_0830	0.05019	0.9281	0.0324052
SAK_0831	SAK_0831	-0.1433	0.5854	0.232547
SAK_0832	pepQ	-0.1249	0.6599	0.180522
SAK_0833	ccpA	0.007667	0.9932	0.00296329
SAK_0834	SAK_0834	0.01565	0.9784	0.00948356
SAK_0835	SAK_0835	0.4788	0.000555	3.25571
SAK_0836	SAK_0836	-0.7631	0.4885	0.311135
SAK_0837	thrS	-0.01415	0.9953	0.002046
SAK_0838	SAK_0838	0.06706	0.9126	0.0397195
SAK_0839	SAK_0839	-0.1036	0.9063	0.042728
SAK_0840	SAK_0840	0.7845	0.006489	2.18782
SAK_0841	SAK_0841	-0.4293	0.7303	0.136499
SAK_0842	SAK_0842	2.173	0.1022	0.990549
SAK_0843	SAK_0843	0.3103	0.6877	0.162601
SAK_0844	SAK_0844	0.2102	0.883	0.0540393
SAK_0845	SAK_0845	0.9597	0.4256	0.370998
SAK_0846	SAK_0846	1.199	0.00615	2.21112
SAK_0847	SAK_0847	0.292	0.1258	0.900319
SAK_0848	SAK_0848	0.2778	0.4151	0.381847
SAK_0849	rnc	0.1768	0.9117	0.040148
SAK_0850	smc	-0.0548	0.8002	0.0968015
SAK_0851	SAK_0851	-0.1464	0.694	0.158641
SAK_0852	SAK_0852	0.002947	1	0
SAK_0853	ftsY	-2.69	0.616	0.210419
SAK_0854	SAK_0854	-0.001409	1	0
SAK_0855	SAK_0855	0.1014	0.7011	0.15422
SAK_0856	SAK_0856	-0.343	0.4748	0.323489
SAK_0857	SAK_0857	-0.4151	0.3631	0.439974
SAK_0858	SAK_0858	-0.05795	0.8214	0.0854453
SAK_0859	SAK_0859	0.3441	0.0009626	3.01655
SAK_0860	SAK_0860	0.4703	2.033e-13	12.6919
SAK_0861	SAK_0861	-0.5164	0.7009	0.154344
SAK_0862	hprK	0.3916	0.9023	0.044649
SAK_0863	lgt	0.1926	0.5579	0.253444
SAK_0864	SAK_0864	-0.0848	0.9128	0.0396244
SAK_0865	SAK_0865	-0.2138	0.444	0.352617
SAK_0866	SAK_0866	0.1407	0.8221	0.0850754
SAK_0867	SAK_0867	-0.1788	0.7429	0.12907
SAK_0868	SAK_0868	0.04017	0.9512	0.0217282
SAK_0869	SAK_0869	-0.1304	0.8408	0.0753073
SAK_0870	SAK_0870	-0.1767	0.5404	0.267285
SAK_0871	SAK_0871	-0.3299	0.04543	1.34266
SAK_0872	ribD	-0.3079	0.05172	1.28634
SAK_0873	ribE	0.187	0.8214	0.0854453
SAK_0874	ribBA	0.1502	0.7182	0.143755
SAK_0875	ribE	-0.3208	0.2226	0.652475
SAK_0876	lysS	-0.2905	0.4153	0.381638
SAK_0877	SAK_0877	1.353	1.5e-13	12.8239
SAK_0878	SAK_0878	0.4461	0.3954	0.402963
SAK_0879	SAK_0879	-0.04889	0.9475	0.0234208
SAK_0880	SAK_0880	0.00279	1	0
SAK_0881	SAK_0881	0.7033	0.001511	2.82074
SAK_0882	SAK_0882	-0.1278	0.6771	0.169347
SAK_0883	SAK_0883	0.2819	0.03218	1.49241
SAK_0884	pepF	0.1142	0.3649	0.437826
SAK_0885	ppc	0.6288	1.932e-44	43.714
SAK_0886	SAK_0886	-0.1307	0.8514	0.0698664
SAK_0887	tuf	0.172	0.9512	0.0217282
SAK_0888	tpiA	-0.2192	0.5162	0.287182
SAK_0889	gpmA	0.1531	0.6898	0.161277
SAK_0890	SAK_0890	-0.5879	0.2762	0.558776
SAK_0891	recR	0.3074	0.8487	0.0712458
SAK_0892	ddl	0.1953	0.8335	0.0790944
SAK_0893	murF	-0.2005	0.7629	0.117532
SAK_0894	SAK_0894	-0.09247	0.8936	0.0488568
SAK_0895	SAK_0895	-0.1104	0.7988	0.0975619
SAK_0896	SAK_0896	-0.03085	0.95	0.0222764
SAK_0897	prfC	0.6433	8.882e-10	9.05149
SAK_0898	SAK_0898	-0.4591	0.2157	0.66615
SAK_0899	SAK_0899	-0.0998	0.9359	0.0287706
SAK_0900	SAK_0900	0.1508	0.8445	0.0734003
SAK_0901	SAK_0901	-0.00592	0.9915	0.00370728
SAK_0902	SAK_0902	-0.5058	3.931e-05	4.4055
SAK_0903	SAK_0903	0.1382	0.7128	0.147032
SAK_0904	SAK_0904	-0.05259	0.9478	0.0232833
SAK_0905	SAK_0905	0.3967	0.7446	0.128077
SAK_0906	SAK_0906	-0.2088	0.8487	0.0712458
SAK_0907	SAK_0907	-0.09743	0.6374	0.195588
SAK_0908	SAK_0908	-0.1383	0.789	0.102923
SAK_0909	SAK_0909	0.1141	0.7873	0.10386
SAK_0910	SAK_0910	-0.3926	0.02016	1.69551
SAK_0911	SAK_0911	-0.2215	0.4151	0.381847
SAK_0912	holA	-0.1401	0.9556	0.0197239
SAK_0913	sodA	0.558	0.01237	1.90763
SAK_0914	SAK_0914	0.1261	0.07117	1.1477
SAK_0915	bglF	-0.2162	0.4128	0.38426
SAK_0916	SAK_0916	-0.1149	0.5538	0.256647
SAK_0917	SAK_0917	-0.04061	0.9512	0.0217282
SAK_0918	SAK_0918	-0.05367	0.9097	0.0411018
SAK_0919	SAK_0919	0.1198	0.8574	0.0668165
SAK_0920	SAK_0920	0.09414	0.7988	0.0975619
SAK_0921	SAK_0921	0.08888	0.6686	0.174834
SAK_0922	queA	-0.2337	0.1886	0.724458
SAK_0923	SAK_0923	0.2339	6.119e-06	5.21332
SAK_0924	nagB	-0.04277	0.9359	0.0287706
SAK_0925	SAK_0925	-0.09715	0.7841	0.105629
SAK_0926	SAK_0926	-0.3178	0.46	0.337242
SAK_0927	SAK_0927	0.006777	0.988	0.00524306
SAK_0928	SAK_0928	0.04498	0.8741	0.0584389
SAK_0929	pepB	0.04822	0.8487	0.0712458
SAK_0930	SAK_0930	0.1188	0.719	0.143271
SAK_0931	SAK_0931	0.1113	0.7629	0.117532
SAK_0932	prsA	0.006273	0.9761	0.0105057
SAK_0933	SAK_0933	0.04427	0.942	0.0259491
SAK_0934	alaS	0.8686	0.5478	0.261378
SAK_0935	SAK_0935	0.1049	0.8235	0.0843364
SAK_0936	SAK_0936	-0.07336	0.8724	0.0592843
SAK_0937	SAK_0937	0.2585	0.9097	0.0411018
SAK_0938	SAK_0938	0.6713	0.8697	0.0606305
SAK_0939	SAK_0939	-0.1321	0.7446	0.128077
SAK_0940	SAK_0940	0.007327	0.981	0.00833099
SAK_0941	SAK_0941	0	1	0
SAK_0942	nrdF	0.3209	0.3262	0.486516
SAK_0943	SAK_0943	-0.1345	0.8659	0.0625323
SAK_0944	SAK_0944	0.09527	0.8872	0.0519785
SAK_0945	ptsH	0.7469	0.8408	0.0753073
SAK_0946	ptsI	-0.5122	0.8864	0.0523703
SAK_0947	gapN	0.07724	0.9538	0.0205427
SAK_0948	SAK_0948	0.01527	0.9607	0.0174122
SAK_0949	SAK_0949	0.4026	0.5441	0.264321
SAK_0950	udk	-0.3256	0.0005337	3.2727
SAK_0951	SAK_0951	-0.8764	0.6714	0.173019
SAK_0952	dnaX	0.7691	0.8825	0.0542853
SAK_0953	SAK_0953	0.1789	0.8519	0.0696114
SAK_0954	metK	0.8563	0.6039	0.219035
SAK_0955	SAK_0955	-0.07867	0.522	0.282329
SAK_0956	SAK_0956	0.1377	0.6424	0.192194
SAK_0958	SAK_0958	-0.03584	0.9652	0.0153827
SAK_0959	SAK_0959	-0.03923	0.9576	0.0188159
SAK_0960	SAK_0960	0.3905	0.1591	0.79833
SAK_0961	SAK_0961	-0.1679	0.6877	0.162601
SAK_0962	SAK_0962	0.2734	0.5404	0.267285
SAK_0963	thiD	0.000633	1	0
SAK_0964	thiM	-0.0871	0.9017	0.0449379
SAK_0965	thiE	0.05087	0.9512	0.0217282
SAK_0966	murA	-0.4078	1.715e-06	5.76574
SAK_0967	SAK_0967	-0.1522	0.862	0.0644927
SAK_0968	SAK_0968	0.7605	0.1225	0.911864
SAK_0969	map	1.013	0.6258	0.203564
SAK_0970	SAK_0970	0.1376	0.5743	0.240861
SAK_0971	SAK_0971	-0.1321	0.8514	0.0698664
SAK_0972	SAK_0972	0.06423	0.8659	0.0625323
SAK_0973	ligA	-1.557	0.3408	0.4675
SAK_0974	SAK_0974	0.1573	0.9718	0.0124231
SAK_0975	pulA	-0.03761	0.8864	0.0523703
SAK_0976	glgB	0.009262	0.9802	0.0086853
SAK_0977	glgC	0.1192	0.8197	0.0863451
SAK_0978	glgD	0.04076	0.9196	0.036401
SAK_0979	glgA	0.07488	0.8445	0.0734003
SAK_0980	atpE	1.386	0.2786	0.555019
SAK_0981	atpB	3.267	1	0
SAK_0982	atpF	-0.9669	1	0
SAK_0983	atpH	-2.274	0.8543	0.0683896
SAK_0984	atpA	-2.674	0.1999	0.699187
SAK_0985	atpG	0.274	0.8514	0.0698664
SAK_0986	atpD	0.9484	0.5238	0.280835
SAK_0987	atpC	1.531	0.719	0.143271
SAK_0988	SAK_0988	-0.3472	0.789	0.102923
SAK_0989	murA	-0.4428	0.7614	0.118387
SAK_0990	SAK_0990	-0.1208	0.8917	0.0497812
SAK_0991	endA	-0.1046	0.8487	0.0712458
SAK_0992	pheS	0.3295	0.8678	0.0615804
SAK_0993	SAK_0993	-0.09204	0.9017	0.0449379
SAK_0994	pheT	0.3053	0.8353	0.0781575
SAK_0995	SAK_0995	0.314	0.3731	0.428175
SAK_0996	rexB	0.565	0.6877	0.162601
SAK_0997	rexA	0.6349	0.8967	0.0473528
SAK_0998	SAK_0998	0.2363	0.5871	0.231288
SAK_0999	trmE	-0.1829	0.9017	0.0449379
SAK_1000	SAK_1000	0.08562	0.7009	0.154344
SAK_1001	SAK_1001	0.5405	0.5171	0.286425
SAK_1002	SAK_1002	1.925	0.0001433	3.84375
SAK_1003	SAK_1003	0.9731	0.02593	1.5862
SAK_1004	SAK_1004	0.7047	0.02967	1.52768
SAK_1005	lplA	0.6176	0.4153	0.381638
SAK_1006	SAK_1006	-0.4627	0.8659	0.0625323
SAK_1007	SAK_1007	3.935	1	0
SAK_1008	SAK_1008	-0.3077	0.9551	0.0199512
SAK_1009	SAK_1009	0.08064	0.9281	0.0324052
SAK_1010	glmM	0.02418	0.9857	0.00625524
SAK_1011	SAK_1011	0.1437	0.5811	0.235749
SAK_1012	SAK_1012	0.03712	0.9551	0.0199512
SAK_1013	SAK_1013	0.001268	1	0
SAK_1014	SAK_1014	-0.8824	0.357	0.447332
SAK_1015	SAK_1015	-0.2806	0.8221	0.0850754
SAK_1016	SAK_1016	-0.1485	0.9296	0.0317039
SAK_1017	SAK_1017	-0.08697	0.09053	1.04321
SAK_1018	cas1	0.2168	0.5404	0.267285
SAK_1019	SAK_1019	0.1175	0.7829	0.106294
SAK_1020	SAK_1020	-0.02569	0.9717	0.0124678
SAK_1021	ndk	0.1664	0.8528	0.0691528
SAK_1022	lepA	0.1001	0.8197	0.0863451
SAK_1023	SAK_1023	-0.2657	0.313	0.504456
SAK_1024	SAK_1024	-0.1212	0.6898	0.161277
SAK_1025	SAK_1025	-0.05301	0.948	0.0231917
SAK_1026	msrB	-0.1902	0.7401	0.13071
SAK_1027	SAK_1027	-0.1135	0.3304	0.48096
SAK_1028	SAK_1028	-0.06323	0.8665	0.0622314
SAK_1029	SAK_1029	0.1435	0.5966	0.224317
SAK_1031	SAK_1031	0.05685	0.7872	0.103915
SAK_1032	SAK_1032	-0.7943	1.032e-06	5.98632
SAK_1033	SAK_1033	-0.3669	0.3148	0.501965
SAK_1034	SAK_1034	0.5481	0.6171	0.209644
SAK_1035	dnaE	-0.6304	0.4835	0.315604
SAK_1036	pfk	0.4238	0.8487	0.0712458
SAK_1037	pyk	-0.138	0.9409	0.0264565
SAK_1038	lepB	0.378	0.8916	0.0498299
SAK_1039	SAK_1039	-0.5204	0.8121	0.0903905
SAK_1040	glmS	0.3384	0.8197	0.0863451
SAK_1041	phnA	0.2064	0.8864	0.0523703
SAK_1042	SAK_1042	2.386	1.674e-41	40.7762
SAK_1043	SAK_1043	1.909	5.052e-34	33.2965
SAK_1044	SAK_1044	1.739	3.057e-24	23.5147
SAK_1045	rpsT	0.1463	0.9056	0.0430636
SAK_1046	coaA	0.3448	0.6374	0.195588
SAK_1047	SAK_1047	-0.02078	0.9729	0.0119318
SAK_1048	cdd	0.1671	0.5878	0.23077
SAK_1049	SAK_1049	0.3115	1.319e-07	6.87976
SAK_1050	SAK_1050	0.05775	0.8778	0.0566044
SAK_1051	SAK_1051	0.05301	0.8265	0.0827571
SAK_1052	SAK_1052	0.09695	0.2965	0.527975
SAK_1053	nox	0.6751	0.07805	1.10763
SAK_1054	SAK_1054	0.237	0.7758	0.11025
SAK_1055	gyrA	-0.3671	0.8487	0.0712458
SAK_1056	SAK_1056	-0.1876	0.2047	0.688882
SAK_1057	SAK_1057	0.2489	0.8917	0.0497812
SAK_1058	SAK_1058	0.06338	0.8408	0.0753073
SAK_1059	SAK_1059	0.4234	0.6524	0.185486
SAK_1062	guaA	0.6392	0.03218	1.49241
SAK_1063	SAK_1063	-0.08739	0.9023	0.044649
SAK_1064	gid	-0.02297	0.8916	0.0498299
SAK_1065	SAK_1065	0.1789	0.4628	0.334607
SAK_1066	SAK_1066	-0.1011	0.5707	0.243592
SAK_1067	SAK_1067	-0.0766	0.8967	0.0473528
SAK_1068	SAK_1068	0.2619	0.7222	0.141343
SAK_1069	SAK_1069	-0.1562	0.8169	0.0878311
SAK_1070	SAK_1070	-0.1472	0.3054	0.515131
SAK_1071	SAK_1071	0.04453	0.966	0.0150229
SAK_1072	SAK_1072	-0.1422	0.7629	0.117532
SAK_1073	SAK_1073	-0.03617	0.995	0.00217692
SAK_1074	SAK_1074	-0.4771	0.1244	0.90518
SAK_1075	SAK_1075	-0.3971	0.2245	0.648784
SAK_1076	satD	-0.613	0.8659	0.0625323
SAK_1077	ffh	-3.884	0.2965	0.527975
SAK_1078	SAK_1078	0.4663	0.1244	0.90518
SAK_1079	ciaH	-0.08938	0.8141	0.0893222
SAK_1080	ciaR	-0.1364	0.8325	0.0796158
SAK_1081	pepN	0.3683	9.638e-19	18.016
SAK_1082	phoU	0.21	0.5594	0.252278
SAK_1084	pstB	0.8023	1	0
SAK_1085	pstA	-3.696	0.6076	0.216382
SAK_1086	pstC	-0.6012	0.9186	0.0368736
SAK_1087	SAK_1087	0.1584	0.6898	0.161277
SAK_1088	SAK_1088	0.05917	0.9551	0.0199512
SAK_1089	SAK_1089	-0.05215	0.7503	0.124765
SAK_1090	SAK_1090	0.1881	0.04906	1.30927
SAK_1091	spxA	0.383	0.5385	0.268814
SAK_1092	ribF	0.7103	0.6258	0.203564
SAK_1093	truB	-0.2592	0.5484	0.260903
SAK_1094	SAK_1094	-0.05469	0.9023	0.044649
SAK_1095	SAK_1095	-0.01969	0.9633	0.0162384
SAK_1096	SAK_1096	-0.1135	0.7629	0.117532
SAK_1097	SAK_1097	0.5234	8.53e-06	5.06905
SAK_1098	SAK_1098	-0.1357	0.5008	0.300336
SAK_1099	SAK_1099	-0.1912	0.8514	0.0698664
SAK_1100	topA	0.5346	6.499e-05	4.18715
SAK_1101	SAK_1101	0.02986	0.9614	0.0170959
SAK_1102	SAK_1102	0.2497	0.174	0.759451
SAK_1103	SAK_1103	0.1846	0.6696	0.174185
SAK_1104	SAK_1104	0.2698	0.2559	0.59193
SAK_1105	SAK_1105	0.1045	0.732	0.135489
SAK_1106	SAK_1106	-0.1756	0.8917	0.0497812
SAK_1107	rnhB	0.3441	0.3502	0.455684
SAK_1108	SAK_1108	-0.3706	0.7914	0.101604
SAK_1109	SAK_1109	-0.001267	1	0
SAK_1110	cstA	-0.2057	0.4066	0.390833
SAK_1111	SAK_1111	-0.4961	0.4429	0.353694
SAK_1112	SAK_1112	0.08412	0.7752	0.110586
SAK_1113	SAK_1113	0.575	0.8487	0.0712458
SAK_1115	SAK_1115	0.1589	0.8487	0.0712458
SAK_1116	SAK_1116	-0.03745	0.9359	0.0287706
SAK_1117	SAK_1117	-0.3676	0.7363	0.132945
SAK_1118	SAK_1118	-0.1559	0.8002	0.0968015
SAK_1119	SAK_1119	0.08452	0.9475	0.0234208
SAK_1120	SAK_1120	0.4302	0.09994	1.00026
SAK_1121	SAK_1121	-0.1857	0.8487	0.0712458
SAK_1122	SAK_1122	-0.71	0.3867	0.412626
SAK_1123	SAK_1123	-0.1655	0.4503	0.346498
SAK_1124	SAK_1124	-0.3399	0.1999	0.699187
SAK_1125	SAK_1125	-0.1511	0.948	0.0231917
SAK_1126	SAK_1126	-0.1628	0.948	0.0231917
SAK_1127	SAK_1127	0.006656	0.9845	0.00678428
SAK_1128	SAK_1128	0.1313	0.8872	0.0519785
SAK_1129	SAK_1129	0.002062	1	0
SAK_1130	SAK_1130	-0.4417	0.522	0.282329
SAK_1131	SAK_1131	0.2401	0.8543	0.0683896
SAK_1132	carB	-0.02008	0.9718	0.0124231
SAK_1133	carA	-0.1741	0.8892	0.0510005
SAK_1134	pyrB	-0.5185	0.4751	0.323215
SAK_1135	pyrC	0.005873	0.9979	0.000912977
SAK_1136	pyrE	-0.1783	0.8325	0.0796158
SAK_1137	pyrF	-0.2784	0.535	0.271646
SAK_1138	SAK_1138	-0.08888	0.6877	0.162601
SAK_1139	SAK_1139	0.07804	0.7881	0.103419
SAK_1140	SAK_1140	0.1558	0.1244	0.90518
SAK_1141	asd	-0.1306	0.8665	0.0622314
SAK_1142	SAK_1142	0.04679	0.9788	0.00930604
SAK_1143	SAK_1143	-0.1383	0.9569	0.0191334
SAK_1144	fhs	0.2501	0.8562	0.0674248
SAK_1145	lplA	0.2296	0.3642	0.43866
SAK_1146	SAK_1146	0.3042	0.2698	0.568958
SAK_1147	SAK_1147	0.117	0.8445	0.0734003
SAK_1148	SAK_1148	3.809	0.1688	0.772628
SAK_1149	SAK_1149	-0.2407	0.4151	0.381847
SAK_1150	SAK_1150	0.06832	0.8176	0.0874591
SAK_1151	SAK_1151	3.357	0.003218	2.49241
SAK_1152	coaB	-1.765	0.6686	0.174834
SAK_1153	coaC	0.6314	0.7033	0.152859
SAK_1154	SAK_1154	0.08299	0.9281	0.0324052
SAK_1155	SAK_1155	-0.3843	0.7175	0.144178
SAK_1156	SAK_1156	-0.05677	0.9017	0.0449379
SAK_1157	SAK_1157	0.009851	0.9857	0.00625524
SAK_1158	SAK_1158	0.5038	0.4675	0.330218
SAK_1159	SAK_1159	-0.1366	0.6877	0.162601
SAK_1160	glyA	0.3632	0.03218	1.49241
SAK_1161	SAK_1161	0.5221	0.7485	0.125808
SAK_1162	SAK_1162	1.627	1.466e-44	43.8339
SAK_1163	prfA	0.9004	0.03218	1.49241
SAK_1164	tdk	0.118	0.7715	0.112664
SAK_1165	SAK_1165	-0.265	0.7872	0.103915
SAK_1166	SAK_1166	-0.1267	0.87	0.0604807
SAK_1167	SAK_1167	-0.334	0.4128	0.38426
SAK_1168	SAK_1168	0.03408	0.9373	0.0281214
SAK_1169	SAK_1169	0.0869	0.8197	0.0863451
SAK_1170	pbuX	0.02313	0.9538	0.0205427
SAK_1171	xpt	0.1235	0.8197	0.0863451
SAK_1172	guaC	0.2287	0.282	0.549751
SAK_1173	SAK_1173	-0.1041	0.7751	0.110642
SAK_1174	SAK_1174	-0.0854	0.95	0.0222764
SAK_1175	SAK_1175	0.0372	0.9082	0.0418185
SAK_1176	SAK_1176	0.2449	0.6898	0.161277
SAK_1177	pta	-0.9847	0.2735	0.563043
SAK_1178	SAK_1178	-0.02972	0.9399	0.0269184
SAK_1179	ppnK	-3.817	0.311	0.50724
SAK_1180	SAK_1180	0.5898	0.01916	1.7176
SAK_1181	SAK_1181	-1.078	0.4151	0.381847
SAK_1182	prs	0.4988	0.1839	0.735418
SAK_1183	SAK_1183	0.7016	0.922	0.0352691
SAK_1184	SAK_1184	-0.0237	0.9784	0.00948356
SAK_1185	SAK_1185	-0.07138	0.9743	0.0113073
SAK_1186	radC	-0.09333	0.9281	0.0324052
SAK_1187	SAK_1187	-0.2638	0.253	0.596879
SAK_1188	SAK_1188	0.02903	0.958	0.0186345
SAK_1189	SAK_1189	0.3841	0.7095	0.149048
SAK_1190	SAK_1190	-0.07731	0.9512	0.0217282
SAK_1191	SAK_1191	0.1476	0.7711	0.112889
SAK_1192	SAK_1192	0.01176	0.981	0.00833099
SAK_1193	potD	-0.1072	0.522	0.282329
SAK_1194	potC	-0.07275	0.8877	0.0517338
SAK_1195	potB	-0.09414	0.5262	0.278849
SAK_1196	potA	-0.002836	0.9963	0.00160987
SAK_1197	murB	0.4183	0.5025	0.298864
SAK_1198	folK	-1.539	0.7855	0.104854
SAK_1199	folB	0.05987	1	0
SAK_1200	folP	-2.424	0.85	0.0705811
SAK_1201	folE	-0.6807	1	0
SAK_1202	folC	0.4042	0.8092	0.0919441
SAK_1203	rarD	-0.02871	0.9569	0.0191334
SAK_1204	thrB	-0.07529	0.8933	0.0490027
SAK_1205	hom	-0.04389	0.9071	0.0423448
SAK_1206	SAK_1206	0.03302	0.966	0.0150229
SAK_1207	SAK_1207	-0.07162	0.9641	0.0158779
SAK_1210	SAK_1210	-0.07679	0.9475	0.0234208
SAK_1211	SAK_1211	0.0262	0.9538	0.0205427
SAK_1212	SAK_1212	0.0787	0.7765	0.109859
SAK_1213	SAK_1213	0.2068	0.5345	0.272052
SAK_1215	SAK_1215	-0.3923	0.5441	0.264321
SAK_1216	SAK_1216	0.366	0.5171	0.286425
SAK_1217	tpx	-0.1447	0.6258	0.203564
SAK_1218	SAK_1218	-0.1322	0.8801	0.055468
SAK_1220	SAK_1220	4.237	0.5935	0.226579
SAK_1221	SAK_1221	-0.2443	0.5744	0.240786
SAK_1222	SAK_1222	-0.4281	0.3631	0.439974
SAK_1223	SAK_1223	0.04144	0.9761	0.0105057
SAK_1224	SAK_1224	0.1983	0.9186	0.0368736
SAK_1225	SAK_1225	0.1477	0.6599	0.180522
SAK_1226	SAK_1226	0.2643	0.5531	0.257196
SAK_1227	SAK_1227	-0.0892	0.8487	0.0712458
SAK_1228	pcrA	0.5528	0.4683	0.329476
SAK_1229	SAK_1229	-0.1975	0.7949	0.0996875
SAK_1230	uraA	0.09905	0.6329	0.198665
SAK_1231	SAK_1231	0.2577	0.3631	0.439974
SAK_1232	SAK_1232	0.2289	0.1709	0.767258
SAK_1233	SAK_1233	-0.121	0.8515	0.0698153
SAK_1234	SAK_1234	0.0008193	1	0
SAK_1235	SAK_1235	-0.5337	0.232	0.634512
SAK_1236	SAK_1236	-0.1652	0.948	0.0231917
SAK_1237	rpsA	-0.6013	0.8445	0.0734003
SAK_1238	SAK_1238	-1.009	1	0
SAK_1239	SAK_1239	-1.542	0.8579	0.0665633
SAK_1240	SAK_1240	-0.3064	0.8445	0.0734003
SAK_1241	ilvE	0.0226	0.9556	0.0197239
SAK_1242	parC	0.4095	0.5085	0.293709
SAK_1243	parE	0.1798	0.8574	0.0668165
SAK_1244	SAK_1244	-1.854	0.7981	0.0979427
SAK_1245	ung	0.5587	0.4683	0.329476
SAK_1246	SAK_1246	0.2827	0.004102	2.387
SAK_1247	neuA	0.6402	1.983e-06	5.70268
SAK_1248	neuD	0.7053	7.785e-10	9.10874
SAK_1249	neuC	0.5761	1.94e-07	6.7122
SAK_1250	neuB	0.616	9.682e-05	4.01403
SAK_1251	cpsL	0.3018	0.5704	0.24382
SAK_1252	SAK_1252	0.8232	2.668e-15	14.5738
SAK_1253	SAK_1253	-0.6213	0.966	0.0150229
SAK_1254	cpsI	0.9449	0.9512	0.0217282
SAK_1255	cpsH	-0.2945	1	0
SAK_1256	SAK_1256	-0.08443	0.95	0.0222764
SAK_1257	cpsF	0.4385	0.00415	2.38195
SAK_1258	cpsE	0.3682	0.3738	0.427361
SAK_1259	cpsD	0.7326	8.701e-06	5.06043
SAK_1260	cpsC	0.5428	0.006966	2.15702
SAK_1261	cpsB	0.7472	0.006966	2.15702
SAK_1262	SAK_1262	0.872	1.803e-44	43.744
SAK_1263	cpsY	2.229	6.869e-68	67.1631
SAK_1265	deoD	-0.2321	0.5484	0.260903
SAK_1266	SAK_1266	-0.09959	0.7158	0.145208
SAK_1267	punA	0.04651	0.8341	0.0787819
SAK_1268	arsC	0.0919	0.4628	0.334607
SAK_1269	deoB	0.02773	0.9641	0.0158779
SAK_1270	rpiA	1.461	0.9071	0.0423448
SAK_1271	SAK_1271	-0.3728	0.02953	1.52974
SAK_1272	estA	0.1371	0.7704	0.113284
SAK_1273	SAK_1273	0.4158	0.3132	0.504178
SAK_1274	SAK_1274	-0.07134	0.9485	0.0229627
SAK_1275	SAK_1275	0.3933	0.1854	0.73189
SAK_1276	SAK_1276	0.614	0.04492	1.34756
SAK_1277	fbpA	0.1611	0.7752	0.110586
SAK_1278	budA	0.1443	0.8487	0.0712458
SAK_1279	budB	0.05445	0.9497	0.0224136
SAK_1280	SAK_1280	-0.254	0.7378	0.132061
SAK_1281	SAK_1281	-0.04734	0.9512	0.0217282
SAK_1282	SAK_1282	-0.02397	0.9845	0.00678428
SAK_1283	mutX	0.7036	0.2488	0.60415
SAK_1284	hylB	-0.02666	0.966	0.0150229
SAK_1285	rfbB	0.3799	0.535	0.271646
SAK_1286	rmlC	-6.714	1	0
SAK_1287	rfbA	0.09216	0.9023	0.044649
SAK_1288	SAK_1288	-0.06067	0.796	0.0990869
SAK_1289	SAK_1289	0.351	0.3954	0.402963
SAK_1290	SAK_1290	-0.1576	0.9063	0.042728
SAK_1291	SAK_1291	-0.3251	0.7833	0.106072
SAK_1292	apt	0.2223	0.5878	0.23077
SAK_1293	SAK_1293	0.01518	0.9784	0.00948356
SAK_1294	recJ	0.09948	0.805	0.0942041
SAK_1295	SAK_1295	-0.02019	0.9724	0.012155
SAK_1296	rnz	-0.6336	0.486	0.313364
SAK_1297	SAK_1297	0.5599	0.01186	1.92592
SAK_1298	SAK_1298	-0.1363	0.546	0.262807
SAK_1299	miaA	-0.05808	0.9569	0.0191334
SAK_1300	SAK_1300	-0.6197	0.1999	0.699187
SAK_1301	SAK_1301	-0.1609	0.6372	0.195724
SAK_1302	SAK_1302	-0.07028	0.8141	0.0893222
SAK_1303	SAK_1303	0.03753	0.9626	0.0165541
SAK_1304	SAK_1304	0.04711	0.9784	0.00948356
SAK_1305	pepV	0.1913	0.5572	0.253989
SAK_1306	SAK_1306	0.06782	0.8933	0.0490027
SAK_1307	SAK_1307	-0.06899	0.8728	0.0590853
SAK_1308	uvrC	0.1435	0.7174	0.144239
SAK_1309	SAK_1309	-0.1293	0.8445	0.0734003
SAK_1310	SAK_1310	-0.04269	0.9017	0.0449379
SAK_1311	SAK_1311	0.004665	1	0
SAK_1312	SAK_1312	0.2024	0.7009	0.154344
SAK_1313	SAK_1313	0.04066	0.883	0.0540393
SAK_1315	SAK_1315	1.058	0.2157	0.66615
SAK_1318	SAK_1318	0.1333	0.3954	0.402963
SAK_1319	lmb	0.05223	0.9512	0.0217282
SAK_1320	scpB	-0.08426	0.7621	0.117988
SAK_1321	SAK_1321	0.5806	0.001716	2.76548
SAK_1324	SAK_1324	0.01331	0.966	0.0150229
SAK_1325	SAK_1325	-0.1665	0.3494	0.456677
SAK_1326	SAK_1326	0.06632	0.8052	0.0940962
SAK_1327	SAK_1327	-0.3365	0.477	0.321482
SAK_1330	SAK_1330	-0.354	0.3199	0.494986
SAK_1331	SAK_1331	-0.172	0.4596	0.33762
SAK_1332	SAK_1332	0.02176	0.9794	0.0090399
SAK_1333	SAK_1333	-0.1229	0.4849	0.314348
SAK_1334	rplL	-0.07792	0.9281	0.0324052
SAK_1335	rplJ	0.21	0.6329	0.198665
SAK_1336	clpL	0.2851	0.003811	2.41896
SAK_1337	SAK_1337	-0.8194	0.5404	0.267285
SAK_1338	SAK_1338	0.08999	0.8118	0.090551
SAK_1339	SAK_1339	-0.002538	1	0
SAK_1341	SAK_1341	0.515	0.4678	0.32994
SAK_1342	SAK_1342	0.4701	0.9761	0.0105057
SAK_1343	clpX	-0.2163	0.671	0.173277
SAK_1345	folA	-0.08476	0.9536	0.0206338
SAK_1346	thyA	0.1442	0.8487	0.0712458
SAK_1347	SAK_1347	1.388	0.009066	2.04258
SAK_1348	SAK_1348	0.3523	0.9512	0.0217282
SAK_1349	SAK_1349	0.1006	0.8487	0.0712458
SAK_1350	SAK_1350	-0.113	0.8325	0.0796158
SAK_1351	SAK_1351	0.09937	0.3954	0.402963
SAK_1352	SAK_1352	0.05752	0.8659	0.0625323
SAK_1353	SAK_1353	0.03336	0.9419	0.0259952
SAK_1354	fni	0.3077	0.3293	0.482408
SAK_1355	SAK_1355	-2.75	0.6303	0.200453
SAK_1356	mvaD	0.7251	0.958	0.0186345
SAK_1357	mvk	-0.4942	0.8825	0.0542853
SAK_1358	SAK_1358	0.03809	0.9845	0.00678428
SAK_1359	SAK_1359	-2.565	0.7705	0.113227
SAK_1360	SAK_1360	2.195	0.3618	0.441531
SAK_1361	SAK_1361	-0.1479	0.46	0.337242
SAK_1362	SAK_1362	-0.05899	0.9017	0.0449379
SAK_1363	SAK_1363	0.4288	0.00393	2.40561
SAK_1364	SAK_1364	-0.1377	0.8408	0.0753073
SAK_1365	def	0.4603	0.1394	0.855737
SAK_1366	gdhA	0.2613	0.3258	0.487049
SAK_1367	SAK_1367	-1.197	0.09053	1.04321
SAK_1368	SAK_1368	0.075	0.8555	0.06778
SAK_1369	SAK_1369	0.08953	0.5894	0.22959
SAK_1370	SAK_1370	0.05806	0.9707	0.012915
SAK_1371	SAK_1371	-0.08942	0.732	0.135489
SAK_1372	papS	0.1955	0.8445	0.0734003
SAK_1373	SAK_1373	0.06119	0.8665	0.0622314
SAK_1374	SAK_1374	-0.0162	0.9784	0.00948356
SAK_1375	SAK_1375	-0.009067	0.9857	0.00625524
SAK_1376	SAK_1376	0.6978	0.5162	0.287182
SAK_1377	SAK_1377	-0.007244	0.9761	0.0105057
SAK_1378	SAK_1378	-0.6779	0.2805	0.552067
SAK_1379	SAK_1379	0.3081	0.4444	0.352226
SAK_1380	SAK_1380	0.1621	0.1837	0.735891
SAK_1381	SAK_1381	0.0347	0.8487	0.0712458
SAK_1382	panE	0.216	0.04445	1.35213
SAK_1383	SAK_1383	0.3338	0.006966	2.15702
SAK_1384	SAK_1384	-0.5968	0.2603	0.584526
SAK_1385	trmD	-1.296	1	0
SAK_1386	rimM	-1.273	0.9186	0.0368736
SAK_1387	SAK_1387	0	1	0
SAK_1388	SAK_1388	0.308	0.8205	0.0859214
SAK_1389	SAK_1389	0.03765	0.8942	0.0485653
SAK_1390	SAK_1390	0.135	0.8888	0.051196
SAK_1391	rpsP	0.6445	0.9045	0.0435914
SAK_1392	SAK_1392	-0.05219	0.8487	0.0712458
SAK_1393	SAK_1393	-0.4889	0.1321	0.879097
SAK_1394	SAK_1394	0.07073	0.859	0.0660068
SAK_1395	SAK_1395	0.3143	0.002803	2.55238
SAK_1396	carA	0.2959	0.3387	0.470185
SAK_1397	pyrR	0.1054	0.9017	0.0449379
SAK_1398	SAK_1398	0.5131	0.3148	0.501965
SAK_1399	lspA	1.25	0.9079	0.041962
SAK_1400	SAK_1400	-0.4451	0.8445	0.0734003
SAK_1401	rpmA	0.1382	0.8828	0.0541377
SAK_1402	SAK_1402	1.62	0.9017	0.0449379
SAK_1403	rplU	0.5989	0.8197	0.0863451
SAK_1404	SAK_1404	-0.03793	0.8864	0.0523703
SAK_1405	thiI	0.05735	0.8141	0.0893222
SAK_1406	SAK_1406	-0.1391	0.5615	0.25065
SAK_1407	SAK_1407	0.3336	0.05129	1.28997
SAK_1408	gor	-0.00448	0.9969	0.0013484
SAK_1409	SAK_1409	-0.2028	0.3583	0.445753
SAK_1410	aroC	0.3334	0.07558	1.12159
SAK_1411	aroB	-0.0781	0.9039	0.0438796
SAK_1412	aroD	1.459	2.974e-07	6.52666
SAK_1413	SAK_1413	0.326	1.019e-15	14.9918
SAK_1414	SAK_1414	0.3296	0.05181	1.28559
SAK_1415	rplT	0.5347	0.4023	0.39545
SAK_1416	rpmI	0.3645	0.7177	0.144057
SAK_1417	infC	-0.8469	0.4382	0.358328
SAK_1418	cmk	0.1834	0.9794	0.0090399
SAK_1419	SAK_1419	0.0836	0.9023	0.044649
SAK_1420	SAK_1420	0.09924	0.9017	0.0449379
SAK_1421	SAK_1421	-0.3023	0.7872	0.103915
SAK_1422	pepT	0.03314	0.9071	0.0423448
SAK_1423	SAK_1423	0.6114	0.2089	0.680062
SAK_1424	murE	0.6809	0.6807	0.167044
SAK_1425	fhuC	0.225	0.4128	0.38426
SAK_1426	fhuD	-0.07619	0.8888	0.051196
SAK_1427	fhuB	0.2871	0.5935	0.226579
SAK_1428	SAK_1428	-0.07724	0.8942	0.0485653
SAK_1429	SAK_1429	0.04399	0.9512	0.0217282
SAK_1430	ppaC	-0.03946	0.9807	0.00846382
SAK_1431	pflA	0.01636	1	0
SAK_1432	SAK_1432	0.4186	2.557e-06	5.59227
SAK_1433	SAK_1433	0.2412	0.4922	0.307858
SAK_1434	SAK_1434	-0.145	0.789	0.102923
SAK_1435	SAK_1435	0.03372	0.9538	0.0205427
SAK_1436	SAK_1436	0.1815	0.1103	0.957424
SAK_1437	SAK_1437	2.433	1	0
SAK_1438	SAK_1438	1.826	1	0
SAK_1439	SAK_1439	1.837	0.8933	0.0490027
SAK_1440	SAK_1440	6.391	1	0
SAK_1443	lepB	-0.9681	1	0
SAK_1444	SAK_1444	0	1	0
SAK_1445	SAK_1445	-0.01397	1	0
SAK_1446	SAK_1446	-0.3101	0.9845	0.00678428
SAK_1447	SAK_1447	-1.942	0.5847	0.233067
SAK_1448	SAK_1448	-2.333	0.7057	0.15138
SAK_1449	SAK_1449	3.975	0.05018	1.29947
SAK_1450	SAK_1450	0.5094	0.8872	0.0519785
SAK_1451	SAK_1451	1.778	0.03266	1.48598
SAK_1452	ispD	2.081	0.5894	0.22959
SAK_1453	licD2	-0.6864	0.9512	0.0217282
SAK_1454	SAK_1454	0.2656	0.8487	0.0712458
SAK_1455	SAK_1455	0.8192	0.9562	0.0194513
SAK_1456	SAK_1456	0.2924	1	0
SAK_1457	SAK_1457	0.6657	0.9245	0.0340931
SAK_1458	rgpAc	-0.6113	0.9503	0.0221393
SAK_1459	rfbD	-0.4728	0.3404	0.46801
SAK_1460	SAK_1460	0.2651	0.1999	0.699187
SAK_1461	rpoD	0.2967	0.4849	0.314348
SAK_1462	dnaG	0.2829	0.8659	0.0625323
SAK_1463	mscL	-0.03098	0.948	0.0231917
SAK_1464	rpsU	0.02732	0.9845	0.00678428
SAK_1465	SAK_1465	0.0286	0.9475	0.0234208
SAK_1466	SAK_1466	-0.09841	0.8325	0.0796158
SAK_1467	SAK_1467	0.2518	0.04543	1.34266
SAK_1468	SAK_1468	-0.1021	0.7446	0.128077
SAK_1469	SAK_1469	0.1668	0.2845	0.545918
SAK_1470	SAK_1470	0.266	0.4315	0.365019
SAK_1471	SAK_1471	-0.142	0.4382	0.358328
SAK_1472	glgP	-0.04853	0.8916	0.0498299
SAK_1473	malQ	0.005605	1	0
SAK_1474	SAK_1474	0.01244	0.9707	0.012915
SAK_1475	SAK_1475	-0.306	0.3059	0.514421
SAK_1476	SAK_1476	-0.1017	0.8141	0.0893222
SAK_1477	SAK_1477	0.004461	0.9979	0.000912977
SAK_1478	SAK_1478	0.0917	0.5594	0.252278
SAK_1479	SAK_1479	-0.04941	0.9097	0.0411018
SAK_1480	SAK_1480	-0.03446	0.9071	0.0423448
SAK_1481	SAK_1481	0.003548	0.9982	0.000782434
SAK_1482	secA	0.06504	0.8068	0.0932341
SAK_1483	asp3	0.04096	0.8665	0.0622314
SAK_1484	asp2	0.1265	0.3976	0.400554
SAK_1485	asp1	0.07692	0.7412	0.130065
SAK_1486	SAK_1486	-0.04089	0.8933	0.0490027
SAK_1487	SAK_1487	-0.07034	0.8141	0.0893222
SAK_1488	SAK_1488	-0.1035	0.7629	0.117532
SAK_1489	SAK_1489	-0.0153	0.9705	0.0130045
SAK_1490	SAK_1490	-0.01977	0.9512	0.0217282
SAK_1491	SAK_1491	-0.05888	0.8611	0.0649464
SAK_1492	SAK_1492	-0.1201	0.5704	0.24382
SAK_1493	SAK_1493	0.05336	0.7629	0.117532
SAK_1495	uvrB	-0.03832	0.8154	0.0886293
SAK_1496	SAK_1496	0.1193	0.4167	0.380176
SAK_1497	SAK_1497	0.1267	0.01803	1.744
SAK_1498	SAK_1498	0.1321	0.3134	0.503901
SAK_1499	SAK_1499	-0.06087	0.9104	0.0407678
SAK_1500	obgE	-0.4639	0.5935	0.226579
SAK_1501	SAK_1501	1.218	7.074e-08	7.15033
SAK_1502	pepS	0.07175	0.859	0.0660068
SAK_1503	SAK_1503	-0.0556	0.9355	0.0289562
SAK_1504	SAK_1504	0.0349	0.9512	0.0217282
SAK_1505	SAK_1505	0.1687	0.8141	0.0893222
SAK_1506	SAK_1506	0.08732	0.8933	0.0490027
SAK_1507	SAK_1507	0.2007	0.8445	0.0734003
SAK_1508	gloA	0.01922	0.9752	0.0109063
SAK_1509	SAK_1509	-0.09481	0.9029	0.0443603
SAK_1510	cycA	0.07588	0.883	0.0540393
SAK_1511	smpB	0.3268	0.5798	0.236722
SAK_1512	rnr	-1.086	0.002769	2.55768
SAK_1513	secG	0.511	0.208	0.681937
SAK_1514	SAK_1514	0.1916	0.8659	0.0625323
SAK_1515	SAK_1515	0.008919	0.9857	0.00625524
SAK_1516	SAK_1516	-0.07697	0.8543	0.0683896
SAK_1517	SAK_1517	0.08463	0.8487	0.0712458
SAK_1518	coaE	0.1882	0.9784	0.00948356
SAK_1519	mutM	0.02189	0.981	0.00833099
SAK_1520	SAK_1520	0.3287	0.3553	0.449405
SAK_1521	SAK_1521	0.0162	0.9776	0.00983881
SAK_1522	SAK_1522	-1.821	0.8878	0.0516849
SAK_1523	SAK_1523	0.5565	0.3072	0.512579
SAK_1524	SAK_1524	0.1945	0.897	0.0472076
SAK_1525	era	-0.8331	0.5328	0.273436
SAK_1526	dgkA	0.2948	0.5894	0.22959
SAK_1527	SAK_1527	-1.362	0.9117	0.040148
SAK_1528	SAK_1528	0.2795	0.6241	0.204746
SAK_1529	SAK_1529	0.1358	0.8352	0.0782095
SAK_1530	SAK_1530	0.06151	0.9186	0.0368736
SAK_1531	SAK_1531	-0.1114	0.8487	0.0712458
SAK_1532	SAK_1532	-0.08527	0.7988	0.0975619
SAK_1533	SAK_1533	-0.1545	0.9475	0.0234208
SAK_1534	msrA	0.1191	0.8323	0.0797201
SAK_1535	SAK_1535	-0.1608	0.3748	0.4262
SAK_1536	frr	-0.2372	0.8487	0.0712458
SAK_1537	pyrH	0.9177	0.000806	3.09366
SAK_1538	nikE	0.4066	0.282	0.549751
SAK_1539	nikD	-0.4856	0.2762	0.558776
SAK_1540	nikC	-0.4058	0.3292	0.48254
SAK_1541	nikB	0.0512	0.9556	0.0197239
SAK_1542	nikA	-0.05559	0.9017	0.0449379
SAK_1543	rplA	-0.4431	0.7841	0.105629
SAK_1544	rplK	-0.6708	0.8502	0.0704789
SAK_1545	SAK_1545	0	1	0
SAK_1546	SAK_1546	0.04667	0.8735	0.0587371
SAK_1547	SAK_1547	0.09077	0.8659	0.0625323
SAK_1548	SAK_1548	0.09332	0.7988	0.0975619
SAK_1550	SAK_1550	0	1	0
SAK_1551	pabB	-0.01103	0.9755	0.0107727
SAK_1552	ftsK	0.0953	0.9071	0.0423448
SAK_1553	SAK_1553	0.1238	0.5309	0.274987
SAK_1554	mtsC	-0.1711	0.4151	0.381847
SAK_1555	mtsB	-0.2431	0.3026	0.519131
SAK_1556	mtsA	-0.6095	0.003134	2.5039
SAK_1557	SAK_1557	-0.1141	0.9536	0.0206338
SAK_1558	pfs	-2.113	0.8659	0.0625323
SAK_1559	SAK_1559	0.02582	0.9916	0.00366348
SAK_1560	SAK_1560	0.3776	0.1321	0.879097
SAK_1561	glmU	0.2973	0.5847	0.233067
SAK_1562	SAK_1562	-0.1057	0.9512	0.0217282
SAK_1563	SAK_1563	0.1808	0.5655	0.247567
SAK_1564	SAK_1564	0.08769	0.8087	0.0922126
SAK_1565	SAK_1565	0.01281	0.9908	0.004014
SAK_1566	SAK_1566	0.2437	0.4678	0.32994
SAK_1567	SAK_1567	0.02734	0.9864	0.00594694
SAK_1568	SAK_1568	0.2364	0.7988	0.0975619
SAK_1569	SAK_1569	0.04536	0.948	0.0231917
SAK_1570	SAK_1570	-0.06965	0.8291	0.0813931
SAK_1571	SAK_1571	-0.1203	0.5704	0.24382
SAK_1572	SAK_1572	0.1305	0.5261	0.278932
SAK_1573	SAK_1573	-0.1691	0.755	0.122053
SAK_1574	SAK_1574	-0.247	0.4151	0.381847
SAK_1575	brnQ	0.2867	0.1419	0.848018
SAK_1576	metG	0.02609	0.9857	0.00625524
SAK_1577	SAK_1577	0.08033	0.8584	0.0663103
SAK_1578	SAK_1578	-0.3254	0.206	0.686133
SAK_1579	SAK_1579	-0.3299	0.1075	0.968592
SAK_1580	SAK_1580	-0.4081	0.04273	1.36927
SAK_1581	xth	-0.1301	0.9117	0.040148
SAK_1582	SAK_1582	0.13	0.5878	0.23077
SAK_1583	SAK_1583	0.1348	0.8052	0.0940962
SAK_1584	SAK_1584	0.04322	0.9296	0.0317039
SAK_1585	SAK_1585	0.03722	0.948	0.0231917
SAK_1587	SAK_1587	0.2452	0.7716	0.112608
SAK_1588	SAK_1588	1.44	0.9117	0.040148
SAK_1589	SAK_1589	-0.3108	0.8872	0.0519785
SAK_1590	holB	5.017	1	0
SAK_1591	tmk	0.01295	1	0
SAK_1592	SAK_1592	0	1	0
SAK_1593	SAK_1593	-0.1299	0.8514	0.0698664
SAK_1594	livF	-0.2169	0.7315	0.135786
SAK_1595	livG	0.2373	0.6524	0.185486
SAK_1596	livM	-0.08656	0.8665	0.0622314
SAK_1597	livH	-0.2154	0.2956	0.529296
SAK_1599	SAK_1599	-0.1229	0.8864	0.0523703
SAK_1600	clpP	0.4448	0.9017	0.0449379
SAK_1601	upp	1.425	1.508e-22	21.8216
SAK_1602	SAK_1602	0.1383	0.732	0.135489
SAK_1603	SAK_1603	0.04891	0.9512	0.0217282
SAK_1604	SAK_1604	0.06442	0.7873	0.10386
SAK_1605	SAK_1605	0.1977	0.3356	0.474178
SAK_1606	SAK_1606	0.2429	0.09569	1.01913
SAK_1607	SAK_1607	-0.4165	0.8213	0.0854982
SAK_1608	rluB	0.5727	0.02808	1.5516
SAK_1609	scpB	0.3348	0.4247	0.371918
SAK_1610	scpA	0.08144	0.9039	0.0438796
SAK_1611	SAK_1611	0.2689	0.6337	0.198116
SAK_1612	SAK_1612	-0.3489	0.3648	0.437945
SAK_1613	SAK_1613	-0.09402	0.8543	0.0683896
SAK_1614	rdgB	-0.0281	0.9663	0.014888
SAK_1615	murI	0.6647	0.9017	0.0449379
SAK_1616	SAK_1616	-0.1752	0.9744	0.0112627
SAK_1617	SAK_1617	-0.4232	0.1735	0.760701
SAK_1618	SAK_1618	0.2413	0.6201	0.207538
SAK_1619	SAK_1619	-0.1528	0.8445	0.0734003
SAK_1620	SAK_1620	0.2571	0.005346	2.27197
SAK_1621	SAK_1621	0.02173	0.9601	0.0176835
SAK_1622	SAK_1622	0.1171	0.9536	0.0206338
SAK_1623	SAK_1623	0.2814	0.6372	0.195724
SAK_1624	SAK_1624	0.2228	0.535	0.271646
SAK_1625	SAK_1625	0.2383	0.5298	0.275888
SAK_1626	SAK_1626	0.3812	0.07805	1.10763
SAK_1627	greA	0.1203	0.8502	0.0704789
SAK_1628	SAK_1628	0.6653	1.494e-06	5.82565
SAK_1629	SAK_1629	-0.02025	0.9718	0.0124231
SAK_1630	murC	0.2682	0.9475	0.0234208
SAK_1631	SAK_1631	0.2514	0.02967	1.52768
SAK_1632	SAK_1632	-0.5635	0.7872	0.103915
SAK_1633	SAK_1633	-0.07861	0.5935	0.226579
SAK_1634	SAK_1634	0.08215	0.9761	0.0105057
SAK_1635	dnaI	-4.242	0.6372	0.195724
SAK_1636	SAK_1636	-0.6798	0.9512	0.0217282
SAK_1637	SAK_1637	-0.1817	0.9017	0.0449379
SAK_1638	SAK_1638	0.2038	0.6226	0.205791
SAK_1639	csrR	2.238	0.8281	0.0819172
SAK_1640	SAK_1640	0.08044	0.8519	0.0696114
SAK_1641	htpX	0.147	0.5878	0.23077
SAK_1642	SAK_1642	-0.2244	0.5484	0.260903
SAK_1643	gidB	0.07738	0.9067	0.0425364
SAK_1644	SAK_1644	0.4418	0.05301	1.27564
SAK_1645	SAK_1645	0.07058	0.922	0.0352691
SAK_1646	SAK_1646	0.07565	0.8325	0.0796158
SAK_1647	SAK_1647	-0.03519	0.8825	0.0542853
SAK_1648	SAK_1648	0.01663	0.9569	0.0191334
SAK_1649	ygjU	0.4598	0.3374	0.471855
SAK_1651	SAK_1651	0.03077	0.9551	0.0199512
SAK_1652	metI	2.682	5.892e-27	26.2297
SAK_1653	SAK_1653	1.988	3.315e-18	17.4795
SAK_1654	SAK_1654	0.2763	0.3404	0.46801
SAK_1655	SAK_1655	0.131	0.3049	0.515843
SAK_1656	SAK_1656	0.06769	0.7293	0.137094
SAK_1657	SAK_1657	0.0004145	1	0
SAK_1658	SAK_1658	-0.02929	0.9761	0.0105057
SAK_1660	SAK_1660	-0.1924	0.6241	0.204746
SAK_1661	SAK_1661	-0.7116	0.7182	0.143755
SAK_1662	SAK_1662	-0.2549	0.6686	0.174834
SAK_1663	SAK_1663	0.1721	0.4371	0.359419
SAK_1664	SAK_1664	-0.4475	0.5404	0.267285
SAK_1665	glpF	-0.1357	0.46	0.337242
SAK_1666	SAK_1666	-0.01885	0.981	0.00833099
SAK_1667	SAK_1667	0.05234	0.9063	0.042728
SAK_1668	SAK_1668	-0.04762	0.9023	0.044649
SAK_1669	SAK_1669	-0.06614	0.95	0.0222764
SAK_1670	SAK_1670	0.1838	0.1886	0.724458
SAK_1671	SAK_1671	0.2294	0.09743	1.01131
SAK_1672	SAK_1672	-0.03179	0.9075	0.0421534
SAK_1673	SAK_1673	0.1378	0.8878	0.0516849
SAK_1674	nadD	-0.3048	0.6288	0.201487
SAK_1675	SAK_1675	0.3015	0.02622	1.58137
SAK_1676	SAK_1676	0.1099	0.8555	0.06778
SAK_1677	SAK_1677	3.043	0.03084	1.51089
SAK_1678	SAK_1678	0.008854	0.9857	0.00625524
SAK_1679	gatB	2.059	0.001161	2.93517
SAK_1680	gatA	-0.1218	0.9979	0.000912977
SAK_1681	gatC	1.012	0.5478	0.261378
SAK_1682	ppdK	0.01817	0.9705	0.0130045
SAK_1683	SAK_1683	0.01058	0.9845	0.00678428
SAK_1684	SAK_1684	0.0422	0.859	0.0660068
SAK_1685	SAK_1685	-0.08125	0.8458	0.0727323
SAK_1686	SAK_1686	-0.07045	0.8445	0.0734003
SAK_1687	codY	-0.763	0.03564	1.44806
SAK_1688	SAK_1688	2.803	2.971e-97	96.5271
SAK_1689	SAK_1689	-0.1957	0.7778	0.109132
SAK_1690	SAK_1690	-0.4964	0.1174	0.930332
SAK_1691	SAK_1691	-0.9148	3.223e-12	11.4917
SAK_1692	aroE	-0.1108	0.9023	0.044649
SAK_1693	SAK_1693	0.1438	0.7949	0.0996875
SAK_1694	recG	-0.09252	0.9409	0.0264565
SAK_1695	SAK_1695	0.1523	0.001003	2.9987
SAK_1696	alr	0.1759	0.5345	0.272052
SAK_1697	acpS	-3.254	0.7873	0.10386
SAK_1698	SAK_1698	0.2728	0.5594	0.252278
SAK_1699	secA	0.0997	0.9089	0.0414839
SAK_1700	manA	1.246	0.3851	0.414426
SAK_1701	scrK	0.04209	0.9281	0.0324052
SAK_1702	SAK_1702	0.07104	0.5966	0.224317
SAK_1703	scrB	0.2635	0.5511	0.25877
SAK_1704	scrR	0.2768	0.4086	0.388702
SAK_1705	nusB	0.1957	0.9097	0.0411018
SAK_1706	SAK_1706	0.5223	0.8933	0.0490027
SAK_1707	efp	-0.1524	0.9551	0.0199512
SAK_1708	SAK_1708	0.5314	0.522	0.282329
SAK_1709	SAK_1709	-0.07076	0.9281	0.0324052
SAK_1710	SAK_1710	0.1093	0.8828	0.0541377
SAK_1711	SAK_1711	-0.2266	0.7412	0.130065
SAK_1712	SAK_1712	-0.1947	0.8487	0.0712458
SAK_1713	SAK_1713	-0.4301	0.2633	0.579549
SAK_1715	SAK_1715	-0.0242	0.9857	0.00625524
SAK_1716	SAK_1716	-0.05116	0.9212	0.0356461
SAK_1717	uvrA	-0.2114	0.05639	1.2488
SAK_1718	SAK_1718	0.04885	0.8782	0.0564066
SAK_1719	SAK_1719	0.001148	1	0
SAK_1720	rpsR	0.1469	0.4103	0.386898
SAK_1721	ssb1	0.05863	0.9017	0.0449379
SAK_1722	rpsF	-1.591	0.1042	0.982132
SAK_1723	mutY	-0.09306	0.8148	0.088949
SAK_1724	SAK_1724	-0.04061	0.9512	0.0217282
SAK_1725	trx	0.157	0.9409	0.0264565
SAK_1727	SAK_1727	0.1516	0.3053	0.515273
SAK_1728	SAK_1728	-0.0006004	1	0
SAK_1729	SAK_1729	0.5453	0.03218	1.49241
SAK_1730	rnhC	0.3401	0.8515	0.0698153
SAK_1731	lepB	-0.03997	0.9845	0.00678428
SAK_1732	SAK_1732	-0.3133	0.08776	1.0567
SAK_1733	SAK_1733	-0.06837	0.8555	0.06778
SAK_1734	dinB	0.05136	0.8555	0.06778
SAK_1735	pflB	-0.08707	0.9478	0.0232833
SAK_1736	SAK_1736	0.3169	0.8052	0.0940962
SAK_1737	SAK_1737	0.2643	0.206	0.686133
SAK_1738	SAK_1738	0.2278	0.3408	0.4675
SAK_1739	SAK_1739	-0.08738	0.6898	0.161277
SAK_1740	SAK_1740	1.293	0.07805	1.10763
SAK_1741	SAK_1741	-0.7194	0.2762	0.558776
SAK_1742	SAK_1742	-0.3227	2.203e-05	4.65699
SAK_1743	SAK_1743	-0.2037	0.00223	2.6517
SAK_1744	pepX	0.2039	0.02306	1.63714
SAK_1745	SAK_1745	0.04373	0.9705	0.0130045
SAK_1746	SAK_1746	-0.1119	0.8497	0.0707344
SAK_1747	cydC	-0.1119	0.5594	0.252278
SAK_1748	cydD	-0.2561	0.2636	0.579055
SAK_1749	cydB	0.04841	0.9089	0.0414839
SAK_1750	cydA	-0.03354	0.8703	0.060331
SAK_1751	SAK_1751	0.08257	0.3631	0.439974
SAK_1752	SAK_1752	-0.1373	0.282	0.549751
SAK_1753	SAK_1753	-0.03436	0.9562	0.0194513
SAK_1754	hsdM	-0.2356	0.0001277	3.89381
SAK_1755	SAK_1755	-0.05005	0.8052	0.0940962
SAK_1756	tkt	-0.0222	0.948	0.0231917
SAK_1757	SAK_1757	0.002955	0.9979	0.000912977
SAK_1758	SAK_1758	-0.07981	0.7446	0.128077
SAK_1759	SAK_1759	-0.2063	0.1523	0.8173
SAK_1760	SAK_1760	0.7889	0.1134	0.945387
SAK_1761	SAK_1761	-0.3479	0.7095	0.149048
SAK_1762	SAK_1762	-0.03906	0.8778	0.0566044
SAK_1766	SAK_1766	-0.04165	0.9023	0.044649
SAK_1767	SAK_1767	-0.1364	0.6898	0.161277
SAK_1768	SAK_1768	0.4407	0.3517	0.453828
SAK_1770	SAK_1770	0.2963	0.4628	0.334607
SAK_1771	cfa	0.09854	0.4678	0.32994
SAK_1772	SAK_1772	-0.1155	0.7635	0.117191
SAK_1773	SAK_1773	-0.317	0.2369	0.625435
SAK_1774	SAK_1774	-0.2268	0.5657	0.247414
SAK_1775	SAK_1775	-0.04055	0.9026	0.0445047
SAK_1776	SAK_1776	0.2008	0.7412	0.130065
SAK_1777	rpsN	-0.978	0.3631	0.439974
SAK_1778	ltaE	-0.07993	0.9017	0.0449379
SAK_1779	SAK_1779	0.08128	0.948	0.0231917
SAK_1780	rimI	0.3063	0.5478	0.261378
SAK_1781	SAK_1781	-0.0526	0.9729	0.0119318
SAK_1782	SAK_1782	0.3623	0.3053	0.515273
SAK_1783	SAK_1783	0.1485	0.9419	0.0259952
SAK_1784	SAK_1784	-0.5378	0.09615	1.01705
SAK_1785	glnA	-0.1122	0.9017	0.0449379
SAK_1786	glnR	-0.5865	0.8703	0.060331
SAK_1787	SAK_1787	-0.167	0.8213	0.0854982
SAK_1788	pgk	-0.042	0.9632	0.0162835
SAK_1789	SAK_1789	0.08448	0.8611	0.0649464
SAK_1790	gap	0.1212	0.8487	0.0712458
SAK_1791	fusA	0.4743	0.4796	0.319121
SAK_1792	rpsG	0.1687	0.8458	0.0727323
SAK_1793	rpsL	0.4989	1	0
SAK_1794	purR	-0.3956	0.3026	0.519131
SAK_1795	SAK_1795	0.4018	0.0003903	3.4086
SAK_1796	SAK_1796	0.06487	0.908	0.0419142
SAK_1797	SAK_1797	1.189	0.007627	2.11765
SAK_1798	rpe	-0.06627	1	0
SAK_1799	SAK_1799	-0.555	0.1886	0.724458
SAK_1800	SAK_1800	0.001049	1	0
SAK_1801	ksgA	0.3352	0.6984	0.155896
SAK_1802	SAK_1802	-0.3418	0.3359	0.47379
SAK_1803	SAK_1803	-0.2483	0.7511	0.124302
SAK_1804	SAK_1804	-0.003486	0.9979	0.000912977
SAK_1805	SAK_1805	0.02324	0.981	0.00833099
SAK_1806	SAK_1806	0.2761	0.08853	1.05291
SAK_1807	SAK_1807	0.1988	0.2175	0.662541
SAK_1808	SAK_1808	-0.7524	0.09396	1.02706
SAK_1809	dltD	0.2138	0.3851	0.414426
SAK_1810	dltC	0.04651	0.981	0.00833099
SAK_1811	dltB	0.07847	0.948	0.0231917
SAK_1812	dltA	0.5524	0.2559	0.59193
SAK_1813	dltS	-0.05121	0.8221	0.0850754
SAK_1814	dltr	-0.02265	0.9164	0.0379149
SAK_1815	rpmH	0.2707	0.8487	0.0712458
SAK_1816	SAK_1816	0.169	0.7704	0.113284
SAK_1817	proWX	0.2903	3.15e-06	5.50169
SAK_1818	proV	0.08326	0.8141	0.0893222
SAK_1819	xpkA	-0.06467	0.7635	0.117191
SAK_1820	SAK_1820	-0.2177	0.3206	0.494036
SAK_1821	SAK_1821	0.007521	0.9784	0.00948356
SAK_1822	SAK_1822	0.004745	0.9932	0.00296329
SAK_1823	SAK_1823	0.1144	0.5171	0.286425
SAK_1824	SAK_1824	-0.2553	0.0004628	3.33461
SAK_1825	SAK_1825	-0.1094	0.6333	0.198391
SAK_1826	SAK_1826	0.0992	0.3449	0.462307
SAK_1827	SAK_1827	-0.1151	0.7752	0.110586
SAK_1828	SAK_1828	0.06403	0.8502	0.0704789
SAK_1829	SAK_1829	-0.3779	0.5484	0.260903
SAK_1830	araD	-0.02624	0.9551	0.0199512
SAK_1831	SAK_1831	-0.2804	0.421	0.375718
SAK_1832	SAK_1832	-0.02452	0.9562	0.0194513
SAK_1833	SAK_1833	-0.2679	0.5743	0.240861
SAK_1834	SAK_1834	0.1245	0.8866	0.0522723
SAK_1835	SAK_1835	-0.1805	0.3054	0.515131
SAK_1836	SAK_1836	0.08821	0.7448	0.12796
SAK_1837	SAK_1837	-0.1654	0.4392	0.357338
SAK_1838	purA	0.3938	8.011e-06	5.09631
SAK_1839	pfoR	-0.02123	0.9453	0.0244303
SAK_1840	SAK_1840	-0.2622	2.219e-07	6.65384
SAK_1841	SAK_1841	-0.2299	1.697e-07	6.77032
SAK_1842	SAK_1842	-0.2013	0.006957	2.15758
SAK_1843	SAK_1843	-0.01977	0.9632	0.0162835
SAK_1844	hslO	0.5696	0.005158	2.28752
SAK_1845	SAK_1845	0.4099	0.005131	2.2898
SAK_1846	SAK_1846	-0.1063	0.7095	0.149048
SAK_1847	SAK_1847	0.1707	0.5657	0.247414
SAK_1848	clpC	0.1828	0.5845	0.233215
SAK_1849	ctsR	-0.1811	0.3623	0.440932
SAK_1850	SAK_1850	0.1223	0.717	0.144481
SAK_1851	tsf	-0.02678	0.9724	0.012155
SAK_1852	rpsB	0.7791	0.001003	2.9987
SAK_1853	ahpC	0.008194	0.989	0.00480371
SAK_1854	ahpF	0.0278	0.908	0.0419142
SAK_1855	SAK_1855	0.0559	0.9784	0.00948356
SAK_1856	SAK_1856	0.08769	0.535	0.271646
SAK_1857	SAK_1857	0.3477	0.5345	0.272052
SAK_1858	SAK_1858	0.2783	0.1037	0.984221
SAK_1859	pepO	0.05254	0.8611	0.0649464
SAK_1860	SAK_1860	-0.01013	0.9755	0.0107727
SAK_1862	SAK_1862	-0.04292	0.8659	0.0625323
SAK_1863	def	-0.2237	0.5966	0.224317
SAK_1864	SAK_1864	-0.3505	4.54e-05	4.34294
SAK_1865	SAK_1865	-0.1653	0.3964	0.401866
SAK_1866	SAK_1866	1.826	1	0
SAK_1867	SAK_1867	0.05497	0.9512	0.0217282
SAK_1868	SAK_1868	0.00636	1	0
SAK_1869	polC	-0.04447	0.9807	0.00846382
SAK_1870	SAK_1870	0.4917	0.2965	0.527975
SAK_1871	proS	-0.6843	0.2569	0.590236
SAK_1872	SAK_1872	0.2048	0.8325	0.0796158
SAK_1873	cdsA	0.2457	0.8487	0.0712458
SAK_1874	uppS	-0.216	0.9724	0.012155
SAK_1875	yajC	0.4757	0.2735	0.563043
SAK_1876	SAK_1876	0.2134	0.5878	0.23077
SAK_1877	SAK_1877	-1.022	0.2832	0.547907
SAK_1878	SAK_1878	0.08411	0.8584	0.0663103
SAK_1879	SAK_1879	-0.101	0.673	0.171985
SAK_1880	SAK_1880	-0.009482	0.981	0.00833099
SAK_1881	SAK_1881	-0.113	0.6898	0.161277
SAK_1882	galE	-1.253	0.7511	0.124302
SAK_1883	dexB	0.09355	0.731	0.136083
SAK_1884	msmK	-0.04997	0.8514	0.0698664
SAK_1885	SAK_1885	0.1943	0.2762	0.558776
SAK_1886	SAK_1886	-0.03136	0.9186	0.0368736
SAK_1887	lacD	0.05598	0.9857	0.00625524
SAK_1888	lacC	0.145	0.6949	0.158078
SAK_1889	lacB	0.1033	0.8933	0.0490027
SAK_1890	lacA	-0.3108	0.5478	0.261378
SAK_1891	SAK_1891	-0.1422	0.4708	0.327164
SAK_1892	SAK_1892	-0.07508	0.8867	0.0522233
SAK_1893	SAK_1893	0.08759	0.7485	0.125808
SAK_1894	SAK_1894	0.1208	0.8221	0.0850754
SAK_1895	SAK_1895	0.3645	0.04814	1.31749
SAK_1896	SAK_1896	0.03838	0.9536	0.0206338
SAK_1897	SAK_1897	-0.6737	2.972e-08	7.52695
SAK_1898	SAK_1898	-0.3544	0.04445	1.35213
SAK_1899	dtd	0.201	0.7174	0.144239
SAK_1900	relA	-0.1595	0.2853	0.544698
SAK_1901	cpdB	0.01718	0.9538	0.0205427
SAK_1902	nrdI	1.373	0.3947	0.403733
SAK_1903	SAK_1903	0.0737	0.8543	0.0683896
SAK_1904	SAK_1904	0.02073	0.9641	0.0158779
SAK_1905	SAK_1905	0.1459	0.7303	0.136499
SAK_1906	SAK_1906	0.08978	0.7715	0.112664
SAK_1907	SAK_1907	-0.1318	0.3356	0.474178
SAK_1908	SAK_1908	-0.2971	0.01644	1.7841
SAK_1909	SAK_1909	-0.008877	0.9916	0.00366348
SAK_1910	SAK_1910	-0.5506	0.4428	0.353792
SAK_1911	SAK_1911	0.07063	0.9705	0.0130045
SAK_1912	SAK_1912	-0.07863	0.8487	0.0712458
SAK_1913	SAK_1913	-0.08791	0.8967	0.0473528
SAK_1914	SAK_1914	0.03239	0.9857	0.00625524
SAK_1916	SAK_1916	0.1497	0.9017	0.0449379
SAK_1917	rgfC	-0.2209	0.09569	1.01913
SAK_1919	rgfB	0.2018	0.3932	0.405386
SAK_1920	SAK_1920	0.09119	0.6771	0.169347
SAK_1921	SAK_1921	0.08871	0.7914	0.101604
SAK_1922	SAK_1922	-0.1165	0.5377	0.26946
SAK_1923	phoU	0.09818	0.8502	0.0704789
SAK_1924	pstB	-0.2065	0.5923	0.227458
SAK_1925	pstA	0.08801	0.7715	0.112664
SAK_1926	pstC	-0.2608	0.1248	0.903785
SAK_1927	SAK_1927	-0.1926	0.4991	0.301812
SAK_1928	SAK_1928	0.2324	0.1735	0.760701
SAK_1929	SAK_1929	0.6305	0.5429	0.26528
SAK_1930	prmA	-0.6432	0.6347	0.197432
SAK_1932	SAK_1932	-0.1049	0.8665	0.0622314
SAK_1933	SAK_1933	-0.2416	0.8641	0.063436
SAK_1934	SAK_1934	0.1256	0.8933	0.0490027
SAK_1935	SAK_1935	-0.02293	0.9717	0.0124678
SAK_1936	SAK_1936	0.5603	0.5935	0.226579
SAK_1937	SAK_1937	0.9527	0.4633	0.334138
SAK_1938	SAK_1938	-0.03448	0.9281	0.0324052
SAK_1939	SAK_1939	0	1	0
SAK_1940	SAK_1940	-1.767	0.895	0.048177
SAK_1941	SAK_1941	-1.009	1	0
SAK_1942	SAK_1942	-1.009	1	0
SAK_1943	SAK_1943	0.5111	0.9752	0.0109063
SAK_1944	SAK_1944	0	1	0
SAK_1945	SAK_1945	-2.839	1	0
SAK_1946	SAK_1946	-2.87	0.8221	0.0850754
SAK_1948	SAK_1948	-0.04764	1	0
SAK_1949	SAK_1949	-0.0002408	1	0
SAK_1950	SAK_1950	1.826	1	0
SAK_1952	SAK_1952	0	1	0
SAK_1953	SAK_1953	0.4357	0.2245	0.648784
SAK_1954	SAK_1954	-0.4483	0.2282	0.641684
SAK_1956	SAK_1956	0.2339	0.9071	0.0423448
SAK_1957	SAK_1957	0.3117	0.8782	0.0564066
SAK_1959	SAK_1959	-0.1663	0.7446	0.128077
SAK_1961	SAK_1961	-0.05544	0.958	0.0186345
SAK_1962	SAK_1962	0.2851	0.5594	0.252278
SAK_1964	SAK_1964	-1.009	1	0
SAK_1965	SAK_1965	0.02859	1	0
SAK_1966	SAK_1966	0.8657	0.9538	0.0205427
SAK_1967	SAK_1967	-0.1897	0.5484	0.260903
SAK_1971	SAK_1971	0.0536	0.948	0.0231917
SAK_1972	SAK_1972	0.04953	0.9551	0.0199512
SAK_1973	SAK_1973	-0.03807	0.9536	0.0206338
SAK_1974	SAK_1974	-0.04831	0.8778	0.0566044
SAK_1975	SAK_1975	-0.1661	0.3004	0.5223
SAK_1976	SAK_1976	-0.03091	0.9761	0.0105057
SAK_1977	SAK_1977	-0.03758	0.9017	0.0449379
SAK_1978	SAK_1978	0.06616	0.9475	0.0234208
SAK_1979	SAK_1979	0.09159	0.8659	0.0625323
SAK_1980	SAK_1980	-0.3336	0.2399	0.61997
SAK_1981	SAK_1981	-0.03654	0.8555	0.06778
SAK_1982	SAK_1982	-0.1243	0.7182	0.143755
SAK_1983	cfb	-0.0449	0.7752	0.110586
SAK_1984	SAK_1984	-0.05974	0.9017	0.0449379
SAK_1985	SAK_1985	-0.4206	0.001003	2.9987
SAK_1986	SAK_1986	0.2387	0.2091	0.679646
SAK_1987	SAK_1987	-0.02958	0.9079	0.041962
SAK_1988	metE	-0.08056	0.7761	0.110082
SAK_1989	SAK_1989	-0.4867	0.0488	1.31158
SAK_1990	SAK_1990	0.2922	0.4225	0.374173
SAK_1991	cspA	-0.05167	0.8445	0.0734003
SAK_1992	SAK_1992	0.03021	0.9569	0.0191334
SAK_1993	SAK_1993	-0.06354	0.8221	0.0850754
SAK_1994	SAK_1994	0.3648	0.4148	0.382161
SAK_1995	leuS	-0.2662	0.7949	0.0996875
SAK_1996	SAK_1996	-0.3504	1.21e-11	10.9172
SAK_1997	SAK_1997	-0.01849	0.9562	0.0194513
SAK_1998	nusG	-0.05106	0.9512	0.0217282
SAK_1999	SAK_1999	0.04644	0.8991	0.046192
SAK_2002	SAK_2002	0.1321	0.6126	0.212823
SAK_2003	secE	0.2678	0.7629	0.117532
SAK_2004	SAK_2004	-0.383	0.8622	0.064392
SAK_2005	pbp2A	-0.3265	0.001161	2.93517
SAK_2006	SAK_2006	0.04457	0.9071	0.0423448
SAK_2007	SAK_2007	-0.01667	0.9023	0.044649
SAK_2008	deoB	0.07937	0.9017	0.0449379
SAK_2009	deoC	-0.2609	0.3449	0.462307
SAK_2010	SAK_2010	-0.03524	0.9512	0.0217282
SAK_2011	udp	-0.2709	0.7446	0.128077
SAK_2012	SAK_2012	-0.01904	0.8659	0.0625323
SAK_2013	groEL	-0.08759	0.9071	0.0423448
SAK_2014	groES	0.2558	0.8514	0.0698664
SAK_2015	SAK_2015	-0.08235	0.7446	0.128077
SAK_2018	SAK_2018	0.03871	0.9017	0.0449379
SAK_2019	SAK_2019	0.1597	0.6201	0.207538
SAK_2020	SAK_2020	-0.1875	0.4151	0.381847
SAK_2021	nrdG	0.5171	0.2936	0.532244
SAK_2022	SAK_2022	0.07578	0.9023	0.044649
SAK_2023	SAK_2023	-0.07337	0.8213	0.0854982
SAK_2024	SAK_2024	-0.2424	0.5935	0.226579
SAK_2025	nrdD	0.6227	2.033e-06	5.69186
SAK_2026	SAK_2026	0.1805	0.03117	1.50626
SAK_2027	SAK_2027	0.00984	0.9979	0.000912977
SAK_2028	SAK_2028	-0.1088	0.966	0.0150229
SAK_2029	SAK_2029	3.89	0.4941	0.306185
SAK_2030	SAK_2030	-0.4882	0.4921	0.307947
SAK_2031	spxA	-0.04864	0.9551	0.0199512
SAK_2032	recA	-0.0034	1	0
SAK_2033	cinA	-0.01748	0.9569	0.0191334
SAK_2034	tag	-0.2635	0.1541	0.812197
SAK_2035	ruvA	0.1936	0.9592	0.0180908
SAK_2036	SAK_2036	-0.1182	0.4678	0.32994
SAK_2037	hexB	0.07987	0.7855	0.104854
SAK_2038	SAK_2038	0.0001703	1	0
SAK_2039	SAK_2039	0.1199	0.8622	0.064392
SAK_2040	hexA	0.119	0.3124	0.505289
SAK_2041	argR	0.2978	0.01427	1.84558
SAK_2042	argS	0.1597	0.792	0.101275
SAK_2043	SAK_2043	-0.1948	0.8002	0.0968015
SAK_2044	SAK_2044	-0.03912	0.9017	0.0449379
SAK_2045	SAK_2045	-0.1792	0.3851	0.414426
SAK_2046	aspS	-0.2752	0.9551	0.0199512
SAK_2047	hisS	-0.6826	0.3631	0.439974
SAK_2048	rpmF	-0.334	0.8458	0.0727323
SAK_2049	rpmG3	-0.1743	0.8584	0.0663103
SAK_2050	SAK_2050	-0.9893	0.95	0.0222764
SAK_2051	cadD	-1.499	6.657e-11	10.1767
SAK_2052	cadX	-0.4097	0.4596	0.33762
SAK_2053	SAK_2053	0.04775	0.8487	0.0712458
SAK_2054	SAK_2054	-0.06353	0.9359	0.0287706
SAK_2056	SAK_2056	0.1474	0.4315	0.365019
SAK_2057	SAK_2057	-0.3465	0.1285	0.891097
SAK_2058	SAK_2058	0.09053	0.8864	0.0523703
SAK_2059	SAK_2059	-0.03251	0.8864	0.0523703
SAK_2061	SAK_2061	-0.1386	0.6898	0.161277
SAK_2062	SAK_2062	-0.2195	0.03117	1.50626
SAK_2063	SAK_2063	-0.08773	0.8118	0.090551
SAK_2064	arcC	-0.1311	0.5171	0.286425
SAK_2065	argF	-0.1777	0.07984	1.09778
SAK_2066	SAK_2066	-0.2849	0.002253	2.64724
SAK_2067	SAK_2067	0.06013	0.7412	0.130065
SAK_2068	SAK_2068	-0.2029	0.2762	0.558776
SAK_2069	SAK_2069	0.08619	0.7895	0.102648
SAK_2070	SAK_2070	-0.4944	0.01954	1.70908
SAK_2071	SAK_2071	0.0946	0.8445	0.0734003
SAK_2072	SAK_2072	-0.07682	0.8641	0.063436
SAK_2073	SAK_2073	-0.4365	0.0004277	3.36886
SAK_2074	SAK_2074	-0.217	0.4444	0.352226
SAK_2075	SAK_2075	-0.2188	0.886	0.0525663
SAK_2076	SAK_2076	-0.5604	0.9718	0.0124231
SAK_2077	SAK_2077	0.5341	1	0
SAK_2079	SAK_2079	0.5135	0.8933	0.0490027
SAK_2080	SAK_2080	-2.904	0.6271	0.202663
SAK_2081	SAK_2081	-0.9896	0.4023	0.39545
SAK_2082	SAK_2082	-0.6593	0.8377	0.0769115
SAK_2083	SAK_2083	0	1	0
SAK_2084	SAK_2084	-0.1762	0.9104	0.0407678
SAK_2085	SAK_2085	0.09588	0.9512	0.0217282
SAK_2086	SAK_2086	-0.4676	0.8888	0.051196
SAK_2088	SAK_2088	0	1	0
SAK_2089	SAK_2089	0.5375	0.3698	0.432033
SAK_2090	SAK_2090	-0.1895	0.5478	0.261378
SAK_2091	SAK_2091	3.641	0.1762	0.753994
SAK_2093	SAK_2093	-0.368	0.9576	0.0188159
SAK_2094	SAK_2094	-0.254	0.3388	0.470057
[truncated: 42 more rows]

## Sheet: Subinhib_Significant mutations
		Subinhibitory Calprotectin: Underrepresented TN mutants
Locus tag	Name	Description	Deseq Fold Change	Deseq p-value
SAK_0218	adcC	zinc ABC transporter, ATP-binding protein	-0.1862	0.01132
SAK_0252	SAK_0252	peptide/nickel uptake ABC transporter, substrate-binding protein	-0.9658	2.713e-15
SAK_0253	SAK_0253	peptide/opine/nickel uptake ABC transporter, permease protein	-1.078	2.396e-19
SAK_0254	SAK_0254	peptide/opine/nickel uptake ABC transporter, permease protein	-1.213	1.971e-17
SAK_0255	SAK_0255	peptide/opine/nickel uptake family ABC transporter, ATP-binding protein	-0.9848	3.388e-19
SAK_0266	pnp	polyribonucleotide nucleotidyltransferase	-0.3186	0.01445
SAK_0299	SAK_0299	major facilitator family transporter	-0.1814	0.02279
SAK_0399	SAK_0399	PTS system, IIB component, lactose/cellobiose family	-0.5088	0.01855
SAK_0400	SAK_0400	PTS system, IIC component, lactose/cellobiose family	-0.3185	5.093e-06
SAK_0401	SAK_0401	formate acetyltransferase 2	-0.3246	3.522e-12
SAK_0402	SAK_0402	transaldolase, putative	-0.2977	0.03364
SAK_0415	SAK_0415	HAD-superfamily hydrolase, subfamily IA, variant 3 family protein	-0.3324	0.004226
SAK_0421	fabD	malonyl CoA-acyl carrier protein transacylase	-0.6961	0.03929
SAK_0432	SAK_0432	hypothetical protein	-0.9336	5.13e-14
SAK_0433	SAK_0433	PTS system, IID component, mannose/fructose/sorbose family	-0.2261	0.0002139
SAK_0438	SAK_0438	membrane protein, putative	-0.367	0.00703
SAK_0445	SAK_0445	hypothetical protein	-0.1822	0.01866
SAK_0448	SAK_0448	hypothetical protein	-0.2628	0.0001655
SAK_0500	nrdI	nrdI protein	-3.437	1.018e-10
SAK_0506	SAK_0506	hypothetical protein	-0.4676	0.04786
SAK_0514	SAK_0514	cation efflux transporter, cation diffusion facilitator (CDF) family	-0.2157	0.002825
SAK_0515	SAK_0515	transcriptional regulator, TetR family	-0.2882	3.515e-07
SAK_0516	SAK_0516	transcriptional regulator, AraC family	-0.3473	7.831e-11
SAK_0548	SAK_0548	hypothetical protein	-0.3597	0.002624
SAK_0571	SAK_0571	peptidase, A24A (type 4 prepilin peptidase 1) subfamily	-0.4686	0.001978
SAK_0597	xseA	exodeoxyribonuclease VII, large subunit	-0.377	0.01042
SAK_0603	SAK_0603	DegV family protein	-0.5776	0.0027
SAK_0685	adcA	zinc ABC transporter, zinc-binding protein AdcA	-0.4616	2.612e-28
SAK_0698	SAK_0698	ABC transporter, permease protein	-0.4576	0.0003494
SAK_0702	SAK_0702	sensor histidine kinase VncS, putative	-0.2864	0.0003404
SAK_0714	SAK_0714	hypothetical protein	-0.7548	0.004686
SAK_0724	SAK_0724	hypothetical protein	-0.5117	0.02666
SAK_0766	SAK_0766	serine/threonine protein kinase, putative	-0.1987	0.01042
SAK_0788	SAK_0788	membrane protein, putative	-0.4892	8.168e-07
SAK_0793	SAK_0793	acyl carrier protein	-0.9484	0.02213
SAK_0800	cylJ	CylJ protein	-0.4522	0.01152
SAK_0801	cylK	CylK protein	-0.4976	0.001978
SAK_0805	SAK_0805	hypothetical protein	-0.2475	0.0002571
SAK_0871	SAK_0871	Mn2+/Fe2+ transporter, NRAMP family	-0.4062	0.006823
SAK_0872	ribD	riboflavin biosynthesis protein RibD	-0.5323	4.018e-05
SAK_0875	ribE	6,7-dimethyl-8-ribityllumazine synthase	-0.4759	0.02055
SAK_0890	SAK_0890	penicillin-binding protein 2b	-0.9965	0.01156
SAK_0898	SAK_0898	hypothetical protein	-0.7628	0.006641
SAK_0902	SAK_0902	ATP-dependent RNA helicase, DEAD/DEAH box family	-0.6942	1.461e-09
SAK_0910	SAK_0910	GDXG lipolytic enzyme family protein	-0.4255	0.008944
SAK_0914	SAK_0914	transcriptional antiterminator, BglG family	-0.1925	0.0009272
SAK_0928	SAK_0928	competence protein CoiA, putative	-0.3128	0.004315
SAK_0939	SAK_0939	membrane protein, putative	-0.4043	0.04701
SAK_0950	udk	uridine kinase	-0.2948	0.002337
SAK_0955	SAK_0955	fibrinogen-binding protein	-0.1759	0.02193
SAK_0966	murA	UDP-N-acetylglucosamine 1-carboxyvinyltransferase	-0.3597	3.783e-05
SAK_1023	SAK_1023	leucine-rich repeat protein	-0.5186	0.00452
SAK_1024	SAK_1024	HD domain protein	-0.388	0.01286
SAK_1027	SAK_1027	cation-transporting ATPase, P-type, HAD superfamily, subfamily IC	-0.4802	1.543e-12
SAK_1032	SAK_1032	membrane protein, putative	-0.7077	1.98e-05
SAK_1033	SAK_1033	ABC transporter, ATP-binding protein	-0.7582	0.002446
SAK_1052	SAK_1052	ABC transporter, permease protein, carbohydrate uptake 2 (CUT2) family, putative	-0.274	2.193e-06
SAK_1075	SAK_1075	membrane protein, putative	-0.6096	0.01614
SAK_1089	SAK_1089	inositol monophosphatase family protein	-0.1813	0.01875
SAK_1093	truB	tRNA pseudouridine synthase B	-0.6148	0.0209
SAK_1110	cstA	carbon starvation protein CstA	-0.4701	0.003085
SAK_1116	SAK_1116	hypothetical protein	-0.4377	0.005919
SAK_1181	SAK_1181	adenylate cyclase, putative	-1.905	0.04308
SAK_1257	cpsF	polysaccharide biosynthesis protein CpsF	-0.5036	0.0006016
SAK_1301	SAK_1301	membrane protein, putative	-0.4492	0.02055
SAK_1333	SAK_1333	type IIG restriction enzyme and methyltransferase	-0.2671	0.01855
SAK_1377	SAK_1377	PTS system, fructose-specific IIABC component	-0.1921	0.02017
SAK_1406	SAK_1406	aminotransferase, class V	-0.3358	0.02213
SAK_1539	nikD	nickel ABC transporter, ATP-binding protein	-0.6903	0.04795
SAK_1554	mtsC	metal ABC transporter, permease protein	-0.7852	9.914e-12
SAK_1555	mtsB	metal ABC transporter, ATP-binding protein	-0.8887	2.325e-10
SAK_1556	mtsA	metal ABC transporter, metal-binding lipoprotein	-1.197	1.381e-11
SAK_1579	SAK_1579	PTS system, putative, lactose/cellobiose family IIC component	-0.3865	0.03549
SAK_1665	glpF	glycerol uptake facilitator protein	-0.343	0.002524
SAK_1691	SAK_1691	asparaginase family protein	-0.3446	0.04147
SAK_1742	SAK_1742	major facilitator family protein	-0.351	2.208e-06
SAK_1743	SAK_1743	transcriptional regulator, putative	-0.3538	1.192e-09
SAK_1754	hsdM	type I restriction-modification system, M subunit	-0.294	4.154e-07
SAK_1808	SAK_1808	hypothetical protein	-0.8708	0.03184
SAK_1824	SAK_1824	amidohydrolase family protein	-0.2282	0.002426
SAK_1840	SAK_1840	hypothetical protein	-0.2701	7.418e-08
SAK_1841	SAK_1841	glutamate--cysteine ligase, putative/amino acid ligase, putative	-0.287	1.263e-11
SAK_1842	SAK_1842	hypothetical protein	-0.4046	1.048e-10
SAK_1864	SAK_1864	transcriptional regulator, putative	-0.3376	9.686e-05
SAK_1897	SAK_1897	streptococcal histidine triad family protein	-0.4864	0.0001926
SAK_1922	SAK_1922	phosphate regulon transcriptinal regulatory protein PhoB, putative	-0.3195	0.00389
SAK_1980	SAK_1980	decarboxylase family protein	-0.476	0.03324
SAK_2005	pbp2A	penicillin-binding protein 2A	-0.7093	2.734e-16
SAK_2043	SAK_2043	hypothetical protein	-0.7439	0.02711
SAK_2051	cadD	cadmium resistance protein CadD	-1.161	1.093e-06
SAK_2065	argF	ornithine carbamoyltransferase	-0.3179	7.533e-05
SAK_2066	SAK_2066	sensor histidine kinase, putative	-0.44	1.281e-07
SAK_2067	SAK_2067	response regulator	-0.2175	0.01095
		Subinhibitory Calprotectin: Overrepresented TN mutants
Locus tag	Name	Description	Deseq Fold Change	Deseq p-value
SAK_0150	truA	tRNA pseudouridine synthase A	0.4524	0.02666
SAK_0156	rpoE	DNA-directed RNA polymerase, delta subunit	0.7672	1.976e-31
SAK_0194	SAK_0194	amino acid ABC transporter, amino acid-binding/permease protein, His/Glu/Gln/Arg/opine family	1.683	1.54e-42
SAK_0195	SAK_0195	hypothetical protein	0.2168	0.01855
SAK_0208	SAK_0208	oligopeptide ABC transporter, permease protein OppC, putative	0.3144	1.229e-06
SAK_0239	proC	pyrroline-5-carboxylate reductase	0.2232	0.01501
SAK_0244	SAK_0244	tRNA binding domain protein	0.1783	0.002452
SAK_0256	SAK_0256	peptide/opine/nickel uptake ABC transporter, ATP-binding protein	0.09416	0.02367
SAK_0337	SAK_0337	hypothetical protein	0.2226	0.03184
SAK_0341	SAK_0341	acyl carrier protein phosphodiesterase, putative	0.2797	0.006462
SAK_0387	sun	sun protein	0.4133	5.122e-10
SAK_0390	SAK_0390	hypothetical protein	0.3932	5.647e-08
SAK_0439	SAK_0439	purine transporter, AzgA family	0.345	2.316e-10
SAK_0470	tgt	queuine tRNA-ribosyltransferase	0.1872	0.0084
SAK_0575	typA	GTP-binding protein TypA	0.3952	0.01156
SAK_0599	SAK_0599	geranyltranstransferase	0.5139	0.02193
SAK_0688	add	adenosine deaminase	0.4074	0.000221
SAK_0692	rplS	ribosomal protein L19	0.3786	0.04147
SAK_0717	SAK_0717	transcriptional regulator, putative	0.4331	5.764e-05
SAK_0725	SAK_0725	prophage LambdaSa04, DNA polymerase	0.6357	0.001569
SAK_0835	SAK_0835	glycosyl transferase, group 1 family protein	0.6141	1.947e-06
SAK_0859	SAK_0859	SprT family protein	0.2684	0.01738
SAK_0860	SAK_0860	PspC domain protein	0.4151	1.576e-10
SAK_0877	SAK_0877	HAD-superfamily hydrolase, subfamily IA, variant 1 family protein	1.332	4.423e-13
SAK_0881	SAK_0881	glycosyl hydrolase, family 25	0.6218	0.00703
SAK_0885	ppc	phosphoenolpyruvate carboxylase	0.6571	2.601e-48
SAK_0897	prfC	peptide chain release factor 3	0.6751	9.151e-11
SAK_0913	sodA	superoxide dismutase, Mn	0.7306	0.0003232
SAK_0972	SAK_0972	hypothetical protein	0.3213	0.04795
SAK_0998	SAK_0998	metal ion transporter, CorA family	0.5364	0.04864
SAK_1002	SAK_1002	acetoin dehydrogenase, TPP-dependent, E1 component, beta subunit, putative	1.727	0.0009272
SAK_1042	SAK_1042	polar amino acid uptake (PAAT) family ABC transporter, permease protein	1.83	3.044e-24
SAK_1043	SAK_1043	polar amino acid uptake (PAAT) family ABC transporter, ATP-binding protein	1.182	5.74e-13
SAK_1044	SAK_1044	polar amino acid uptake (PAAT) family ABC transporter, amino acid-binding protein	1.169	5.487e-11
SAK_1049	SAK_1049	membrane protein, Bmp family	0.3747	5.487e-11
SAK_1053	nox	NADH oxidase, water-forming	1.431	8.168e-07
SAK_1062	guaA	GMP synthase	0.6998	0.01392
SAK_1081	pepN	aminopeptidase N	0.428	3.324e-25
SAK_1090	SAK_1090	hypothetical protein	0.2405	0.005142
SAK_1097	SAK_1097	CAAX amino terminal protease family protein	0.4527	0.0002112
SAK_1140	SAK_1140	ATP cone domain protein	0.2317	0.005318
SAK_1151	SAK_1151	hypothetical protein	3.462	0.002204
SAK_1162	SAK_1162	modification methylase, HemK family	1.223	4.352e-25
SAK_1182	prs	ribose-phosphate pyrophosphokinase	0.6798	0.02639
SAK_1193	potD	spermidine/putrescine ABC transporter, spermidine/putrescine-binding protein	0.2596	0.01072
SAK_1195	potB	spermidine/putrescine ABC transporter, permease protein PotB	0.2609	0.002524
SAK_1196	potA	spermidine/putrescine ABC transporter, ATP-binding protein	0.2281	0.03194
SAK_1246	SAK_1246	hypothetical protein	0.2605	0.01001
SAK_1262	SAK_1262	regulatory protein CpsX	0.8153	8.27e-39
SAK_1263	cpsY	transcriptional regulator CpsY	2.023	1.239e-55
SAK_1267	punA	purine nucleoside phosphorylase I, inosine and guanosine-specific	0.223	0.01156
SAK_1268	arsC	arsenate reductase	0.2567	0.0006056
SAK_1275	SAK_1275	ABC transporter, permease protein	0.6798	0.002452
SAK_1297	SAK_1297	hypothetical protein	0.7041	0.0006056
SAK_1336	clpL	ATP-dependent Clp protease, ATP-binding subunit ClpL	0.2618	0.009818
SAK_1349	SAK_1349	hypothetical protein	0.5477	0.009093
SAK_1366	gdhA	glutamate dehydrogenase, NADP-specific	0.4061	0.04269
SAK_1380	SAK_1380	beta-lactam resistance factor	0.2407	0.01284
SAK_1412	aroD	3-dehydroquinate dehydratase, type I	1.096	0.0003232
SAK_1413	SAK_1413	hypothetical protein	0.2903	1.88e-12
SAK_1422	pepT	peptidase T	0.2759	0.01747
SAK_1432	SAK_1432	CBS domain protein	0.444	4.055e-07
SAK_1497	SAK_1497	polar amino acid uptake (PAAT) family ABC transporter, substrate-binding/permease protein	0.4752	9.993e-31
SAK_1498	SAK_1498	polar amino acid uptake (PAAT) family ABC transporter, ATP-binding protein	0.4275	7.418e-08
SAK_1501	SAK_1501	hypothetical protein	1.168	2.653e-07
SAK_1513	secG	preprotein translocase, SecG subunit	0.7523	0.01855
SAK_1538	nikE	nickel ABC transporter, ATP-binding protein	0.709	0.009498
SAK_1566	SAK_1566	oxidoreductase, short-chain dehydrogenase/reductase family	0.4628	0.04486
SAK_1601	upp	uracil phosphoribosyltransferase	1.889	1.427e-39
SAK_1620	SAK_1620	hypothetical protein	0.2938	0.0008842
SAK_1631	SAK_1631	hypothetical protein	0.4308	6.688e-06
SAK_1653	SAK_1653	amino acid ABC transporter, ATP-binding protein, putative	1.159	2.582e-06
SAK_1671	SAK_1671	iojap-related protein	0.3253	0.005242
SAK_1688	SAK_1688	aminotransferase, classes I and II	2.523	3.561e-78
SAK_1695	SAK_1695	immunogenic secreted protein, putative	0.1475	0.001621
SAK_1737	SAK_1737	beta-lactamase, putative	0.3778	0.02279
SAK_1740	SAK_1740	glycerol facilitator/aquaporin	1.57	0.01663
SAK_1744	pepX	Xaa-Pro dipeptidyl-peptidase	0.2356	0.005146
SAK_1795	SAK_1795	HD domain protein	0.2825	0.02458
SAK_1797	SAK_1797	thiamine pyrophosphokinase	1.209	0.006462
SAK_1806	SAK_1806	hypothetical protein	0.3375	0.01855
SAK_1817	proWX	glycine betaine/proline ABC transporter, permease/substrate-binding protein	0.2051	0.002769
SAK_1823	SAK_1823	carbohydrate kinase, FGGY family	0.2389	0.03491
SAK_1838	purA	adenylosuccinate synthetase	0.3865	1.189e-05
SAK_1844	hslO	chaperone protein HslO	0.7781	2.499e-05
SAK_1845	SAK_1845	tRNA-dihydrouridine synthase family protein	0.4654	0.0009128
SAK_1852	rpsB	ribosomal protein S2	0.6478	0.01003
SAK_1878	SAK_1878	malate dehydrogenase (decarboxylating)	0.4595	0.01631
SAK_2025	nrdD	anaerobic ribonucleoside-triphosphate reductase	0.7224	1.222e-08
SAK_2040	hexA	DNA mismatch repair protein HexA	0.1825	0.04076
SAK_2041	argR	arginine repressor	0.3076	0.01001
SAK_2091	SAK_2091	prophage Sa05, DNA-binding protein	5.922	0.004261
SAK_2105	SAK_2105	transglycosylase-like domain protein	1.027	0.0001666
SAK_2128	SAK_2128	conserved hypothetical protein FRAMESHIFT	0.2869	0.0004284

## Sheet: Inhib_Significant mutations
		Inhibitory Calprotectin: Underrepresented TN mutants
Locus tag	Name	Description	Deseq Fold Change	Deseq p-value
SAK_0075	SAK_0075	phosphosugar-binding transcriptional regulator, RpiR family	-0.4022	0.000867
SAK_0177	argH	argininosuccinate lyase	-0.297	0.0007972
SAK_0218	adcC	zinc ABC transporter, ATP-binding protein	-0.2699	4.049e-05
SAK_0227	SAK_0227	ComG operon protein 2, putative	-0.4192	0.0004855
SAK_0233	SAK_0233	hypothetical protein	-0.6444	8.971e-08
SAK_0252	SAK_0252	peptide/opine/nickel uptake ABC transporter, substrate-binding protein	-0.9779	1.019e-15
SAK_0253	SAK_0253	peptide/opine/nickel uptake ABC transporter, permease protein	-0.8125	4.972e-11
SAK_0254	SAK_0254	peptide/opine/nickel uptake ABC transporter, permease protein	-1.32	1.16e-20
SAK_0255	SAK_0255	peptide/opine/nickel uptake ABC transporter, ATP-binding protein	-0.9753	7.2e-19
SAK_0261	SAK_0261	PTS system, sugar-specific IIC component, putative	-0.2889	0.007334
SAK_0266	pnp	polyribonucleotide nucleotidyltransferase	-0.6365	4.796e-09
SAK_0299	SAK_0299	major facilitator family transporter	-0.2454	0.0007479
SAK_0301	SAK_0301	quaternary amine uptake (QAT) family ABC transporter, amino acid-binding protein	-0.2043	0.001479
SAK_0322	SAK_0322	hypothetical protein	-0.3245	0.002172
SAK_0330	SAK_0330	hypothetical protein	-0.2403	0.0005107
SAK_0333	SAK_0333	ABC transporter, permease protein	-0.3411	0.0007464
SAK_0348	SAK_0348	pyridine nucleotide-disulfide oxidoreductase	-0.2994	0.02969
SAK_0380	SAK_0380	sensor histidine kinase	-0.1533	0.006966
SAK_0397	SAK_0397	transcriptional regulator, SorC family	-0.2187	0.03117
SAK_0398	SAK_0398	PTS system, IIA component, lactose/cellobiose family	-0.6898	0.006678
SAK_0400	SAK_0400	PTS system, IIC component, lactose/cellobiose family	-0.2486	0.0009508
SAK_0401	SAK_0401	formate acetyltransferase 2	-0.2976	2.834e-10
SAK_0403	gldA	glycerol dehydrogenase	-0.2878	0.00792
SAK_0415	SAK_0415	HAD-superfamily hydrolase, subfamily IA, variant 3 family protein	-0.3839	0.000555
SAK_0432	SAK_0432	hypothetical protein	-0.4488	0.001796
SAK_0435	SAK_0435	PTS system, IIAB component, mannose/fructose/sorbose family	-0.1596	0.03117
SAK_0438	SAK_0438	membrane protein, putative	-0.3568	0.009576
SAK_0448	SAK_0448	hypothetical protein	-0.4043	2.481e-10
SAK_0469	SAK_0469	membrane protein, putative	-0.1424	0.04703
SAK_0499	nrdF	ribonucleoside-diphosphate reductase 2, beta subunit	-5.012	1.433e-49
SAK_0500	nrdI	nrdI protein	-3.004	3.061e-08
SAK_0503	SAK_0503	pyridoxamine 5'-phosphate oxidase family	-1.222	0.009579
SAK_0514	SAK_0514	cation efflux transporter, cation diffusion facilitator (CDF) family	-0.1856	0.01577
SAK_0515	SAK_0515	transcriptional regulator, TetR family	-0.2681	3.15e-06
SAK_0516	SAK_0516	transcriptional regulator, AraC family	-0.333	6.017e-10
SAK_0571	SAK_0571	peptidase, A24A (type 4 prepilin peptidase 1) subfamily	-0.4855	0.001161
SAK_0597	xseA	exodeoxyribonuclease VII, large subunit	-0.4083	0.004456
SAK_0603	SAK_0603	DegV family protein	-0.6041	0.001479
SAK_0673	SAK_0673	metallo-beta-lactamase family protein	-0.7251	0.02446
SAK_0675	SAK_0675	DnaQ family exonuclease/DinG family helicase, putative	-0.422	0.0001277
SAK_0685	adcA	zinc ABC transporter, zinc-binding protein AdcA	-0.4008	2.018e-21
SAK_0714	SAK_0714	hypothetical protein	-0.6898	0.01261
SAK_0779	SAK_0779	sortase family protein	-0.382	0.006489
SAK_0788	SAK_0788	membrane protein, putative	-0.3291	0.003001
SAK_0793	SAK_0793	acyl carrier protein	-0.9568	0.02306
SAK_0801	cylK	CylK protein	-0.4007	0.02183
SAK_0805	SAK_0805	hypothetical protein	-0.3029	2.634e-06
SAK_0871	SAK_0871	Mn2+/Fe2+ transporter, NRAMP family	-0.3299	0.04543
SAK_0902	SAK_0902	ATP-dependent RNA helicase, DEAD/DEAH box family	-0.5058	3.931e-05
SAK_0910	SAK_0910	GDXG lipolytic enzyme family protein	-0.3926	0.02016
SAK_0950	udk	uridine kinase	-0.3256	0.0005337
SAK_0966	murA	UDP-N-acetylglucosamine 1-carboxyvinyltransferase	-0.4078	1.715e-06
SAK_1032	SAK_1032	membrane protein, putative	-0.7943	1.032e-06
SAK_1271	SAK_1271	hypothetical protein	-0.3728	0.02953
SAK_1556	mtsA	metal ABC transporter, metal-binding lipoprotein	-0.6095	0.003134
SAK_1580	SAK_1580	hypothetical protein	-0.4081	0.04273
SAK_1691	SAK_1691	asparaginase family protein	-0.9148	3.223e-12
SAK_1742	SAK_1742	major facilitator family protein	-0.3227	2.203e-05
SAK_1743	SAK_1743	transcriptional regulator, putative	-0.2037	0.00223
SAK_1754	hsdM	type I restriction-modification system, M subunit	-0.2356	0.0001277
SAK_1824	SAK_1824	amidohydrolase family protein	-0.2553	0.0004628
SAK_1840	SAK_1840	hypothetical protein	-0.2622	2.219e-07
SAK_1841	SAK_1841	glutamate--cysteine ligase, putative/amino acid ligase, putative	-0.2299	1.697e-07
SAK_1842	SAK_1842	hypothetical protein	-0.2013	0.006957
SAK_1864	SAK_1864	transcriptional regulator, putative	-0.3505	4.54e-05
SAK_1897	SAK_1897	streptococcal histidine triad family protein	-0.6737	2.972e-08
SAK_1898	SAK_1898	laminin-binding surface protein	-0.3544	0.04445
SAK_1908	SAK_1908	PTS system, IID component, mannose/fructose/sorbose family	-0.2971	0.01644
SAK_1985	SAK_1985	glycerol dehydrogenase, putative	-0.4206	0.001003
SAK_1989	SAK_1989	azaleucine resistance protein AzlD, putative	-0.4867	0.0488
SAK_1996	SAK_1996	major facilitator family protein	-0.3504	1.21e-11
SAK_2005	pbp2A	penicillin-binding protein 2A	-0.3265	0.001161
SAK_2051	cadD	cadmium resistance protein CadD	-1.499	6.657e-11
SAK_2062	SAK_2062	sensor histidine kinase	-0.2195	0.03117
SAK_2066	SAK_2066	sensor histidine kinase, putative	-0.2849	0.002253
SAK_2070	SAK_2070	FmtC protein, putative	-0.4944	0.01954
		Inhibitory Calprotectin: Overrepresented TN mutants
Locus tag	Name	Description	Deseq Fold Change	Deseq p-value
SAK_0154	SAK_0154	mechanosensitive ion channel family protein	1.163	0.0001219
SAK_0155	tig	trigger factor	0.372	0.0003337
SAK_0156	rpoE	DNA-directed RNA polymerase, delta subunit	0.896	3.723e-43
SAK_0193	SAK_0193	amino acid ABC transporter, ATP-binding protein, putative	1.053	3.211e-06
SAK_0194	SAK_0194	amino acid ABC transporter, amino acid-binding/permease protein, His/Glu/Gln/Arg/opine family	2.659	4.915e-107
SAK_0210	oppF	oligopeptide ABC transporter, ATP-binding protein	0.1825	0.04445
SAK_0222	SAK_0222	penicillin-binding protein 1B	0.3306	0.03122
SAK_0239	proC	pyrroline-5-carboxylate reductase	0.2185	0.01962
SAK_0244	SAK_0244	tRNA binding domain protein	0.1509	0.01635
SAK_0256	SAK_0256	peptide/opine/nickel uptake ABC transporter, ATP-binding protein	0.1222	0.001479
SAK_0341	SAK_0341	acyl carrier protein phosphodiesterase, putative	0.2699	0.009523
SAK_0387	sun	sun protein	0.2333	0.002253
SAK_0390	SAK_0390	hypothetical protein	0.4638	5.447e-11
SAK_0407	SAK_0407	competence protein ComFC, putative	0.1964	0.02169
SAK_0419	acpP	acyl carrier protein	0.6237	0.00038
SAK_0420	fabK	enoyl-(acyl-carrier-protein) reductase II	0.1967	0.04047
SAK_0439	SAK_0439	purine transporter, AzgA family	0.2702	2.237e-06
SAK_0559	SAK_0559	radical SAM enzyme, Cfr family	0.2869	0.006683
SAK_0595	folD	methylenetetrahydrofolate dehydrogenase/methenyltetrahydrofolate cyclohydrolase	0.9219	0.04637
SAK_0599	SAK_0599	geranyltranstransferase	0.5664	0.009368
SAK_0661	SAK_0661	Cof-like hydrolase	0.2676	0.01416
SAK_0688	add	adenosine deaminase	0.3586	0.001796
SAK_0717	SAK_0717	transcriptional regulator, putative	0.6312	2.834e-10
SAK_0835	SAK_0835	glycosyl transferase, group 1 family protein	0.4788	0.000555
SAK_0840	SAK_0840	peptidase propeptide and YPEB domain protein	0.7845	0.006489
SAK_0846	SAK_0846	sensory box histidine kinase	1.199	0.00615
SAK_0859	SAK_0859	SprT family protein	0.3441	0.0009626
SAK_0860	SAK_0860	PspC domain protein	0.4703	2.033e-13
SAK_0877	SAK_0877	HAD-superfamily hydrolase, subfamily IA, variant 1 family protein	1.353	1.5e-13
SAK_0881	SAK_0881	glycosyl hydrolase, family 25	0.7033	0.001511
SAK_0883	SAK_0883	lipoprotein, putative	0.2819	0.03218
SAK_0885	ppc	phosphoenolpyruvate carboxylase	0.6288	1.932e-44
SAK_0897	prfC	peptide chain release factor 3	0.6433	8.882e-10
SAK_0913	sodA	superoxide dismutase, Mn	0.558	0.01237
SAK_0923	SAK_0923	membrane protein, putative	0.2339	6.119e-06
SAK_1004	SAK_1004	acetoin dehydrogenase, TPP-dependent, E3 component, dihydrolipoamide dehydrogenase, putative	0.7047	0.02967
SAK_1042	SAK_1042	polar amino acid uptake (PAAT) family ABC transporter, permease protein	2.386	1.674e-41
SAK_1043	SAK_1043	polar amino acid uptake (PAAT) family ABC transporter, ATP-binding protein	1.909	5.052e-34
SAK_1044	SAK_1044	polar amino acid uptake (PAAT) family ABC transporter, amino acid-binding protein	1.739	3.057e-24
SAK_1049	SAK_1049	membrane protein, Bmp family	0.3115	1.319e-07
SAK_1062	guaA	GMP synthase	0.6392	0.03218
SAK_1081	pepN	aminopeptidase N	0.3683	9.638e-19
SAK_1090	SAK_1090	hypothetical protein	0.1881	0.04906
SAK_1097	SAK_1097	CAAX amino terminal protease family protein	0.5234	8.53e-06
SAK_1160	glyA	serine hydroxymethyltransferase	0.3632	0.03218
SAK_1162	SAK_1162	modification methylase, HemK family	1.627	1.466e-44
SAK_1180	SAK_1180	RelA/SpoT domain protein	0.5898	0.01916
SAK_1246	SAK_1246	hypothetical protein	0.2827	0.004102
SAK_1247	neuA	N-acylneuraminate cytidylyltransferase	0.6402	1.983e-06
SAK_1248	neuD	neuD protein	0.7053	7.785e-10
SAK_1249	neuC	UDP-N-acetylglucosamine-2-epimerase NeuC	0.5761	1.94e-07
SAK_1250	neuB	N-acetyl neuramic acid synthetase NeuB	0.616	9.682e-05
SAK_1252	SAK_1252	capsular polysaccharide biosynthesis protein CpsK	0.8232	2.668e-15
SAK_1257	cpsF	polysaccharide biosynthesis protein CpsF	0.4385	0.00415
SAK_1259	cpsD	tyrosine-protein kinase CpsD	0.7326	8.701e-06
SAK_1260	cpsC	capsular polysaccharide biosynthesis protein cpsC	0.5428	0.006966
SAK_1261	cpsB	protein-tyrosine phosphatase CpsB	0.7472	0.006966
SAK_1262	SAK_1262	regulatory protein CpsX	0.872	1.803e-44
SAK_1263	cpsY	transcriptional regulator CpsY	2.229	6.869e-68
SAK_1276	SAK_1276	ABC transporter, substrate-binding protein, putative	0.614	0.04492
SAK_1297	SAK_1297	hypothetical protein	0.5599	0.01186
SAK_1321	SAK_1321	hypothetical protein	0.5806	0.001716
SAK_1336	clpL	ATP-dependent Clp protease, ATP-binding subunit ClpL	0.2851	0.003811
SAK_1363	SAK_1363	transcriptional regulator, MarR family	0.4288	0.00393
SAK_1382	panE	2-dehydropantoate 2-reductase	0.216	0.04445
SAK_1383	SAK_1383	membrane protein, putative	0.3338	0.006966
SAK_1395	SAK_1395	carbamoyl-phosphate synthase, large subunit, putative	0.3143	0.002803
SAK_1412	aroD	3-dehydroquinate dehydratase, type I	1.459	2.974e-07
SAK_1413	SAK_1413	hypothetical protein	0.326	1.019e-15
SAK_1432	SAK_1432	CBS domain protein	0.4186	2.557e-06
SAK_1467	SAK_1467	ammonium transporter (Amt) family protein	0.2518	0.04543
SAK_1497	SAK_1497	polar amino acid uptake (PAAT) family ABC transporter, substrate-binding/permease protein	0.1267	0.01803
SAK_1501	SAK_1501	hypothetical protein	1.218	7.074e-08
SAK_1601	upp	uracil phosphoribosyltransferase	1.425	1.508e-22
SAK_1608	rluB	ribosomal large subunit pseudouridine synthase B	0.5727	0.02808
SAK_1620	SAK_1620	hypothetical protein	0.2571	0.005346
SAK_1628	SAK_1628	conserved hypothetical protein TIGR00247	0.6653	1.494e-06
SAK_1631	SAK_1631	hypothetical protein	0.2514	0.02967
SAK_1653	SAK_1653	amino acid ABC transporter, ATP-binding protein, putative	1.988	3.315e-18
SAK_1675	SAK_1675	conserved hypothetical protein TIGR00253	0.3015	0.02622
SAK_1677	SAK_1677	hydrolase, HAD subfamily IIIA	3.043	0.03084
SAK_1688	SAK_1688	aminotransferase, classes I and II	2.803	2.971e-97
SAK_1695	SAK_1695	immunogenic secreted protein, putative	0.1523	0.001003
SAK_1729	SAK_1729	hypothetical protein	0.5453	0.03218
SAK_1744	pepX	Xaa-Pro dipeptidyl-peptidase	0.2039	0.02306
SAK_1795	SAK_1795	HD domain protein	0.4018	0.0003903
SAK_1797	SAK_1797	thiamine pyrophosphokinase	1.189	0.007627
SAK_1817	proWX	glycine betaine/proline ABC transporter, permease/substrate-binding protein	0.2903	3.15e-06
SAK_1838	purA	adenylosuccinate synthetase	0.3938	8.011e-06
SAK_1844	hslO	chaperone protein HslO	0.5696	0.005158
SAK_1845	SAK_1845	tRNA-dihydrouridine synthase family protein	0.4099	0.005131
SAK_1852	rpsB	ribosomal protein S2	0.7791	0.001003
SAK_1895	SAK_1895	PTS system, IIA component, putative	0.3645	0.04814
SAK_2025	nrdD	anaerobic ribonucleoside-triphosphate reductase	0.6227	2.033e-06
SAK_2026	SAK_2026	membrane protein, putative	0.1805	0.03117
SAK_2041	argR	arginine repressor	0.2978	0.01427
SAK_2105	SAK_2105	transglycosylase-like domain protein	0.8253	0.004775
SAK_2128	SAK_2128	conserved hypothetical protein FRAMESHIFT	0.3131	8.815e-05
